# Supplementary material for: EXO1 as a therapeutic target for Fanconi Anaemia, ZRSR2 and BRCA1-A complex deficient cancers
Source: Nat Commun. 2025 Sep 26;16:8476. doi: 10.1038/s41467-025-63349-7 (PMC12475092; doi:10.1038/s41467-025-63349-7)
Supplement: Supplementary file 4 — Supplementary Data 1 [file 41467_2025_63349_MOESM4_ESM.xlsx]

## Sheet: SD1 - day 6 WT vs EXO1 KO
id	num	neg|score	neg|p-value	neg|fdr	neg|rank	neg|goodsgrna	neg|lfc	pos|score	pos|p-value	pos|fdr	pos|rank	pos|goodsgrna	pos|lfc
FAM136A	4	0.83385	0.83321	0.999999	15553	0	1.4915	3.1e-07	7.77e-07	0.014851	1	3	1.4915
SEPHS2	4	0.56761	0.57144	0.999999	10660	1	0.70868	9.4e-07	2.85e-06	0.024752	2	3	0.70868
C19orf40	4	1	1	0.999999	19115	0	0.99873	1.27e-06	3.88e-06	0.024752	3	4	0.99873
HSP90B1	3	1	1	0.999999	19113	0	0.74775	3.72e-06	1.11e-05	0.042574	5	3	0.74775
C1orf86	4	0.99999	1	0.999999	19112	0	0.87069	5.56e-06	1.74e-05	0.055281	6	4	0.87069
FEN1	3	0.99999	0.99999	0.999999	19111	0	1.0941	1.22e-05	4.27e-05	0.11669	7	3	1.0941
MRPL57	4	0.99998	0.99998	0.999999	19110	0	1.2559	1.89e-05	6.66e-05	0.120462	8	4	1.2559
CTC1	4	0.92866	0.92846	0.999999	17373	0	1.1254	1.95e-05	6.97e-05	0.120462	9	3	1.1254
SUMO2	4	0.15658	0.24919	0.999999	4633	1	1.0351	2.16e-05	7.69e-05	0.120462	10	3	1.0351
SLC25A28	4	0.9999	0.9999	0.999999	19105	0	1.2426	2.39e-05	8.62e-05	0.120462	11	4	1.2426
METTL17	4	0.49766	0.51382	0.999999	9534	1	1.1182	2.63e-05	9.14e-05	0.120462	14	3	1.1182
SEC63	4	0.99997	0.99997	0.999999	19109	0	0.76041	2.62e-05	9.14e-05	0.120462	13	4	0.76041
FANCB	4	0.99996	0.99996	0.999999	19108	0	0.73128	3.89e-05	0.00014322	0.155391	16	4	0.73128
C11orf57	4	0.59353	0.59485	0.999999	11092	1	0.99278	3.93e-05	0.00014425	0.155391	17	3	0.99278
SMARCA5	4	0.70678	0.7061	0.999999	13196	0	0.70818	4.01e-05	0.00014633	0.155391	18	3	0.70818
ZNF253	4	0.067471	0.13087	0.988327	2525	1	0.70571	4.77e-05	0.00017585	0.164041	19	3	0.70571
MAB21L2	4	0.99995	0.99995	0.999999	19106	0	0.74707	5.14e-05	0.0001888	0.164041	22	4	0.74707
GMNN	4	0.76688	0.76649	0.999999	14319	0	0.94499	5.51e-05	0.00020123	0.167241	23	3	0.94499
TTLL7	4	0.23172	0.33755	0.999999	6239	1	0.69775	6.49e-05	0.00024267	0.193276	24	3	0.69775
EMC7	4	0.91838	0.91816	0.999999	17173	0	1.1204	7.1e-05	0.0002665	0.195925	26	3	1.1204
SPCS2	4	0.93015	0.92993	0.999999	17400	0	1.1965	7.91e-05	0.00030275	0.199556	29	3	1.1965
BARD1	4	0.72554	0.725	0.999999	13545	0	0.80219	0.00010177	0.00038874	0.24769	30	3	0.80219
NAA20	4	0.8908	0.89045	0.999999	16648	0	0.9718	0.00012179	0.00047368	0.27654	32	3	0.9718
PDS5A	4	0.99984	0.99984	0.999999	19099	0	1.4036	0.00013145	0.00050994	0.27654	34	4	1.4036
WDR82	3	0.99983	0.99983	0.999999	19097	0	0.73184	0.00017137	0.00052082	0.27654	41	3	0.73184
RIF1	4	0.99985	0.99986	0.999999	19102	0	1.1536	0.00014658	0.00056381	0.283955	36	4	1.1536
RBM5	4	0.99966	0.99967	0.999999	19084	0	0.7455	0.00015006	0.00057728	0.283955	37	4	0.7455
DSCC1	4	0.99985	0.99985	0.999999	19100	0	0.91833	0.00015456	0.00059903	0.286262	39	4	0.91833
ABCC2	4	0.99984	0.99984	0.999999	19098	0	0.74431	0.00016346	0.00062804	0.292804	40	4	0.74431
ATP6V0B	4	0.2699	0.35956	0.999999	6641	1	0.78406	0.00021274	0.00079949	0.310259	45	2	0.78406
MRPL11	4	0.99978	0.99978	0.999999	19094	0	0.8459	0.0002193	0.00082279	0.310259	46	4	0.8459
C12orf65	4	0.78571	0.78527	0.999999	14666	0	0.90553	0.00022367	0.00083782	0.310259	47	3	0.90553
DCLRE1B	4	0.99977	0.99977	0.999999	19092	0	0.71254	0.00022727	0.00085077	0.310259	49	4	0.71254
MVK	4	0.98083	0.98085	0.999999	18528	0	0.84918	0.00023364	0.00087666	0.310259	50	3	0.84918
CLPP	4	0.99917	0.99916	0.999999	19057	0	0.69231	0.00024699	0.00091603	0.310259	53	4	0.69231
ATP2A2	4	0.99975	0.99975	0.999999	19090	0	1.007	0.00024772	0.00091862	0.310259	55	4	1.007
WBP4	4	0.85511	0.85459	0.999999	15962	0	0.83397	0.0002501	0.00092691	0.310259	56	3	0.83397
SAP25	4	0.99975	0.99974	0.999999	19089	0	0.7903	0.00025414	0.00094141	0.310259	57	4	0.7903
FANCL	4	0.99825	0.99826	0.999999	19016	0	0.79271	0.00029082	0.0010766	0.317487	61	4	0.79271
RAD50	4	0.99971	0.99971	0.999999	19087	0	0.7166	0.00029217	0.0010846	0.317487	63	4	0.7166
NMT1	4	0.9997	0.99971	0.999999	19086	0	0.93926	0.0002959	0.0010984	0.317487	64	4	0.93926
RPUSD3	4	0.94172	0.94164	0.999999	17654	0	0.6664	0.00030136	0.0011139	0.317487	65	3	0.6664
UBR4	4	0.96234	0.96226	0.999999	18094	0	0.84768	0.00030465	0.0011253	0.317487	67	3	0.84768
KATNB1	4	0.9991	0.99909	0.999999	19055	0	0.77158	0.00041155	0.0015117	0.370588	77	4	0.77158
ANPEP	4	0.99739	0.99739	0.999999	18990	0	0.66608	0.00042208	0.0015454	0.370588	78	3	0.66608
TRAIP	4	0.99669	0.99669	0.999999	18971	0	0.72657	0.00042571	0.0015537	0.370588	79	3	0.72657
CCDC84	4	0.61157	0.61163	0.999999	11427	1	0.69101	0.00042617	0.0015547	0.370588	80	3	0.69101
MRPL49	4	0.91753	0.91735	0.999999	17151	0	0.9429	0.00043373	0.0015837	0.370588	81	3	0.9429
EMC3	4	0.329	0.39565	0.999999	7287	1	0.82352	0.00043754	0.0015992	0.370588	82	3	0.82352
MRPL14	4	0.99752	0.99753	0.999999	18994	0	0.73949	0.0004484	0.0016433	0.370588	84	3	0.73949
TWISTNB	4	0.98793	0.98796	0.999999	18702	0	0.97602	0.00044946	0.0016479	0.370588	85	3	0.97602
ORC3	4	0.99953	0.99954	0.999999	19079	0	0.72285	0.000474	0.0017437	0.38483	86	4	0.72285
MAD2L2	4	0.14441	0.23325	0.999999	4341	1	0.79518	0.00048468	0.0017841	0.387545	88	3	0.79518
FAM50A	4	0.94896	0.9489	0.999999	17811	0	1.0202	0.00052589	0.0019287	0.388067	95	3	1.0202
RPP14	4	0.55388	0.55957	0.999999	10426	1	0.71627	0.00059496	0.0021825	0.411813	99	3	0.71627
CLUH	4	0.99898	0.99897	0.999999	19048	0	0.73352	0.00059922	0.0021975	0.411813	102	4	0.73352
DDX28	4	0.9994	0.99941	0.999999	19073	0	0.72766	0.00059883	0.0021975	0.411813	101	4	0.72766
TCEB2	4	0.81358	0.81318	0.999999	15188	0	1.1265	0.00060775	0.0022322	0.414256	103	2	1.1265
CLDN8	4	0.99208	0.99214	0.999999	18835	0	0.88987	0.00062019	0.0022773	0.414971	104	3	0.88987
COA7	4	0.99936	0.99937	0.999999	19070	0	0.95629	0.00063917	0.0023446	0.414971	108	4	0.95629
ADSL	4	0.7515	0.7511	0.999999	14043	0	0.89334	0.00064897	0.0023798	0.416867	109	2	0.89334
COPS4	4	0.99928	0.99928	0.999999	19065	0	0.65315	0.00071907	0.0026347	0.431539	116	4	0.65315
WDR13	4	0.56669	0.57066	0.999999	10646	1	0.69006	0.00077142	0.0028185	0.438018	123	3	0.69006
BABAM1	4	0.99921	0.9992	0.999999	19061	0	0.75989	0.00078874	0.0028854	0.444786	124	4	0.75989
CTU2	4	0.99917	0.99916	0.999999	19058	0	0.83107	0.00082984	0.0030304	0.44765	129	4	0.83107
RBM17	4	0.87792	0.87748	0.999999	16410	0	1.0128	0.00083937	0.0030635	0.44765	130	3	1.0128
FANCM	4	0.99909	0.99908	0.999999	19054	0	1.1384	0.00086958	0.003177	0.448056	135	4	1.1384
TP53TG3D	4	0.9984	0.99841	0.999999	19025	0	0.8601	0.00087285	0.0031878	0.448056	136	4	0.8601
POM121	4	0.9937	0.99374	0.999999	18885	0	0.7339	0.00088931	0.0032469	0.449742	138	3	0.7339
SMG7	4	0.53027	0.5398	0.999999	10050	1	0.75917	0.00092892	0.003395	0.458665	140	3	0.75917
MPV17L2	4	0.96113	0.96103	0.999999	18073	0	0.66856	0.00096153	0.0035038	0.462308	144	3	0.66856
ELP2	4	0.999	0.99899	0.999999	19050	0	0.65174	0.00099532	0.0036115	0.463586	148	4	0.65174
PPAT	4	0.66983	0.66928	0.999999	12507	0	0.65874	0.0010584	0.0038395	0.473439	154	3	0.65874
ARL2	4	0.99375	0.99379	0.999999	18887	0	0.93989	0.001065	0.0038638	0.473439	156	2	0.93989
SCARF1	4	0.99888	0.99887	0.999999	19046	0	0.69594	0.0011176	0.004056	0.482238	158	4	0.69594
SLC17A3	4	0.98793	0.98795	0.999999	18701	0	0.69332	0.0011207	0.0040679	0.482238	159	2	0.69332
AFG3L2	4	0.99879	0.99878	0.999999	19040	0	1.0211	0.0012145	0.0043989	0.493754	169	4	1.0211
TIMM23	4	0.96375	0.9637	0.999999	18131	0	1.1602	0.0012204	0.0044237	0.493754	171	3	1.1602
FGFR1	4	0.84994	0.84934	0.999999	15868	0	0.71784	0.0012771	0.004633	0.506054	175	3	0.71784
NSMCE4A	4	0.99864	0.99865	0.999999	19036	0	0.97632	0.0013561	0.0049091	0.509875	179	4	0.97632
SRSF11	4	0.58979	0.59137	0.999999	11018	1	0.65527	0.0013737	0.0049686	0.509875	182	3	0.65527
OCIAD1	4	0.97357	0.97349	0.999999	18374	0	0.85229	0.0014039	0.0050748	0.509875	189	3	0.85229
FANCD2	4	0.98817	0.9882	0.999999	18715	0	0.79094	0.0014273	0.0051561	0.51144	192	3	0.79094
TMED2	4	0.97603	0.97601	0.999999	18424	0	0.66227	0.0015425	0.0055798	0.52497	201	3	0.66227
SCO2	4	0.62389	0.62361	0.999999	11650	1	0.67484	0.0016019	0.0057932	0.536304	206	3	0.67484
GFM2	4	0.87242	0.87201	0.999999	16291	0	0.71456	0.0016317	0.0059015	0.537176	210	3	0.71456
GRSF1	4	0.55436	0.55996	0.999999	10435	1	0.85608	0.0016619	0.0060082	0.538112	212	3	0.85608
AARS2	4	0.99833	0.99834	0.999999	19022	0	0.67949	0.0016658	0.0060201	0.538112	213	4	0.67949
MRE11A	4	0.87563	0.87518	0.999999	16370	0	0.73688	0.0016867	0.0060874	0.538112	215	3	0.73688
RHOA	4	0.99829	0.9983	0.999999	19018	0	0.73904	0.0017086	0.0061651	0.538112	219	4	0.73904
NDUFAB1	4	0.61557	0.61548	0.999999	11504	1	0.67454	0.001744	0.0062972	0.542213	222	3	0.67454
ARF1	4	0.78982	0.7894	0.999999	14731	0	0.71893	0.0017866	0.0064604	0.544924	224	3	0.71893
HELLS	4	0.77435	0.77391	0.999999	14470	0	1.4144	0.0018503	0.0066774	0.551462	228	3	1.4144
TBCE	4	0.9981	0.99812	0.999999	19012	0	0.99353	0.0019037	0.0068602	0.551462	233	4	0.99353
ATP5H	4	0.99806	0.99807	0.999999	19010	0	1.1231	0.0019433	0.0070006	0.551462	239	4	1.1231
MRPL51	4	0.90236	0.90199	0.999999	16862	0	0.74061	0.0019503	0.0070265	0.551462	242	3	0.74061
GOLGA6L4	4	0.98551	0.98551	0.999999	18635	0	0.81567	0.0019549	0.0070415	0.551462	243	3	0.81567
FXN	4	0.98278	0.98281	0.999999	18577	0	0.74295	0.0019698	0.007098	0.551462	244	3	0.74295
NOL9	4	0.99798	0.998	0.999999	19008	0	0.80316	0.0020159	0.00727	0.551462	250	4	0.80316
SARS2	4	0.9953	0.99533	0.999999	18930	0	0.71164	0.0021234	0.007646	0.55658	261	3	0.71164
WBSCR16	4	0.9977	0.99771	0.999999	18999	0	1.1883	0.0022973	0.0082443	0.568914	276	4	1.1883
FARS2	4	0.80026	0.79987	0.999999	14931	0	0.84736	0.0023155	0.0083147	0.569662	278	2	0.84736
IPO11	4	0.67413	0.67357	0.999999	12593	0	0.70935	0.0023468	0.0084261	0.573183	280	3	0.70935
POU5F1B	4	0.9912	0.99125	0.999999	18805	0	0.66378	0.0025024	0.0088772	0.58287	290	3	0.66378
MRPL10	4	0.89708	0.89676	0.999999	16767	0	0.82073	0.0025616	0.0090228	0.588636	292	3	0.82073
PCBP1	4	0.96637	0.96631	0.999999	18190	0	0.74768	0.0029485	0.010018	0.609873	314	3	0.74768
AIFM1	4	0.46591	0.48959	0.999999	9061	1	0.7707	0.003043	0.010252	0.616838	317	2	0.7707
MIS18A	4	0.64852	0.64798	0.999999	12115	0	0.80762	0.0032736	0.01084	0.618768	331	3	0.80762
NDUFS1	4	0.99228	0.99233	0.999999	18842	0	0.70504	0.0034181	0.011202	0.620649	344	3	0.70504
ZCRB1	4	0.79909	0.79874	0.999999	14903	0	0.8881	0.0034716	0.011346	0.623236	347	3	0.8881
RPRD1B	4	0.86921	0.86878	0.999999	16233	0	0.66701	0.0035969	0.011659	0.630295	352	3	0.66701
TMEM208	4	0.90177	0.90139	0.999999	16849	0	0.66123	0.0036314	0.011767	0.630295	355	3	0.66123
DOLK	4	0.75259	0.75224	0.999999	14067	0	0.71443	0.0036801	0.011889	0.630295	358	3	0.71443
ANXA9	4	0.0040185	0.012806	0.90652	264	1	0.68868	0.0039929	0.012652	0.642144	374	3	0.68868
ATIC	4	0.66829	0.66777	0.999999	12478	0	0.6962	0.0040986	0.012928	0.642144	384	3	0.6962
WBP11	4	0.68119	0.68061	0.999999	12716	0	0.84839	0.0044146	0.013692	0.648061	403	3	0.84839
VPS25	4	0.99719	0.9972	0.999999	18983	0	0.73151	0.0044634	0.013812	0.648685	407	3	0.73151
OSGIN1	4	0.67015	0.66961	0.999999	12513	0	0.75457	0.0045361	0.013999	0.654276	409	3	0.75457
SDR39U1	4	0.90677	0.9065	0.999999	16948	0	0.8102	0.0046396	0.014258	0.659902	413	3	0.8102
LIN52	4	0.27407	0.36206	0.999999	6686	1	0.82241	0.0048739	0.014874	0.670861	422	3	0.82241
B3GAT3	4	0.92106	0.92085	0.999999	17231	0	0.74942	0.0050583	0.01534	0.677043	433	3	0.74942
CTSL	4	0.48764	0.50613	0.999999	9379	1	0.70863	0.0053133	0.015975	0.690878	441	3	0.70863
PSMG2	4	0.98866	0.98872	0.999999	18727	0	0.79073	0.0054724	0.016378	0.690878	452	3	0.79073
UQCRQ	4	0.57205	0.57535	0.999999	10744	1	0.70049	0.0054837	0.016399	0.690878	453	3	0.70049
EIF1	4	0.99274	0.9928	0.999999	18856	0	0.98075	0.0058959	0.017432	0.702981	473	3	0.98075
SEC61B	4	0.97977	0.97983	0.999999	18500	0	0.69364	0.0060007	0.017687	0.7033	477	3	0.69364
ANTXRL	4	0.86495	0.86453	0.999999	16152	0	0.6756	0.0061	0.01795	0.7033	483	3	0.6756
COQ5	4	0.98551	0.98551	0.999999	18636	0	0.7854	0.0062819	0.018381	0.704443	497	3	0.7854
HELQ	4	0.99645	0.99646	0.999999	18966	0	0.71282	0.0063181	0.018463	0.704443	501	3	0.71282
TBX3	4	0.99509	0.99513	0.999999	18926	0	0.71595	0.0069788	0.020086	0.709058	538	3	0.71595
C21orf59	4	0.96668	0.96662	0.999999	18197	0	1.1924	0.0072867	0.020837	0.713323	558	3	1.1924
CHMP6	4	0.98808	0.9881	0.999999	18709	0	0.9071	0.0075745	0.021549	0.718059	570	3	0.9071
AP2M1	4	0.99279	0.99284	0.999999	18859	0	0.93141	0.0077211	0.021886	0.718059	579	3	0.93141
TBCA	4	0.40265	0.44436	0.999999	8205	1	0.7589	0.0079991	0.022558	0.729599	589	2	0.7589
USP17L22	4	0.89569	0.89536	0.999999	16739	0	1.0858	0.0090875	0.025199	0.748446	641	3	1.0858
POMZP3	4	0.34408	0.40522	0.999999	7468	1	0.6891	0.0093981	0.025968	0.754364	657	3	0.6891
PPIP5K2	4	0.49979	0.51547	0.999999	9562	1	1.0913	0.0095925	0.026433	0.759681	661	3	1.0913
KANSL1	4	0.86679	0.86635	0.999999	16181	0	1.1708	0.0096634	0.026603	0.759681	666	3	1.1708
DNLZ	4	0.99745	0.99746	0.999999	18993	0	0.95318	0.0098044	0.026971	0.759681	674	3	0.95318
NDUFAF1	4	0.99049	0.99052	0.999999	18781	0	0.72487	0.009901	0.027207	0.759681	683	3	0.72487
SOD1	4	0.73582	0.73531	0.999999	13730	0	0.68866	0.010173	0.027849	0.763375	695	3	0.68866
C19orf52	4	0.89591	0.89559	0.999999	16743	0	0.81887	0.010293	0.028142	0.76527	701	2	0.81887
MCM4	4	0.95477	0.95463	0.999999	17942	0	0.7496	0.010661	0.029039	0.773097	716	3	0.7496
RPL31	4	0.12911	0.21302	0.999999	3976	1	0.84824	0.011359	0.030686	0.78417	747	2	0.84824
MTG2	4	0.48078	0.50086	0.999999	9272	1	0.90004	0.011666	0.031393	0.785833	761	3	0.90004
TRMT61A	4	0.91245	0.91224	0.999999	17051	0	0.66485	0.012622	0.033648	0.789595	810	3	0.66485
MRPS2	4	0.99694	0.99694	0.999999	18975	0	0.69332	0.014624	0.038472	0.821898	889	3	0.69332
SBDS	4	0.79809	0.79774	0.999999	14880	0	0.70706	0.014855	0.039032	0.822025	903	3	0.70706
SUPV3L1	4	0.96948	0.96942	0.999999	18269	0	0.82392	0.01669	0.043337	0.836325	987	3	0.82392
CLPB	4	0.91288	0.91267	0.999999	17059	0	1.1773	0.016727	0.04342	0.836325	989	3	1.1773
CHTF18	4	0.9791	0.97913	0.999999	18490	0	0.73702	0.017454	0.045126	0.840494	1020	3	0.73702
SF3B1	4	0.63279	0.63235	0.999999	11807	1	0.67855	0.017526	0.045293	0.840494	1024	3	0.67855
WDR46	4	0.99299	0.99304	0.999999	18866	0	0.9358	0.018846	0.048391	0.847832	1088	2	0.9358
TEX10	4	0.25897	0.35326	0.999999	6523	1	0.71328	0.019461	0.049855	0.851885	1115	3	0.71328
