# Supplementary material for: EXO1 as a therapeutic target for Fanconi Anaemia, ZRSR2 and BRCA1-A complex deficient cancers
Source: Nat Commun. 2025 Sep 26;16:8476. doi: 10.1038/s41467-025-63349-7 (PMC12475092; doi:10.1038/s41467-025-63349-7)
Supplement: Supplementary file 5 — Supplementary Data 2 [file 41467_2025_63349_MOESM5_ESM.xlsx]

## Sheet: SD2 - day 16 WT vs EXO1 KO
id	num	neg|score	neg|p-value	neg|fdr	neg|rank	neg|goodsgrna	neg|lfc	pos|score	pos|p-value	pos|fdr	pos|rank	pos|goodsgrna	pos|lfc
ACAD10	4	1	1	0.999999	19115	0	1.5292	1.01e-06	2.85e-06	0.042079	1	4	1.5292
RMI2	4	0.99999	0.99999	0.999999	19114	0	1.3983	2.04e-06	4.4e-06	0.042079	2	4	1.3983
ZRSR2	4	0.85823	0.85777	0.999999	16056	0	0.75936	5.03e-06	1.58e-05	0.10066	3	2	0.75936
STRA13	4	0.99995	0.99995	0.999999	19112	0	1.1246	9.04e-06	2.82e-05	0.125743	4	4	1.1246
FAM175A	4	0.99999	0.99998	0.999999	19113	0	1.2576	1e-05	3.29e-05	0.125743	5	4	1.2576
DCAF4L2	4	0.38998	0.43906	0.999999	8030	1	0.20688	2.6e-05	9.09e-05	0.289604	6	2	0.20688
AOC3	4	0.75685	0.75644	0.999999	14011	0	1.2063	5.5e-05	0.00020123	0.54146	7	3	1.2063
LMTK2	4	0.99994	0.99994	0.999999	19111	0	0.71252	6.16e-05	0.00022661	0.54146	8	4	0.71252
TTN	4	0.58194	0.58516	0.999999	10680	1	0.85772	7.79e-05	0.00029861	0.603465	9	3	0.85772
ZBTB7A	4	0.99992	0.99992	0.999999	19110	0	0.78162	8.19e-05	0.0003157	0.603465	10	4	0.78162
NPBWR2	4	0.99844	0.99846	0.999999	19056	0	0.65456	0.0001201	0.00046591	0.670203	11	4	0.65456
NUDCD2	4	0.99987	0.99987	0.999999	19109	0	0.7344	0.00012862	0.00049647	0.670203	12	4	0.7344
SCUBE3	4	0.68551	0.68493	0.999999	12595	0	0.69909	0.0001299	0.00050321	0.670203	13	2	0.69909
GPAM	4	0.63563	0.63516	0.999999	11633	1	1.0147	0.00013078	0.00050683	0.670203	14	2	1.0147
MND1	4	0.99441	0.99446	0.999999	18948	0	1.3302	0.00015448	0.00059851	0.670203	15	3	1.3302
CLCF1	4	0.99982	0.99983	0.999999	19108	0	1.2423	0.00017516	0.0006674	0.670203	16	4	1.2423
ERCC8	4	0.98964	0.98966	0.999999	18830	0	0.87043	0.00018186	0.00069227	0.670203	17	3	0.87043
BTG1	4	0.99981	0.99981	0.999999	19107	0	0.76295	0.00019136	0.00072645	0.670203	18	4	0.76295
IVNS1ABP	4	0.33831	0.40551	0.999999	7408	1	0.65357	0.00019411	0.00073629	0.670203	19	2	0.65357
HGC6.3	3	0.85554	0.85562	0.999999	16002	0	0.078318	0.00021434	0.00063529	0.670203	20	1	0.078318
APITD1	3	0.99977	0.99977	0.999999	19106	0	1.0916	0.00022553	0.00066948	0.670203	21	3	1.0916
POLR1C	4	0.14047	0.2288	0.999999	4189	1	0.27107	0.00023382	0.0008777	0.676803	22	1	0.27107
MSR1	4	0.99974	0.99974	0.999999	19105	0	0.84308	0.0002566	0.00095073	0.676803	23	4	0.84308
BRCC3	4	0.89757	0.89726	0.999999	16843	0	1.1176	0.00026184	0.00097611	0.676803	24	3	1.1176
N4BP2	4	0.42558	0.46333	0.999999	8482	1	0.91505	0.00026464	0.00098958	0.676803	25	3	0.91505
MANF	4	0.99972	0.99972	0.999999	19104	0	0.94797	0.00028295	0.0010502	0.676803	26	4	0.94797
ARHGEF3	4	0.91554	0.91533	0.999999	17229	0	0.87541	0.00028873	0.0010688	0.676803	27	3	0.87541
LY6E	4	0.47643	0.49995	0.999999	9150	1	0.77792	0.00029567	0.0010978	0.676803	28	3	0.77792
NCOA2	4	0.99967	0.99968	0.999999	19103	0	0.70192	0.00032944	0.0012118	0.676803	29	4	0.70192
LOC101927572	4	0.12558	0.20918	0.999999	3861	1	0.42053	0.00033089	0.0012154	0.676803	30	2	0.42053
MDN1	4	0.12752	0.21174	0.999999	3902	2	-0.25653	0.00033772	0.0012413	0.676803	31	1	-0.25653
GPR34	4	0.99963	0.99964	0.999999	19102	0	0.58474	0.00037036	0.0013698	0.676803	32	4	0.58474
MFAP5	4	0.99962	0.99963	0.999999	19101	0	0.91909	0.00037819	0.0013926	0.676803	33	4	0.91909
VPS16	4	0.99896	0.99895	0.999999	19079	0	1.123	0.00037831	0.0013926	0.676803	34	4	1.123
CCER2	4	0.99962	0.99962	0.999999	19100	0	0.52277	0.00038414	0.0014097	0.676803	35	4	0.52277
CLC	4	0.8717	0.87131	0.999999	16306	0	0.21355	0.00038967	0.0014314	0.676803	36	1	0.21355
WHSC1L1	4	0.99959	0.9996	0.999999	19099	0	0.82715	0.00041301	0.0015174	0.676803	37	4	0.82715
CABP2	4	0.79106	0.79063	0.999999	14681	0	1.1567	0.00041682	0.0015272	0.676803	38	3	1.1567
TTLL10	4	0.45199	0.48209	0.999999	8799	1	0.52626	0.00041851	0.0015329	0.676803	39	2	0.52626
TIAF1	4	0.91459	0.91436	0.999999	17214	0	0.81611	0.00043804	0.0016008	0.676803	40	3	0.81611
SLC5A12	4	0.18666	0.28892	0.999999	5306	2	-0.17537	0.00044162	0.0016163	0.676803	41	1	-0.17537
FANCG	4	0.77398	0.77353	0.999999	14336	0	1.3487	0.0004798	0.0017665	0.676803	42	2	1.3487
INA	4	0.51192	0.52684	0.999999	9647	1	0.77185	0.00048151	0.0017728	0.676803	43	3	0.77185
SLC5A11	4	0.99952	0.99953	0.999999	19098	0	0.76667	0.0004825	0.0017764	0.676803	44	4	0.76667
IGHMBP2	4	0.69937	0.6987	0.999999	12843	0	0.21565	0.00049357	0.0018173	0.676803	45	1	0.21565
ZCCHC6	4	0.9995	0.99952	0.999999	19097	0	0.74398	0.00050016	0.0018385	0.676803	46	4	0.74398
CRYZL1	4	0.65782	0.65724	0.999999	12066	0	0.63709	0.00050178	0.0018463	0.676803	47	3	0.63709
CEBPB	4	0.99949	0.99951	0.999999	19096	0	0.56646	0.00050522	0.0018616	0.676803	48	4	0.56646
CCS	4	0.99947	0.99948	0.999999	19095	0	0.6599	0.00053018	0.0019426	0.676803	49	4	0.6599
CDK11B	4	0.90043	0.90006	0.999999	16910	0	0.9815	0.00053209	0.0019504	0.676803	50	3	0.9815
GPBP1L1	4	0.99946	0.99947	0.999999	19094	0	0.74323	0.00054024	0.0019732	0.676803	51	4	0.74323
WDR13	4	0.99849	0.99851	0.999999	19059	0	0.73716	0.000544	0.0019846	0.676803	52	4	0.73716
FLRT1	4	0.61241	0.61294	0.999999	11197	1	0.53355	0.00054551	0.0019929	0.676803	53	3	0.53355
RAD18	4	0.99155	0.9916	0.999999	18890	0	0.65794	0.00054816	0.0019996	0.676803	54	3	0.65794
MED1	4	0.53712	0.54701	0.999999	10009	1	0.6709	0.00054923	0.0020032	0.676803	55	3	0.6709
SRGAP2	4	0.99483	0.99487	0.999999	18959	0	0.966	0.00055999	0.0020525	0.676803	56	3	0.966
LY6G6D	4	0.99944	0.99945	0.999999	19093	0	0.88919	0.00056477	0.0020727	0.676803	57	4	0.88919
PRR19	4	0.9702	0.97013	0.999999	18421	0	1.157	0.00056894	0.0020934	0.676803	58	3	1.157
IPPK	4	0.22802	0.34052	0.999999	6235	1	0.82451	0.00059163	0.002169	0.676803	59	2	0.82451
CDK15	4	0.97088	0.97083	0.999999	18434	0	0.61859	0.00059745	0.0021913	0.676803	60	3	0.61859
TSGA10IP	4	0.83894	0.83822	0.999999	15687	0	1.0623	0.00059869	0.002197	0.676803	61	3	1.0623
RAD51AP1	4	0.9994	0.99941	0.999999	19092	0	0.89255	0.00060301	0.0022141	0.676803	62	4	0.89255
RNF123	4	0.67915	0.67857	0.999999	12473	0	0.58908	0.000607	0.0022306	0.676803	63	2	0.58908
UQCRQ	4	0.66852	0.66802	0.999999	12271	0	0.50034	0.00064939	0.0023808	0.683382	64	2	0.50034
EFNA5	4	0.89654	0.89623	0.999999	16820	0	1.1288	0.00066233	0.0024321	0.683382	65	2	1.1288
H1FOO	4	0.99933	0.99934	0.999999	19091	0	0.5216	0.00067198	0.0024642	0.683382	66	4	0.5216
LCN12	4	0.99932	0.99933	0.999999	19090	0	0.67957	0.00068289	0.0025083	0.683382	67	4	0.67957
C19orf40	4	0.98437	0.98437	0.999999	18730	0	0.82169	0.00068513	0.002515	0.683382	68	3	0.82169
ARID4A	4	0.97809	0.97813	0.999999	18588	0	1.0653	0.00069171	0.0025399	0.683382	69	3	1.0653
LOC101928436	4	0.99407	0.99413	0.999999	18941	0	1.0884	0.00069833	0.0025658	0.683382	70	3	1.0884
NBPF11	4	0.11325	0.19313	0.999999	3579	1	0.4962	0.00070133	0.002573	0.683382	71	1	0.4962
CCNY	4	0.99925	0.99925	0.999999	19089	0	0.67089	0.00075234	0.0027527	0.683382	72	4	0.67089
IFT20	4	0.97706	0.97709	0.999999	18569	0	0.51327	0.00075327	0.0027543	0.683382	73	2	0.51327
C1orf189	4	0.87774	0.87728	0.999999	16424	0	0.57704	0.00079641	0.0029128	0.683382	74	3	0.57704
TSHZ2	4	0.11116	0.19042	0.999999	3532	1	0.33045	0.0008052	0.002947	0.683382	75	2	0.33045
FUS	4	0.99917	0.99916	0.999999	19088	0	0.84289	0.00083204	0.0030366	0.683382	76	4	0.84289
TBK1	4	0.99912	0.99911	0.999999	19087	0	0.60658	0.00088015	0.0032122	0.683382	77	4	0.60658
CNDP2	4	0.99911	0.9991	0.999999	19086	0	0.7652	0.00089002	0.003249	0.683382	78	4	0.7652
MEF2D	4	0.92129	0.92109	0.999999	17357	0	0.67484	0.00089778	0.0032775	0.683382	79	3	0.67484
DOK3	4	0.9991	0.99909	0.999999	19085	0	0.61764	0.00090077	0.0032888	0.683382	80	4	0.61764
PPME1	4	0.63707	0.63655	0.999999	11663	1	-0.1381	0.00090906	0.0033137	0.683382	81	1	-0.1381
KIF24	3	0.96871	0.96891	0.999999	18391	0	0.54913	0.00091559	0.0026139	0.683382	82	2	0.54913
KCTD11	4	0.5821	0.5853	0.999999	10682	1	0.46791	0.00093396	0.0034111	0.683382	83	2	0.46791
DVL3	4	0.99906	0.99905	0.999999	19084	0	0.77015	0.00094004	0.0034297	0.683382	84	4	0.77015
NDE1	4	0.99906	0.99904	0.999999	19083	0	0.9323	0.00094199	0.0034365	0.683382	85	4	0.9323
CYBA	4	0.81703	0.81659	0.999999	15233	0	0.73179	0.00095511	0.0034862	0.683382	86	2	0.73179
TNFSF14	4	0.99904	0.99903	0.999999	19082	0	0.46899	0.00095576	0.0034883	0.683382	87	4	0.46899
RNF114	4	0.01998	0.051141	0.840134	1155	3	-0.47296	0.00096099	0.0035033	0.683382	88	1	-0.47296
GRAMD3	4	0.9911	0.99115	0.999999	18876	0	1.0111	0.00096286	0.0035064	0.683382	89	3	1.0111
GULP1	4	0.99902	0.99901	0.999999	19081	0	0.68529	0.00097942	0.003553	0.683382	90	4	0.68529
TTC39C	4	0.84598	0.84534	0.999999	15809	0	0.41358	0.00099219	0.0036007	0.683382	91	2	0.41358
MYO18B	4	0.99143	0.99148	0.999999	18888	0	0.68002	0.00099647	0.0036141	0.683382	92	3	0.68002
MGST2	4	0.999	0.99899	0.999999	19080	0	1.1431	0.0010006	0.0036292	0.683382	93	4	1.1431
SHE	4	0.12757	0.21181	0.999999	3904	2	0.21543	0.0010129	0.0036763	0.683382	94	2	0.21543
FILIP1	4	0.59909	0.60064	0.999999	10955	1	0.85354	0.001024	0.0037136	0.683382	95	3	0.85354
ACP2	4	0.40134	0.44674	0.999999	8175	1	0.9825	0.0010461	0.0037975	0.683382	96	3	0.9825
SYNC	4	0.6407	0.64019	0.999999	11734	1	1.3473	0.0010481	0.0038037	0.683382	97	3	1.3473
PRDX1	4	0.77689	0.77644	0.999999	14391	0	1.5847	0.0010481	0.0038037	0.683382	98	3	1.5847
EME1	4	0.92031	0.92011	0.999999	17339	0	0.98424	0.0010586	0.00384	0.683382	99	3	0.98424
LIN54	4	0.91899	0.91879	0.999999	17301	0	0.69024	0.0010623	0.0038565	0.683382	100	2	0.69024
LOC101929372	4	0.99894	0.99893	0.999999	19078	0	0.57055	0.0010631	0.0038586	0.683382	101	4	0.57055
DPF1	4	0.37299	0.42781	0.999999	7803	1	1.6281	0.0010648	0.0038628	0.683382	102	3	1.6281
PPM1B	4	0.99893	0.99892	0.999999	19077	0	0.6483	0.0010686	0.0038757	0.683382	103	4	0.6483
DACH1	4	0.99892	0.99891	0.999999	19076	0	0.47489	0.001076	0.0039042	0.683382	104	4	0.47489
TPM1	4	0.93744	0.93739	0.999999	17713	0	0.91972	0.0010805	0.0039218	0.683382	105	3	0.91972
CCDC125	4	0.99892	0.9989	0.999999	19075	0	1.416	0.0010825	0.0039285	0.683382	106	4	1.416
POLB	4	0.97407	0.97399	0.999999	18493	0	1.2146	0.0010918	0.0039607	0.683382	107	3	1.2146
SLC37A3	4	0.99891	0.99889	0.999999	19074	0	0.61242	0.001094	0.0039643	0.683382	108	4	0.61242
MVB12B	4	0.9989	0.99889	0.999999	19073	0	0.92267	0.0011003	0.0040005	0.683382	109	4	0.92267
TNFRSF10B	4	0.93778	0.93774	0.999999	17721	0	0.33336	0.0011168	0.0040529	0.683382	110	2	0.33336
FBXO47	4	0.99888	0.99886	0.999999	19072	0	0.79145	0.0011212	0.0040684	0.683382	111	4	0.79145
PPFIBP1	3	0.69513	0.69516	0.999999	12763	0	1.0709	0.0011311	0.0032143	0.683382	112	2	1.0709
LENG1	4	0.79773	0.79736	0.999999	14817	0	0.7937	0.0011433	0.0041406	0.683382	113	3	0.7937
WFDC2	4	0.78013	0.77968	0.999999	14454	0	1.0482	0.0011453	0.0041456	0.683382	114	3	1.0482
ABLIM2	4	0.99885	0.99884	0.999999	19071	0	0.793	0.0011456	0.0041471	0.683382	115	4	0.793
TUBA3D	4	0.45799	0.48641	0.999999	8886	1	0.035403	0.0011687	0.0042367	0.692181	116	1	0.035403
B4GAT1	4	0.84507	0.84442	0.999999	15788	0	1.2216	0.0011863	0.0042968	0.696048	117	3	1.2216
RAP1B	4	0.99878	0.99877	0.999999	19070	0	0.72662	0.0012221	0.0044305	0.705734	118	4	0.72662
TAOK1	4	0.9987	0.9987	0.999999	19068	0	0.55155	0.0012468	0.0045299	0.706416	119	4	0.55155
ADGRG6	4	0.99875	0.99874	0.999999	19069	0	0.6293	0.0012523	0.004546	0.706416	120	4	0.6293
GOT1L1	4	0.99569	0.99573	0.999999	18991	0	0.78655	0.0012579	0.0045594	0.706416	121	3	0.78655
HIATL1	4	0.67818	0.67755	0.999999	12457	0	-0.06536	0.0012725	0.004619	0.706416	122	1	-0.06536
MAPK13	4	0.63794	0.63742	0.999999	11676	1	0.9553	0.0012726	0.0046195	0.706416	123	3	0.9553
SLAMF9	4	0.98854	0.98858	0.999999	18802	0	0.77255	0.0013001	0.0047122	0.713831	124	3	0.77255
NACC1	4	0.99869	0.99869	0.999999	19067	0	1.4159	0.001314	0.0047599	0.713831	125	4	1.4159
TMEM86A	4	0.83713	0.83645	0.999999	15641	0	0.60113	0.0013244	0.0048003	0.713831	126	2	0.60113
LRRC37B	4	0.99867	0.99867	0.999999	19066	0	1.2155	0.0013298	0.0048174	0.713831	127	4	1.2155
MAMDC4	3	0.99866	0.99871	0.999999	19065	0	1.0014	0.001341	0.0037908	0.683382	128	3	1.0014
LRRC29	4	0.89272	0.89238	0.999999	16755	0	0.42493	0.0013755	0.0049728	0.720799	129	2	0.42493
RBM12	4	0.62635	0.62624	0.999999	11461	1	0.96834	0.0013763	0.0049743	0.720799	130	3	0.96834
ZNF706	4	0.99859	0.99859	0.999999	19064	0	0.54428	0.001412	0.0050986	0.720799	131	4	0.54428
SLFN12L	4	0.99858	0.99858	0.999999	19063	0	0.55862	0.0014218	0.0051339	0.720799	132	4	0.55862
RND2	4	0.99858	0.99858	0.999999	19062	0	0.5476	0.0014226	0.0051359	0.720799	133	4	0.5476
SETD8	4	0.061837	0.12459	0.983668	2419	2	-0.30264	0.0014283	0.0051572	0.720799	134	1	-0.30264
CSTF2	4	0.99856	0.99856	0.999999	19061	0	0.92281	0.001436	0.0051919	0.720799	135	4	0.92281
ADAM18	4	0.6135	0.61398	0.999999	11219	1	1.0677	0.0014496	0.0052385	0.720799	136	3	1.0677
CLEC18C	4	0.068254	0.13331	0.996174	2554	1	1.3925	0.001458	0.0052665	0.720799	137	3	1.3925
CCDC142	4	0.35403	0.41547	0.999999	7588	1	1.4223	0.0014634	0.0052892	0.720799	138	3	1.4223
ZNF630	4	0.7931	0.79267	0.999999	14721	0	0.58611	0.0014672	0.0053032	0.720799	139	3	0.58611
AKR1A1	4	0.99852	0.99853	0.999999	19060	0	0.47928	0.0014767	0.005339	0.720799	140	4	0.47928
NDUFS1	4	0.9557	0.95561	0.999999	18110	0	0.91606	0.0014839	0.0053607	0.720799	141	3	0.91606
VPS72	4	0.050718	0.10957	0.962281	2165	2	0.76742	0.0014911	0.0053923	0.720799	142	2	0.76742
SHISA6	4	0.37222	0.42729	0.999999	7795	1	0.78274	0.0015021	0.0054374	0.721775	143	3	0.78274
HOOK3	4	0.99828	0.99829	0.999999	19054	0	0.97301	0.0015298	0.0055379	0.722941	144	4	0.97301
NR0B2	4	0.89377	0.89345	0.999999	16772	0	0.2886	0.0015321	0.0055477	0.722941	145	2	0.2886
DNAJB5	4	0.99846	0.99848	0.999999	19058	0	0.67928	0.0015362	0.0055596	0.722941	146	4	0.67928
MYEOV2	3	0.99846	0.9985	0.999999	19057	0	1.554	0.0015381	0.0043429	0.697604	147	3	1.554
KRTAP4-3	4	0.17044	0.26777	0.999999	4913	2	0.17224	0.0015764	0.0057031	0.730214	148	2	0.17224
PLS3	4	0.75699	0.75659	0.999999	14015	0	0.18185	0.001584	0.0057264	0.730214	149	1	0.18185
APITD1-CORT	4	0.020292	0.05186	0.840799	1172	1	1.0029	0.0015913	0.0057523	0.730214	150	2	1.0029
NIT2	4	0.86661	0.86616	0.999999	16211	0	0.90473	0.0015953	0.0057684	0.730214	151	3	0.90473
PTPN7	4	0.82175	0.82125	0.999999	15345	0	0.61186	0.0016075	0.0058134	0.731077	152	3	0.61186
LYPD6	4	0.758	0.75756	0.999999	14033	0	0.075103	0.0016359	0.0059181	0.732831	153	1	0.075103
RAD52	4	0.99836	0.99836	0.999999	19055	0	0.45071	0.0016415	0.0059331	0.732831	154	4	0.45071
HR	4	0.98952	0.98955	0.999999	18826	0	0.77719	0.0016594	0.0059989	0.732831	155	3	0.77719
ZNF672	4	0.73957	0.73904	0.999999	13649	0	0.67421	0.0016616	0.0060061	0.732831	156	2	0.67421
STX12	4	0.9956	0.99563	0.999999	18986	0	0.92917	0.0016653	0.0060191	0.732831	157	3	0.92917
DUPD1	4	0.8171	0.81665	0.999999	15235	0	0.3675	0.0016878	0.0060926	0.737091	158	2	0.3675
HIST3H2BB	4	0.98357	0.98358	0.999999	18714	0	0.69913	0.0017397	0.0062819	0.753496	159	2	0.69913
WBSCR17	4	0.99482	0.99486	0.999999	18958	0	0.98039	0.0017463	0.0063071	0.753496	160	3	0.98039
ROPN1	4	0.45113	0.48145	0.999999	8790	1	0.016383	0.0017916	0.0064749	0.760584	161	1	0.016383
ARHGAP42	4	0.1981	0.30366	0.999999	5573	1	0.56203	0.001796	0.0064858	0.760584	162	2	0.56203
SLC5A10	4	0.88021	0.87973	0.999999	16477	0	0.47688	0.0018435	0.0066525	0.766574	163	2	0.47688
DST	4	0.99677	0.99677	0.999999	19016	0	0.80296	0.0018521	0.0066826	0.766574	164	4	0.80296
PTX4	4	0.99813	0.99815	0.999999	19053	0	0.40188	0.0018697	0.0067416	0.766574	165	4	0.40188
LIN52	4	0.2922	0.3773	0.999999	6870	1	1.9558	0.0018818	0.0067794	0.766574	166	3	1.9558
PEPD	4	0.99811	0.99813	0.999999	19052	0	0.82157	0.0018908	0.0068141	0.766574	167	4	0.82157
RBM23	4	0.96125	0.96117	0.999999	18232	0	0.81502	0.0018921	0.0068183	0.766574	168	2	0.81502
TMEM176A	4	0.64456	0.64402	0.999999	11805	1	0.29188	0.0018953	0.0068312	0.766574	169	2	0.29188
GYLTL1B	4	0.90468	0.90434	0.999999	16994	0	0.52568	0.0019026	0.0068577	0.766574	170	3	0.52568
GFRA2	4	0.41157	0.45358	0.999999	8302	1	0.48489	0.0019246	0.00694	0.768414	171	2	0.48489
MOB1A	4	0.99807	0.99809	0.999999	19051	0	0.67809	0.0019288	0.0069545	0.768414	172	4	0.67809
LYG2	4	0.79378	0.79337	0.999999	14735	0	0.43937	0.0019472	0.0070133	0.768653	173	3	0.43937
HMCES	4	0.99612	0.99616	0.999999	19000	0	1.3338	0.0019811	0.0071405	0.768653	174	3	1.3338
ZBTB8B	4	0.99801	0.99802	0.999999	19050	0	0.50457	0.0019887	0.0071638	0.768653	175	4	0.50457
OVOL2	4	0.9537	0.95358	0.999999	18057	0	0.80915	0.0019952	0.0071866	0.768653	176	3	0.80915
TMED9	4	0.38538	0.43603	0.999999	7965	1	0.75175	0.0019991	0.0072011	0.768653	177	3	0.75175
TSC22D3	4	0.98172	0.98175	0.999999	18672	0	0.94504	0.0020292	0.0073104	0.768653	178	3	0.94504
ZNF215	4	0.99796	0.99798	0.999999	19049	0	0.60455	0.0020406	0.0073451	0.768653	179	4	0.60455
CACHD1	4	0.99792	0.99794	0.999999	19048	0	0.93625	0.0020783	0.0074797	0.768653	180	4	0.93625
PABPN1L	4	0.89611	0.89579	0.999999	16815	0	0.74114	0.0020915	0.0075331	0.768653	181	2	0.74114
MAPK12	4	0.68339	0.6828	0.999999	12558	0	0.37185	0.0021029	0.0075719	0.768653	182	2	0.37185
ACKR2	4	0.99619	0.99622	0.999999	19002	0	0.56787	0.0021207	0.0076393	0.768653	183	3	0.56787
TOM1L2	4	0.96831	0.96825	0.999999	18382	0	0.50867	0.0021246	0.0076476	0.768653	184	3	0.50867
ZNF483	4	0.87211	0.87172	0.999999	16316	0	0.54302	0.0021443	0.0077227	0.768653	185	3	0.54302
GATS	4	0.082189	0.15206	0.999999	2872	2	-0.046033	0.0021548	0.0077548	0.768653	186	2	-0.046033
PTCHD3	4	0.95623	0.95616	0.999999	18119	0	0.59803	0.0021799	0.0078418	0.768653	187	3	0.59803
GHITM	4	0.99781	0.99783	0.999999	19047	0	0.63944	0.0021866	0.0078615	0.768653	188	4	0.63944
FAM212A	4	0.94603	0.94596	0.999999	17887	0	0.59437	0.0021869	0.007862	0.768653	189	3	0.59437
ACAA2	4	0.60001	0.60152	0.999999	10971	1	0.79587	0.0021899	0.0078708	0.768653	190	3	0.79587
CLCNKA	4	0.62871	0.62854	0.999999	11511	1	0.83029	0.0021969	0.0078957	0.768653	191	3	0.83029
GOLGA6D	4	0.019967	0.051114	0.840134	1154	3	-0.58496	0.0022067	0.0079304	0.768653	192	1	-0.58496
TRAK2	4	0.96809	0.96803	0.999999	18378	0	0.50802	0.002225	0.0080003	0.768653	193	3	0.50802
CAPN12	4	0.99777	0.99779	0.999999	19046	0	0.76716	0.0022257	0.0080065	0.768653	194	4	0.76716
RXFP4	4	0.80911	0.8087	0.999999	15063	0	0.7734	0.0022269	0.0080096	0.768653	195	3	0.7734
ATF3	4	0.99777	0.99778	0.999999	19045	0	0.69	0.00223	0.0080195	0.768653	196	4	0.69
CARM1	4	0.99776	0.99777	0.999999	19044	0	0.58309	0.0022439	0.0080625	0.768653	197	4	0.58309
CDCA3	4	0.99776	0.99777	0.999999	19043	0	0.61124	0.0022444	0.0080635	0.768653	198	4	0.61124
TPM2	4	0.99775	0.99777	0.999999	19042	0	0.67192	0.0022466	0.0080754	0.768653	199	4	0.67192
TTC1	4	0.96666	0.96661	0.999999	18355	0	0.23904	0.0022585	0.0081148	0.768653	200	1	0.23904
ARV1	4	0.61546	0.61581	0.999999	11258	1	0.56634	0.0022947	0.0082303	0.768653	201	2	0.56634
SERAC1	4	0.94346	0.94336	0.999999	17841	0	0.89206	0.0022977	0.0082463	0.768653	202	3	0.89206
NOTCH2NL	3	0.9977	0.99775	0.999999	19041	0	0.91715	0.0023018	0.0064407	0.760584	203	3	0.91715
SERPINB12	4	0.89419	0.89386	0.999999	16780	0	0.4856	0.0023046	0.0082712	0.768653	204	3	0.4856
UHRF1BP1L	4	0.50257	0.51969	0.999999	9508	1	0.72962	0.0023104	0.0082976	0.768653	205	2	0.72962
ZCCHC14	4	0.99769	0.9977	0.999999	19040	0	0.79894	0.0023105	0.0082981	0.768653	206	4	0.79894
CDC42BPA	4	0.99767	0.99768	0.999999	19039	0	0.41985	0.0023275	0.0083567	0.768653	207	4	0.41985
PRDX2	4	0.39477	0.44232	0.999999	8087	1	1.176	0.0023364	0.0083914	0.768653	208	3	1.176
FKBP10	4	0.99766	0.99767	0.999999	19038	0	0.58411	0.0023402	0.0084043	0.768653	209	4	0.58411
ADGRA2	4	0.096702	0.17122	0.999999	3209	1	0.35223	0.0023623	0.0084794	0.771829	210	1	0.35223
NPM3	4	0.053887	0.11391	0.969854	2239	2	0.050367	0.0024141	0.0086706	0.77907	211	2	0.050367
ROGDI	4	0.11988	0.20166	0.999999	3739	1	0.94028	0.0024149	0.0086731	0.77907	212	3	0.94028
ZNF449	4	0.99757	0.99757	0.999999	19037	0	0.98648	0.0024339	0.0087327	0.77907	213	4	0.98648
RABL3	4	0.99756	0.99756	0.999999	19036	0	0.42279	0.0024356	0.0087384	0.77907	214	4	0.42279
CYP46A1	4	0.3448	0.40959	0.999999	7481	1	0.62497	0.0024424	0.0087628	0.77907	215	2	0.62497
RAD54B	4	0.99751	0.99752	0.999999	19035	0	0.7855	0.0024896	0.0089171	0.783684	216	4	0.7855
RSRP1	4	0.97603	0.97601	0.999999	18542	0	0.60527	0.002517	0.0089995	0.783684	217	3	0.60527
ANKRD13B	4	0.21884	0.33057	0.999999	6045	2	0.022145	0.0025698	0.0091751	0.783684	218	1	0.022145
APOBEC3G	4	0.923	0.92287	0.999999	17394	0	0.79557	0.0025776	0.009202	0.783684	219	3	0.79557
ANXA4	4	0.76558	0.76517	0.999999	14181	0	0.49559	0.0025819	0.0092149	0.783684	220	2	0.49559
MYH10	4	0.9974	0.9974	0.999999	19034	0	0.44638	0.0025985	0.0092678	0.783684	221	4	0.44638
TBX6	4	0.98081	0.98083	0.999999	18651	0	0.69211	0.0026216	0.009347	0.783684	222	1	0.69211
ACRBP	4	0.99737	0.99737	0.999999	19033	0	0.32277	0.0026286	0.0093688	0.783684	223	4	0.32277
PSMC3IP	4	0.97195	0.97191	0.999999	18448	0	0.93151	0.0026391	0.009405	0.783684	224	3	0.93151
C17orf78	4	0.99736	0.99736	0.999999	19032	0	0.76667	0.0026394	0.0094066	0.783684	225	4	0.76667
OS9	4	0.64142	0.64091	0.999999	11749	1	0.85462	0.0026643	0.0094838	0.783684	226	2	0.85462
UNC13B	4	0.99582	0.99584	0.999999	18993	0	0.73402	0.0026697	0.0095029	0.783684	227	3	0.73402
KIAA1147	4	0.47726	0.5006	0.999999	9161	1	-0.28944	0.0026735	0.0095143	0.783684	228	1	-0.28944
SELPLG	4	0.9952	0.99522	0.999999	18968	0	0.59001	0.0027188	0.0096785	0.783684	229	3	0.59001
PPFIBP2	4	0.92337	0.92321	0.999999	17402	0	0.31566	0.0027253	0.0097013	0.783684	230	2	0.31566
SLC29A4	4	0.99726	0.99727	0.999999	19031	0	0.62349	0.002737	0.0097402	0.783684	231	4	0.62349
C12orf66	4	0.41056	0.45288	0.999999	8290	1	0.61122	0.0027476	0.0097811	0.783684	232	3	0.61122
EML2	4	0.82834	0.82773	0.999999	15460	0	0.28046	0.0027772	0.0098899	0.783684	233	2	0.28046
ZFYVE27	4	0.9972	0.99721	0.999999	19030	0	0.52414	0.0028029	0.0099789	0.783684	234	4	0.52414
BARD1	4	0.52365	0.53627	0.999999	9814	1	0.77075	0.0028032	0.0099805	0.783684	235	2	0.77075
C17orf100	4	0.99718	0.99719	0.999999	19029	0	0.91122	0.0028187	0.010045	0.783684	236	4	0.91122
CCL3	4	0.74686	0.7464	0.999999	13805	0	0.27481	0.002829	0.010079	0.783684	237	2	0.27481
ERLIN2	4	0.99715	0.99715	0.999999	19028	0	0.82293	0.0028506	0.010156	0.783684	238	4	0.82293
C9orf50	4	0.36089	0.41995	0.999999	7671	1	0.49176	0.0028525	0.010164	0.783684	239	2	0.49176
CCDC43	4	0.80627	0.80587	0.999999	15004	0	0.65342	0.0028624	0.010194	0.783684	240	2	0.65342
STRBP	4	0.75512	0.7547	0.999999	13977	0	0.56267	0.0028723	0.010231	0.783684	241	2	0.56267
TPCN1	4	0.95493	0.95481	0.999999	18087	0	0.53489	0.0028768	0.010247	0.783684	242	3	0.53489
TRIM11	4	0.31283	0.38983	0.999999	7091	1	0.079694	0.0028809	0.010261	0.783684	243	1	0.079694
NHEJ1	4	0.99711	0.99711	0.999999	19027	0	0.48786	0.0028886	0.010288	0.783684	244	4	0.48786
FUCA2	4	0.69099	0.69039	0.999999	12690	0	0.47104	0.0028989	0.010324	0.783684	245	2	0.47104
SULT2B1	4	0.52603	0.53814	0.999999	9858	1	0.33824	0.0029289	0.010441	0.783684	246	2	0.33824
NME1-NME2	4	0.99707	0.99706	0.999999	19026	0	0.49459	0.0029316	0.010449	0.783684	247	4	0.49459
SRSF5	4	0.89198	0.89167	0.999999	16734	0	0.7168	0.0029327	0.010452	0.783684	248	3	0.7168
ZNF546	4	0.99706	0.99706	0.999999	19025	0	0.9573	0.0029388	0.010474	0.783684	249	4	0.9573
EXOC6B	4	0.44997	0.48067	0.999999	8772	1	0.48954	0.0029416	0.010483	0.783684	250	3	0.48954
SLC15A5	4	0.85782	0.85737	0.999999	16046	0	0.61973	0.0029523	0.010517	0.783684	251	2	0.61973
ZFP64	4	0.65145	0.65082	0.999999	11942	0	-0.21897	0.0029846	0.010628	0.783684	252	1	-0.21897
MCM9	4	0.99701	0.99701	0.999999	19024	0	0.51823	0.0029877	0.010637	0.783684	253	4	0.51823
PDXP	4	0.51068	0.52589	0.999999	9628	1	0.28777	0.0029927	0.010654	0.783684	254	2	0.28777
NGB	4	0.99698	0.99698	0.999999	19023	0	0.35117	0.003017	0.010743	0.783684	255	4	0.35117
MEF2C	4	0.96284	0.96277	0.999999	18265	0	0.62954	0.0030232	0.010765	0.783684	256	2	0.62954
SEMA6C	4	0.44861	0.47969	0.999999	8756	1	0.56354	0.0030299	0.010791	0.783684	257	2	0.56354
HJURP	4	0.070371	0.13621	0.999999	2591	1	0.74262	0.0030364	0.010811	0.783684	258	2	0.74262
FAM47E	4	0.9618	0.96172	0.999999	18241	0	0.69185	0.003047	0.010846	0.783684	259	2	0.69185
CYGB	4	0.9864	0.9864	0.999999	18771	0	0.79687	0.003053	0.010868	0.783684	260	3	0.79687
AKIP1	4	0.99693	0.99692	0.999999	19022	0	0.73204	0.0030736	0.010929	0.783684	261	4	0.73204
C19orf47	4	0.84921	0.84861	0.999999	15877	0	0.41545	0.0030883	0.010976	0.783684	262	2	0.41545
TTLL4	4	0.99689	0.99689	0.999999	19021	0	0.55885	0.0031056	0.011038	0.783684	263	4	0.55885
SFR1	4	0.68262	0.68201	0.999999	12540	0	0.87466	0.0031086	0.011045	0.783684	264	3	0.87466
GPR89A	4	0.873	0.87258	0.999999	16332	0	1.1058	0.0031191	0.011083	0.783684	265	3	1.1058
CCDC146	4	0.19208	0.29591	0.999999	5445	2	0.0048744	0.0031401	0.011154	0.783684	266	1	0.0048744
FANCF	4	0.95425	0.95413	0.999999	18069	0	1.9383	0.003143	0.011165	0.783684	267	3	1.9383
NME2	4	0.89058	0.89023	0.999999	16697	0	0.61909	0.0031604	0.011228	0.783684	268	2	0.61909
VPS53	4	0.99683	0.99683	0.999999	19020	0	1.0095	0.003171	0.011262	0.783684	269	4	1.0095
L3MBTL2	4	0.99682	0.99682	0.999999	19019	0	0.83123	0.0031766	0.01128	0.783684	270	4	0.83123
EYA2	4	0.97566	0.9756	0.999999	18536	0	0.3808	0.003192	0.011333	0.783684	271	1	0.3808
ZNF746	4	0.99679	0.99679	0.999999	19018	0	0.48639	0.0032094	0.011399	0.783684	272	4	0.48639
NAT8B	4	0.99679	0.99679	0.999999	19017	0	0.88276	0.0032122	0.011409	0.783684	273	4	0.88276
ZFAT	4	0.98429	0.9843	0.999999	18728	0	0.52526	0.0032126	0.01141	0.783684	274	3	0.52526
SLC45A2	4	0.99151	0.99156	0.999999	18889	0	0.66409	0.0032245	0.011455	0.783684	275	3	0.66409
GALNT9	4	0.99413	0.99418	0.999999	18943	0	1.1515	0.0032296	0.011471	0.783684	276	3	1.1515
PPP2R1B	4	0.76551	0.7651	0.999999	14179	0	0.48831	0.0032438	0.011529	0.783684	277	3	0.48831
PTPRU	4	0.98259	0.9826	0.999999	18691	0	0.95883	0.0032451	0.011537	0.783684	278	3	0.95883
SLC9A3R2	4	0.10672	0.18447	0.999999	3439	1	0.92894	0.0032477	0.011542	0.783684	279	3	0.92894
GAD2	4	0.99674	0.99674	0.999999	19015	0	0.44975	0.0032594	0.011583	0.783684	280	4	0.44975
FAM107A	4	0.99009	0.99011	0.999999	18839	0	0.83463	0.0032606	0.011587	0.783684	281	3	0.83463
SLC25A29	4	0.88907	0.88872	0.999999	16665	0	0.76847	0.0032826	0.011657	0.783684	282	3	0.76847
LOC81691	4	0.48216	0.5043	0.999999	9229	1	0.59177	0.0032863	0.011667	0.783684	283	2	0.59177
IGSF9	4	0.21126	0.32079	0.999999	5872	2	-0.16453	0.0032956	0.011693	0.783684	284	1	-0.16453
ADARB1	4	0.67756	0.67692	0.999999	12444	0	0.46087	0.003304	0.011726	0.783684	285	2	0.46087
DNAI1	4	0.70279	0.70211	0.999999	12913	0	0.63105	0.0033309	0.01182	0.787232	286	3	0.63105
NLRX1	4	0.90441	0.90406	0.999999	16992	0	0.28457	0.0033475	0.011881	0.78859	287	1	0.28457
B3GALNT2	4	0.54727	0.5553	0.999999	10165	1	0.14526	0.0033993	0.012019	0.79494	288	1	0.14526
MYLK4	4	0.15503	0.24776	0.999999	4535	1	-0.016675	0.0034511	0.012152	0.796538	289	1	-0.016675
CEP112	4	0.38768	0.43755	0.999999	7996	1	0.48362	0.0034617	0.012178	0.796538	290	2	0.48362
NFX1	4	0.11077	0.18994	0.999999	3522	2	0.36215	0.0034943	0.012267	0.796538	291	2	0.36215
NPIPA3	4	0.0042413	0.013514	0.628277	408	3	-1.3114	0.003503	0.01229	0.796538	292	1	-1.3114
LYZL6	4	0.46349	0.49038	0.999999	8967	1	0.63147	0.003534	0.012362	0.796538	293	3	0.63147
MCM8	4	0.93655	0.93647	0.999999	17694	0	0.61209	0.0035418	0.012381	0.796538	294	2	0.61209
LRP5	4	0.97414	0.97407	0.999999	18496	0	0.85218	0.003597	0.012513	0.796538	295	2	0.85218
WDR41	4	0.85829	0.85782	0.999999	16060	0	0.73233	0.0035997	0.012525	0.796538	296	3	0.73233
MTMR4	4	0.03145	0.076903	0.908624	1612	1	0.29883	0.0036066	0.012549	0.796538	297	1	0.29883
KIF11	4	0.069485	0.13499	0.999999	2570	2	0.68914	0.0036302	0.012616	0.796538	298	2	0.68914
SPINK4	4	0.15159	0.2433	0.999999	4457	2	0.33111	0.0036674	0.012715	0.796538	299	2	0.33111
DBI	4	0.88428	0.88386	0.999999	16562	0	0.98998	0.0036691	0.012719	0.796538	300	3	0.98998
SETBP1	4	0.70584	0.70513	0.999999	12974	0	0.71719	0.003716	0.012835	0.796538	301	2	0.71719
GALNT13	4	0.18975	0.29288	0.999999	5388	1	0.64544	0.0037224	0.012852	0.796538	302	3	0.64544
MDH2	4	0.98542	0.98542	0.999999	18750	0	0.77865	0.0037463	0.01291	0.796538	303	3	0.77865
AKT1S1	4	0.32676	0.39828	0.999999	7263	1	1.0285	0.0037563	0.012934	0.796538	304	3	1.0285
LRRC14	4	0.58771	0.59034	0.999999	10777	1	0.15145	0.0037621	0.012945	0.796538	305	2	0.15145
ITPK1	4	0.96628	0.96622	0.999999	18345	0	0.44266	0.0037724	0.012975	0.796538	306	2	0.44266
FAN1	4	0.98835	0.98837	0.999999	18793	0	0.602	0.0037818	0.012998	0.796538	307	3	0.602
IFI30	4	0.17766	0.27715	0.999999	5096	1	0.89324	0.0037932	0.013027	0.796538	308	3	0.89324
SNX6	4	0.93237	0.93214	0.999999	17585	0	0.87872	0.0037946	0.01303	0.796538	309	3	0.87872
LACTB	3	0.70358	0.7037	0.999999	12931	0	-0.08795	0.0037951	0.010474	0.783684	310	1	-0.08795
TRIM72	4	0.78111	0.78065	0.999999	14480	0	0.82871	0.0038132	0.013074	0.796538	311	3	0.82871
MTRNR2L4	4	0.96565	0.96558	0.999999	18330	0	0.22259	0.0038139	0.013074	0.796538	312	1	0.22259
NCOR1	4	0.98917	0.9892	0.999999	18816	0	1.2326	0.0038255	0.013102	0.796538	313	3	1.2326
LBHD1	4	0.99632	0.99634	0.999999	19009	0	1.0261	0.0038331	0.013121	0.796538	314	3	1.0261
FERD3L	4	0.9805	0.98053	0.999999	18644	0	0.69877	0.0038462	0.013159	0.796538	315	3	0.69877
OR10W1	4	0.29224	0.37733	0.999999	6871	1	0.5929	0.0038712	0.013217	0.796538	316	2	0.5929
FGD3	4	0.40937	0.4521	0.999999	8278	1	0.56235	0.0039211	0.013323	0.796538	317	3	0.56235
KLF4	4	0.79707	0.79667	0.999999	14798	0	1.3015	0.0039693	0.013439	0.796538	318	2	1.3015
ZNF681	4	0.99432	0.99437	0.999999	18945	0	0.69977	0.0039727	0.013446	0.796538	319	3	0.69977
LPCAT4	4	0.83085	0.83023	0.999999	15514	0	0.47997	0.0039829	0.013472	0.796538	320	2	0.47997
SALL4	4	0.96649	0.96643	0.999999	18351	0	1.1087	0.0039906	0.01349	0.796538	321	3	1.1087
TMEM65	4	0.71966	0.71903	0.999999	13242	0	0.79394	0.004014	0.013554	0.796538	322	3	0.79394
CDC42BPG	4	0.87838	0.87794	0.999999	16443	0	0.37003	0.0040212	0.013576	0.796538	323	3	0.37003
GCK	4	0.4918	0.51152	0.999999	9370	1	0.60204	0.0040256	0.013587	0.796538	324	2	0.60204
GABPB1	4	0.97891	0.97895	0.999999	18605	0	0.93956	0.0040334	0.013602	0.796538	325	3	0.93956
NUDT2	4	0.20561	0.31336	0.999999	5744	1	0.61757	0.0040794	0.01372	0.796538	326	3	0.61757
CDK20	4	0.92146	0.92126	0.999999	17359	0	0.71593	0.0040839	0.013731	0.796538	327	3	0.71593
SPATA4	4	0.8916	0.8913	0.999999	16720	0	0.93341	0.0040973	0.01377	0.796538	328	3	0.93341
ARHGEF2	4	0.52514	0.53742	0.999999	9842	1	0.78779	0.0041	0.013773	0.796538	329	3	0.78779
KIAA1328	4	0.71501	0.7143	0.999999	13150	0	0.59378	0.0041108	0.013797	0.796538	330	3	0.59378
CCDC91	4	0.96181	0.96172	0.999999	18242	0	0.44964	0.0041248	0.013835	0.796538	331	2	0.44964
MXRA5	4	0.50732	0.5234	0.999999	9571	1	0.83512	0.0042031	0.014023	0.803121	332	3	0.83512
DCLRE1A	4	0.84528	0.84461	0.999999	15795	0	0.9734	0.0042062	0.014033	0.803121	333	3	0.9734
TMEM249	4	0.47026	0.49533	0.999999	9067	1	-0.17753	0.0042284	0.014086	0.803739	334	1	-0.17753
MOCOS	4	0.39517	0.44258	0.999999	8094	1	0.51338	0.0042536	0.014142	0.804559	335	3	0.51338
ZC3H11A	4	0.63833	0.63777	0.999999	11684	1	0.31501	0.0042802	0.014208	0.805739	336	2	0.31501
2007-09-01	4	0.11529	0.1957	0.999999	3618	1	0.69363	0.0043109	0.014278	0.805739	337	2	0.69363
BCLAF1	4	0.12998	0.21502	0.999999	3959	1	-0.030583	0.004332	0.014326	0.805739	338	1	-0.030583
STIM1	4	0.1972	0.30254	0.999999	5549	2	0.007588	0.0043838	0.014457	0.805739	339	1	0.007588
CRTC2	4	0.9753	0.97523	0.999999	18524	0	0.9164	0.0043918	0.014478	0.805739	340	2	0.9164
BAZ2B	4	0.12002	0.20184	0.999999	3742	1	0.78406	0.0044202	0.014541	0.805739	341	3	0.78406
GFRA4	4	0.47113	0.49599	0.999999	9078	1	0.089267	0.0044355	0.014575	0.805739	342	1	0.089267
ATOH7	4	0.36689	0.42383	0.999999	7728	1	0.58727	0.0044357	0.014575	0.805739	343	3	0.58727
CSH2	4	0.77918	0.77874	0.999999	14434	0	0.59304	0.0044529	0.014611	0.805739	344	2	0.59304
QRICH1	4	0.99569	0.99572	0.999999	18990	0	1.0567	0.0044673	0.014662	0.805739	345	3	1.0567
FAM161B	4	0.87522	0.87477	0.999999	16375	0	0.46436	0.0044857	0.014699	0.805739	346	2	0.46436
ATG13	4	0.82649	0.82591	0.999999	15430	0	0.08437	0.0044873	0.014702	0.805739	347	1	0.08437
TRIM14	4	0.65232	0.65166	0.999999	11959	0	0.63368	0.0044911	0.014711	0.805739	348	3	0.63368
TIGD7	4	0.49171	0.51145	0.999999	9369	1	0.76512	0.0045145	0.014783	0.807369	349	3	0.76512
SPTSSA	4	0.75352	0.75314	0.999999	13942	0	0.63256	0.0045391	0.014842	0.808256	350	2	0.63256
SLC23A1	4	0.43874	0.47264	0.999999	8635	1	0.94756	0.0045791	0.014937	0.808567	351	3	0.94756
PRTN3	4	0.40853	0.45155	0.999999	8269	1	-0.14587	0.0045909	0.014966	0.808567	352	1	-0.14587
CSF1	4	0.79089	0.79044	0.999999	14676	0	0.82855	0.004593	0.014974	0.808567	353	3	0.82855
C19orf44	4	0.10429	0.18119	0.999999	3385	1	1.1328	0.0046373	0.01508	0.810393	354	3	1.1328
NF2	4	0.71265	0.71191	0.999999	13103	0	0.21565	0.0046427	0.015093	0.810393	355	1	0.21565
SYVN1	4	0.95492	0.9548	0.999999	18086	0	1.0931	0.0046597	0.015136	0.810453	356	3	1.0931
ARL5C	4	0.94711	0.94708	0.999999	17907	0	0.65605	0.0046806	0.015187	0.810792	357	2	0.65605
CDC42EP3	4	0.65062	0.65004	0.999999	11924	0	-0.06622	0.0046945	0.015228	0.810792	358	1	-0.06622
WRN	4	0.82086	0.82037	0.999999	15326	0	0.84355	0.0047142	0.01529	0.811346	359	3	0.84355
CCDC181	4	0.99033	0.99035	0.999999	18849	0	0.68233	0.0047255	0.015323	0.811346	360	3	0.68233
C1orf141	4	0.40166	0.44696	0.999999	8179	1	0.56876	0.0047774	0.015455	0.81608	361	2	0.56876
RBPMS	4	0.15338	0.24562	0.999999	4496	1	0.47775	0.004798	0.015509	0.816668	362	2	0.47775
MBD4	4	0.9806	0.98063	0.999999	18646	0	0.40125	0.0048348	0.015596	0.818948	363	3	0.40125
OR1G1	4	0.25162	0.35379	0.999999	6452	1	0.66443	0.0048498	0.015638	0.818948	364	2	0.66443
PLCG1	4	0.84706	0.84643	0.999999	15830	0	0.54853	0.004918	0.015808	0.82561	365	3	0.54853
C4orf19	4	0.74326	0.74276	0.999999	13733	0	0.17211	0.0049534	0.015896	0.82792	366	2	0.17211
LAMA2	3	0.95497	0.95528	0.999999	18089	0	0.51552	0.004965	0.013695	0.796538	367	2	0.51552
CACNG4	4	0.99407	0.99413	0.999999	18940	0	0.7618	0.004983	0.015963	0.829141	368	3	0.7618
RAPGEF6	4	0.95202	0.95191	0.999999	18020	0	1.1278	0.0050188	0.016045	0.83116	369	3	1.1278
ORAI2	4	0.986	0.986	0.999999	18760	0	0.8897	0.0050518	0.016138	0.83373	370	3	0.8897
LAIR2	4	0.70065	0.69995	0.999999	12868	0	0.47584	0.0051087	0.01628	0.835062	371	3	0.47584
PUM2	4	0.68562	0.68505	0.999999	12597	0	0.56884	0.0051604	0.016396	0.835062	372	2	0.56884
FAM103A1	4	0.97751	0.97753	0.999999	18578	0	1.1528	0.0051619	0.0164	0.835062	373	3	1.1528
CTTN	4	0.87171	0.87133	0.999999	16307	0	1.0131	0.0052122	0.016527	0.835062	374	3	1.0131
CIDEA	4	0.37408	0.42854	0.999999	7820	1	0.72979	0.005297	0.016736	0.835062	375	3	0.72979
FAM208A	4	0.99473	0.99478	0.999999	18955	0	1.3819	0.0053093	0.01677	0.835062	376	3	1.3819
DDX52	4	0.0089837	0.025146	0.730544	657	2	-0.80167	0.0053157	0.016782	0.835062	377	1	-0.80167
GRIK3	4	0.84235	0.84162	0.999999	15740	0	0.91148	0.0053247	0.016806	0.835062	378	3	0.91148
RIBC2	4	0.47505	0.49894	0.999999	9129	1	0.76719	0.0053662	0.016907	0.835062	379	3	0.76719
NUSAP1	4	0.99565	0.99569	0.999999	18989	0	0.94625	0.0053675	0.016908	0.835062	380	3	0.94625
FOXM1	4	0.64301	0.64251	0.999999	11776	1	0.308	0.0053828	0.016938	0.835062	381	2	0.308
GPR150	4	0.17185	0.26964	0.999999	4949	2	-0.21169	0.0054192	0.017036	0.835062	382	1	-0.21169
METTL11B	4	0.49626	0.51489	0.999999	9420	1	0.63145	0.0054456	0.017109	0.835062	383	2	0.63145
ITGA10	4	0.9739	0.97383	0.999999	18490	0	0.56908	0.0054637	0.017159	0.835062	384	3	0.56908
TGM7	4	0.90704	0.90678	0.999999	17047	0	0.25394	0.005471	0.017176	0.835062	385	1	0.25394
MYL9	4	0.89441	0.89408	0.999999	16784	0	0.84204	0.0054953	0.017234	0.835062	386	2	0.84204
TLR10	4	0.99528	0.99531	0.999999	18973	0	0.76703	0.0055227	0.017297	0.835062	387	3	0.76703
TNFRSF10C	4	0.43003	0.4665	0.999999	8531	1	0.27203	0.0055452	0.017353	0.835062	388	2	0.27203
FZD7	4	0.87304	0.87263	0.999999	16334	0	0.64985	0.0055907	0.017459	0.835062	389	2	0.64985
RPL18A	4	0.12618	0.20998	0.999999	3872	2	1.3813	0.0055953	0.017468	0.835062	390	2	1.3813
CTRL	4	0.99422	0.99427	0.999999	18944	0	0.54527	0.0056252	0.017541	0.835062	391	3	0.54527
TFPT	4	0.99596	0.99599	0.999999	18999	0	0.91108	0.0056262	0.017545	0.835062	392	3	0.91108
ABCF2	4	0.64272	0.64222	0.999999	11772	1	0.54641	0.0056271	0.017546	0.835062	393	3	0.54641
MB21D1	4	0.90838	0.9081	0.999999	17075	0	0.4274	0.0056318	0.017561	0.835062	394	2	0.4274
ZNFX1	4	0.96856	0.96851	0.999999	18387	0	0.56902	0.0056381	0.017575	0.835062	395	3	0.56902
PIAS3	4	0.82286	0.82237	0.999999	15362	0	0.65056	0.0056713	0.017654	0.835062	396	3	0.65056
AARD	4	0.41432	0.45551	0.999999	8332	1	0.9915	0.0056768	0.017672	0.835062	397	3	0.9915
SEMA3B	4	0.6189	0.6191	0.999999	11318	1	0.16051	0.005678	0.017673	0.835062	398	1	0.16051
PIP4K2C	4	0.89001	0.88968	0.999999	16688	0	0.80412	0.0056805	0.017679	0.835062	399	3	0.80412
RUSC1	4	0.27607	0.36786	0.999999	6693	1	0.47907	0.0056869	0.017693	0.835062	400	2	0.47907
AIPL1	4	0.82378	0.82327	0.999999	15378	0	0.60945	0.0056898	0.017705	0.835062	401	3	0.60945
VSTM1	4	0.62732	0.62719	0.999999	11481	1	0.29838	0.0057297	0.017803	0.835062	402	2	0.29838
MRO	4	0.16941	0.26641	0.999999	4890	1	0.40798	0.0057814	0.017928	0.835062	403	1	0.40798
FAM196B	4	0.89195	0.89164	0.999999	16733	0	0.44459	0.0057885	0.017949	0.835062	404	2	0.44459
ZNF322	4	0.93807	0.93802	0.999999	17728	0	0.90729	0.0058035	0.017986	0.835062	405	3	0.90729
SYNRG	4	0.9582	0.95815	0.999999	18165	0	0.95069	0.0058166	0.018018	0.835062	406	3	0.95069
KEAP1	4	0.99114	0.99119	0.999999	18877	0	0.44778	0.0058332	0.018058	0.835062	407	3	0.44778
ZNF687	4	0.31807	0.39299	0.999999	7148	1	0.33901	0.0058629	0.018139	0.835062	408	2	0.33901
MAP1LC3A	4	0.99631	0.99634	0.999999	19008	0	0.94715	0.0058849	0.018193	0.835062	409	3	0.94715
DHX40	4	0.97007	0.97002	0.999999	18419	0	1.1122	0.0058956	0.018221	0.835062	410	3	1.1122
BNIPL	4	0.99403	0.99408	0.999999	18937	0	1.1338	0.0059003	0.018234	0.835062	411	3	1.1338
VTCN1	4	0.2121	0.32188	0.999999	5892	1	0.47675	0.0059282	0.018299	0.835062	412	3	0.47675
HERPUD1	4	0.83517	0.83455	0.999999	15603	0	0.19496	0.0059366	0.018322	0.835062	413	1	0.19496
ZNF436	4	0.92723	0.92702	0.999999	17477	0	0.80079	0.0059613	0.018381	0.835062	414	3	0.80079
SOX10	4	0.08144	0.15107	0.999999	2852	1	0.27234	0.0059801	0.018422	0.835062	415	2	0.27234
C1orf86	4	0.99628	0.99631	0.999999	19005	0	1.0349	0.0059884	0.018445	0.835062	416	3	1.0349
EFNB3	4	0.90546	0.90514	0.999999	17013	0	0.89176	0.0059969	0.018465	0.835062	417	3	0.89176
SLC6A4	4	0.99349	0.99353	0.999999	18923	0	0.40439	0.0060401	0.018582	0.835062	418	2	0.40439
ENDOV	4	0.89164	0.89135	0.999999	16722	0	0.51108	0.0060699	0.018657	0.835062	419	3	0.51108
SDC4	4	0.30447	0.3847	0.999999	6995	1	0.72512	0.0060758	0.018674	0.835062	420	3	0.72512
HDC	4	0.56549	0.57083	0.999999	10434	1	0.3413	0.0060794	0.018683	0.835062	421	2	0.3413
NOMO2	4	0.84994	0.84934	0.999999	15891	0	0.61536	0.0061317	0.018802	0.835062	422	2	0.61536
TSSK4	4	0.68211	0.68149	0.999999	12531	0	0.6152	0.0061413	0.018832	0.835062	423	2	0.6152
LIPC	4	0.72658	0.72606	0.999999	13382	0	0.18487	0.0061436	0.018837	0.835062	424	2	0.18487
RAP2C	4	0.96339	0.96333	0.999999	18277	0	0.73391	0.006165	0.018885	0.835062	425	3	0.73391
SBK2	4	0.21054	0.31982	0.999999	5854	1	0.069468	0.0061953	0.018963	0.835062	426	2	0.069468
RIMKLA	4	0.4384	0.47241	0.999999	8629	1	0.81577	0.0061987	0.01897	0.835062	427	3	0.81577
PLIN2	4	0.9923	0.99235	0.999999	18901	0	0.86005	0.0062082	0.018995	0.835062	428	3	0.86005
CEND1	4	0.94876	0.94872	0.999999	17947	0	0.73119	0.0062139	0.019007	0.835062	429	3	0.73119
ZNF318	4	0.77877	0.77832	0.999999	14424	0	0.79653	0.006247	0.019083	0.835062	430	1	0.79653
PHOX2B	4	0.35219	0.41428	0.999999	7566	1	0.73951	0.0062611	0.019112	0.835062	431	3	0.73951
LRRC38	4	0.92328	0.92314	0.999999	17399	0	0.38669	0.0062804	0.019162	0.835062	432	2	0.38669
DAB2IP	4	0.96579	0.96574	0.999999	18335	0	0.65449	0.0063025	0.019206	0.835062	433	3	0.65449
LDHC	4	0.74283	0.74235	0.999999	13723	0	0.57137	0.0063342	0.019283	0.835062	434	3	0.57137
HNF1B	4	0.65544	0.6548	0.999999	12013	0	0.80694	0.0063382	0.019293	0.835062	435	3	0.80694
RILPL2	4	0.70494	0.70424	0.999999	12951	0	0.1723	0.0063504	0.019328	0.835062	436	1	0.1723
KRT4	3	0.93198	0.93209	0.999999	17580	0	0.21326	0.0063586	0.017362	0.835062	437	1	0.21326
CORO2B	4	0.0070226	0.020396	0.702656	551	1	0.46246	0.006382	0.019411	0.835062	438	3	0.46246
NODAL	4	0.8949	0.89458	0.999999	16796	0	0.8816	0.0063959	0.019443	0.835062	439	3	0.8816
NCR1	4	0.34658	0.41068	0.999999	7501	1	0.23773	0.0064022	0.019457	0.835062	440	2	0.23773
TNKS2	4	0.98171	0.98174	0.999999	18671	0	0.61276	0.0064039	0.019462	0.835062	441	3	0.61276
CAPG	4	0.63915	0.63862	0.999999	11705	1	0.67246	0.0064209	0.019502	0.835062	442	2	0.67246
KIAA1107	4	0.3149	0.39107	0.999999	7112	1	0.64123	0.006458	0.019602	0.835062	443	3	0.64123
RNF213	4	0.99587	0.9959	0.999999	18994	0	0.77254	0.0065065	0.019719	0.835062	444	3	0.77254
CLU	4	0.42084	0.46003	0.999999	8419	1	1.0204	0.0065236	0.019767	0.835062	445	3	1.0204
FRMD6	4	0.26289	0.36022	0.999999	6560	1	0.58198	0.0065286	0.019779	0.835062	446	3	0.58198
TIAL1	4	0.37189	0.42709	0.999999	7791	1	0.2814	0.0065573	0.019847	0.835062	447	2	0.2814
RASSF8	4	0.5933	0.59539	0.999999	10859	1	0.8044	0.0065581	0.019847	0.835062	448	3	0.8044
CDK18	4	0.58072	0.58411	0.999999	10658	1	0.70105	0.0065876	0.019922	0.835062	449	2	0.70105
SLC22A13	4	0.42859	0.46545	0.999999	8515	1	-0.016083	0.006609	0.019974	0.835062	450	1	-0.016083
PCLO	4	0.67691	0.6763	0.999999	12429	0	0.96548	0.0066119	0.019978	0.835062	451	3	0.96548
TVP23A	4	0.87643	0.87598	0.999999	16397	0	0.85307	0.0066303	0.020018	0.835062	452	3	0.85307
GNE	4	0.86886	0.86841	0.999999	16258	0	1.0553	0.0066589	0.020093	0.835062	453	3	1.0553
STAB1	4	0.23722	0.34566	0.999999	6324	1	0.98261	0.0067124	0.020223	0.835062	454	3	0.98261
MYCBP	4	0.98524	0.98525	0.999999	18747	0	0.8341	0.0067309	0.020266	0.835062	455	3	0.8341
SLC22A7	3	0.99326	0.99342	0.999999	18918	0	0.50708	0.006736	0.018342	0.835062	456	3	0.50708
FANCL	4	0.242	0.34835	0.999999	6367	1	0.85186	0.0067641	0.020352	0.835062	457	3	0.85186
KIAA1524	4	0.99529	0.99532	0.999999	18975	0	0.80067	0.0067713	0.02037	0.835062	458	3	0.80067
ADK	4	0.89262	0.89227	0.999999	16751	0	0.57588	0.0067826	0.020389	0.835062	459	3	0.57588
GAST	4	0.96881	0.96875	0.999999	18393	0	0.20781	0.0068158	0.020463	0.835062	460	1	0.20781
KLHDC8B	4	0.64664	0.64609	0.999999	11837	0	0.6168	0.0068585	0.020563	0.835062	461	3	0.6168
SMAD3	4	0.78136	0.78093	0.999999	14487	0	0.4197	0.0068666	0.020577	0.835062	462	2	0.4197
GARS	4	0.17442	0.27294	0.999999	5017	1	-0.053048	0.0068675	0.020579	0.835062	463	1	-0.053048
ANKRD42	3	0.98459	0.98476	0.999999	18734	0	0.38492	0.0068796	0.018741	0.835062	464	2	0.38492
XRRA1	4	0.79982	0.79943	0.999999	14865	0	0.57123	0.0068931	0.020639	0.835062	465	3	0.57123
C3	4	0.7527	0.75235	0.999999	13925	0	0.44106	0.0068968	0.020647	0.835062	466	2	0.44106
ANKS1A	4	0.99239	0.99245	0.999999	18904	0	0.50179	0.0068993	0.020654	0.835062	467	3	0.50179
PF4V1	4	0.90053	0.90016	0.999999	16914	0	0.68509	0.0069019	0.020661	0.835062	468	2	0.68509
GALT	4	0.66766	0.66715	0.999999	12256	0	1.0629	0.0069056	0.02067	0.835062	469	3	1.0629
NEU4	4	0.46641	0.49254	0.999999	9011	1	0.27098	0.0069709	0.020829	0.835062	470	2	0.27098
TATDN3	4	0.15306	0.2452	0.999999	4491	1	0.45498	0.0069828	0.020854	0.835062	471	2	0.45498
TNK1	4	0.47509	0.49896	0.999999	9130	1	0.80413	0.0069878	0.020863	0.835062	472	2	0.80413
CNGA1	4	0.83661	0.83594	0.999999	15631	0	1.2135	0.0070081	0.020913	0.835062	473	3	1.2135
SLC31A1	4	0.98232	0.98233	0.999999	18683	0	0.70594	0.0070131	0.020925	0.835062	474	3	0.70594
OR10A4	4	0.64303	0.64252	0.999999	11777	1	-0.074943	0.0070226	0.020943	0.835062	475	1	-0.074943
SEMA5B	4	0.51304	0.52774	0.999999	9666	1	0.80074	0.0070365	0.020977	0.835062	476	3	0.80074
AQP11	4	0.74706	0.74662	0.999999	13812	0	0.22356	0.0070387	0.020981	0.835062	477	2	0.22356
HIST1H4B	4	0.97295	0.9729	0.999999	18468	0	0.67101	0.0070513	0.021017	0.835062	478	3	0.67101
USP17L29	3	0.44144	0.44797	0.999999	8673	1	-0.35828	0.007057	0.019192	0.835062	479	1	-0.35828
RBM27	4	0.99088	0.99093	0.999999	18873	0	0.81395	0.0070811	0.021079	0.835062	480	3	0.81395
BTC	4	0.95439	0.95428	0.999999	18074	0	0.76741	0.007111	0.02115	0.835062	481	3	0.76741
ARMCX4	4	0.42397	0.46219	0.999999	8461	1	0.26738	0.0071152	0.02116	0.835062	482	2	0.26738
SH3D21	4	0.98003	0.98009	0.999999	18633	0	0.8004	0.0071254	0.021187	0.835062	483	2	0.8004
SIAH3	4	0.15182	0.24359	0.999999	4463	1	-0.12587	0.007126	0.021188	0.835062	484	1	-0.12587
SWI5	4	0.87467	0.87422	0.999999	16364	0	0.99945	0.0071776	0.021327	0.838824	485	2	0.99945
PPARGC1B	4	0.9299	0.92968	0.999999	17537	0	0.3145	0.0072179	0.021424	0.840278	486	2	0.3145
ATP10A	4	0.7965	0.79611	0.999999	14790	0	0.667	0.0072378	0.02147	0.840278	487	3	0.667
JDP2	4	0.19894	0.30473	0.999999	5589	2	0.51808	0.0072488	0.021496	0.840278	488	2	0.51808
POM121C	4	0.4029	0.44781	0.999999	8192	1	0.055629	0.007281	0.021571	0.841493	489	2	0.055629
IMPG1	4	0.29381	0.37828	0.999999	6888	1	0.55826	0.0073327	0.021702	0.84396	490	2	0.55826
ARF5	4	0.8535	0.85294	0.999999	15959	0	0.5563	0.007368	0.021785	0.84396	491	2	0.5563
HIST1H3J	4	0.91576	0.91555	0.999999	17235	0	0.25135	0.0073844	0.021819	0.84396	492	1	0.25135
IRAK2	4	0.96376	0.96371	0.999999	18293	0	0.48536	0.0074143	0.021903	0.84396	493	3	0.48536
FBXL20	4	0.78203	0.78158	0.999999	14500	0	0.45253	0.0074253	0.021935	0.84396	494	2	0.45253
ATG14	4	0.97984	0.97989	0.999999	18626	0	0.53612	0.007436	0.021962	0.84396	495	2	0.53612
SLC44A5	4	0.50457	0.52121	0.999999	9535	1	0.69313	0.0074407	0.021971	0.84396	496	3	0.69313
CRYBB2	4	0.76245	0.7621	0.999999	14110	0	0.68606	0.0074462	0.021988	0.84396	497	3	0.68606
NTMT1	4	0.78115	0.78069	0.999999	14481	0	0.63552	0.0075179	0.02216	0.847503	498	3	0.63552
TNFRSF9	4	0.92429	0.92412	0.999999	17422	0	0.52225	0.007529	0.022188	0.847503	499	3	0.52225
DEFB104B	4	0.49333	0.51267	0.999999	9385	1	-0.11377	0.0075394	0.022213	0.847503	500	1	-0.11377
SAMD5	4	0.81894	0.81846	0.999999	15277	0	0.51851	0.007569	0.022285	0.848288	501	3	0.51851
PGBD4	4	0.23972	0.34707	0.999999	6350	1	1.1199	0.0075911	0.022341	0.848288	502	3	1.1199
SLC12A9	4	0.99453	0.99458	0.999999	18952	0	0.77129	0.0076158	0.022392	0.848288	503	3	0.77129
CTSA	4	0.83003	0.82938	0.999999	15495	0	0.4468	0.007683	0.02253	0.848288	504	3	0.4468
DEFA4	4	0.12016	0.20204	0.999999	3746	1	-0.15097	0.0076944	0.022555	0.848288	505	1	-0.15097
VWF	4	0.48029	0.50287	0.999999	9202	1	0.5036	0.007701	0.022573	0.848288	506	3	0.5036
MAGEA3	3	0.28931	0.32461	0.999999	6839	1	0.11362	0.0077226	0.020937	0.835062	507	2	0.11362
FRG2C	4	0.45262	0.48251	0.999999	8809	1	-0.016261	0.0077461	0.022688	0.848288	508	1	-0.016261
GRINA	4	0.44099	0.47426	0.999999	8667	1	0.67843	0.0077596	0.022719	0.848288	509	3	0.67843
FHL3	4	0.69506	0.69442	0.999999	12759	0	0.5834	0.0077951	0.022801	0.848288	510	2	0.5834
ADIRF	4	0.44102	0.47428	0.999999	8668	1	0.55474	0.0077977	0.022805	0.848288	511	2	0.55474
MYO16	4	0.76854	0.76813	0.999999	14232	0	0.59114	0.0078049	0.022823	0.848288	512	3	0.59114
THRB	4	0.24953	0.35262	0.999999	6434	1	0.45336	0.0078058	0.022824	0.848288	513	2	0.45336
PRDM7	4	0.52813	0.53979	0.999999	9890	1	0.72209	0.0078208	0.02286	0.848288	514	3	0.72209
SLC25A39	4	0.57435	0.57846	0.999999	10564	1	0.54689	0.0078299	0.022883	0.848288	515	3	0.54689
KCTD6	4	0.059252	0.12114	0.982753	2355	1	0.36488	0.0078593	0.022956	0.848288	516	2	0.36488
ICOS	4	0.066775	0.13131	0.994089	2521	1	1.0167	0.0078647	0.022965	0.848288	517	3	1.0167
PIDD1	4	0.26425	0.36101	0.999999	6570	1	0.044735	0.007901	0.023051	0.848288	518	1	0.044735
GALNT2	4	0.79829	0.79795	0.999999	14831	0	0.067729	0.0079527	0.023176	0.848288	519	1	0.067729
NEUROG2	4	0.12984	0.21482	0.999999	3955	1	0.54021	0.0080016	0.023295	0.848288	520	3	0.54021
APOLD1	4	0.57536	0.57937	0.999999	10578	1	0.50219	0.0080043	0.023302	0.848288	521	2	0.50219
HIST1H2BN	4	0.29228	0.37736	0.999999	6872	1	1.0605	0.0080062	0.023305	0.848288	522	3	1.0605
2010-09-01	4	0.5257	0.53787	0.999999	9853	1	0.71639	0.0080102	0.023314	0.848288	523	3	0.71639
ZMIZ2	4	0.80007	0.79968	0.999999	14874	0	0.59716	0.0080319	0.023362	0.848288	524	2	0.59716
SLC35G6	4	0.038382	0.092151	0.925142	1890	1	0.69363	0.0080408	0.023381	0.848288	525	3	0.69363
FBRS	4	0.88682	0.88647	0.999999	16612	0	0.56211	0.0080481	0.023401	0.848288	526	2	0.56211
CSTA	4	0.14477	0.23444	0.999999	4294	1	0.7913	0.0080524	0.02341	0.848288	527	3	0.7913
PKDCC	4	0.93197	0.93173	0.999999	17579	0	1.172	0.0080616	0.023432	0.848288	528	3	1.172
HELQ	4	0.96885	0.96879	0.999999	18394	0	1.2502	0.0081076	0.023549	0.849383	529	1	1.2502
MAP6D1	4	0.90608	0.90577	0.999999	17023	0	0.62459	0.008143	0.023638	0.849383	530	3	0.62459
MYO15A	4	0.8037	0.80327	0.999999	14947	0	0.84111	0.0081499	0.023653	0.849383	531	3	0.84111
SLC12A7	4	0.98049	0.98052	0.999999	18643	0	0.70082	0.0081686	0.023697	0.849383	532	3	0.70082
LOC100134391	4	0.16615	0.26219	0.999999	4815	1	0.20513	0.0081843	0.023734	0.849383	533	2	0.20513
COCH	4	0.58988	0.59227	0.999999	10811	1	0.26885	0.0082109	0.023799	0.849383	534	2	0.26885
GABARAPL2	4	0.96162	0.96152	0.999999	18239	0	0.45292	0.0082248	0.023832	0.849383	535	3	0.45292
TTC9C	4	0.98924	0.98927	0.999999	18818	0	1.4457	0.00825	0.023894	0.849383	536	3	1.4457
TULP3	4	0.98683	0.98684	0.999999	18777	0	0.29098	0.0082626	0.023923	0.849383	537	1	0.29098
TPD52L3	4	0.18053	0.28087	0.999999	5157	2	0.25382	0.0082885	0.023984	0.849383	538	2	0.25382
PTPN18	4	0.7189	0.71825	0.999999	13226	0	0.46718	0.0083142	0.024049	0.849383	539	2	0.46718
RBBP5	4	0.15134	0.24297	0.999999	4450	2	1.1111	0.008327	0.024078	0.849383	540	2	1.1111
LPCAT1	4	0.38089	0.43302	0.999999	7909	1	0.64302	0.0083521	0.024139	0.849383	541	3	0.64302
SRSF6	4	0.51241	0.52724	0.999999	9653	1	0.99667	0.0083601	0.024159	0.849383	542	2	0.99667
OR2W5	4	0.42204	0.46088	0.999999	8433	1	0.3357	0.0083656	0.02417	0.849383	543	2	0.3357
RNASE2	4	0.50861	0.52436	0.999999	9594	1	0.14565	0.0083659	0.024173	0.849383	544	1	0.14565
RASIP1	4	0.84133	0.84058	0.999999	15728	0	0.54041	0.0084067	0.024265	0.850297	545	3	0.54041
LOC100130370	4	0.99213	0.99219	0.999999	18898	0	0.41266	0.0084175	0.024288	0.850297	546	1	0.41266
TBC1D8	4	0.3962	0.44326	0.999999	8105	1	0.65465	0.0084616	0.024402	0.851584	547	3	0.65465
HIAT1	4	0.89764	0.89735	0.999999	16847	0	0.66605	0.0085043	0.024503	0.851584	548	3	0.66605
TAOK2	4	0.9963	0.99633	0.999999	19006	0	0.79329	0.0085046	0.024503	0.851584	549	3	0.79329
CSRP2BP	4	0.59341	0.59549	0.999999	10862	1	0.20746	0.0085724	0.024675	0.85418	550	1	0.20746
BCL6	4	0.71448	0.71377	0.999999	13139	0	0.44538	0.0085824	0.024703	0.85418	551	2	0.44538
NUFIP2	4	0.36059	0.41975	0.999999	7667	1	1.1118	0.0085864	0.024712	0.85418	552	3	1.1118
LRRC8A	4	0.37831	0.43128	0.999999	7874	1	0.99489	0.0086129	0.024769	0.854295	553	3	0.99489
GINS2	4	0.051785	0.11101	0.965385	2188	1	-0.065298	0.008624	0.024804	0.854295	554	1	-0.065298
ERVW-1	4	0.33537	0.40369	0.999999	7372	1	1.237	0.0086608	0.024892	0.854333	555	2	1.237
GFPT1	4	0.84929	0.84868	0.999999	15879	0	0.60156	0.0086756	0.024924	0.854333	556	2	0.60156
RHOH	4	0.98943	0.98946	0.999999	18824	0	0.55318	0.0086832	0.024939	0.854333	557	3	0.55318
YY1AP1	4	0.69994	0.69927	0.999999	12857	0	0.51524	0.0087273	0.025051	0.8564	558	2	0.51524
FBXO9	4	0.26565	0.36183	0.999999	6587	1	0.68435	0.0087465	0.025089	0.8564	559	3	0.68435
LGALS4	4	0.8502	0.8496	0.999999	15896	0	0.43207	0.0087789	0.025176	0.857589	560	2	0.43207
PRKACG	4	0.56273	0.56845	0.999999	10389	1	0.50128	0.0088305	0.025289	0.857589	561	3	0.50128
BAG4	4	0.95484	0.9547	0.999999	18083	0	0.77193	0.0088584	0.025363	0.857589	562	3	0.77193
C4orf26	4	0.62342	0.62343	0.999999	11395	1	0.20274	0.0088821	0.025425	0.857589	563	2	0.20274
KLF10	4	0.54491	0.55338	0.999999	10120	1	0.23701	0.0089096	0.025479	0.857589	564	2	0.23701
F5	4	0.88578	0.88541	0.999999	16591	0	0.66955	0.0089208	0.025499	0.857589	565	3	0.66955
SUSD6	4	0.86629	0.86585	0.999999	16207	0	0.60288	0.0089802	0.025649	0.857589	566	3	0.60288
C20orf195	4	0.16959	0.26664	0.999999	4896	1	1.142	0.0089854	0.025658	0.857589	567	3	1.142
TIA1	4	0.96674	0.96668	0.999999	18356	0	0.8091	0.0090009	0.025697	0.857589	568	3	0.8091
FOXL1	4	0.98762	0.98764	0.999999	18788	0	1.0864	0.0090066	0.025707	0.857589	569	2	1.0864
SCARB1	4	0.80747	0.80709	0.999999	15028	0	0.52858	0.0090123	0.025718	0.857589	570	2	0.52858
FAM50A	4	0.99525	0.99528	0.999999	18971	0	1.5042	0.009015	0.025726	0.857589	571	3	1.5042
GOLGA8A	4	0.99064	0.99067	0.999999	18865	0	0.64399	0.0090299	0.025771	0.857589	572	3	0.64399
IL17REL	4	0.030583	0.074923	0.90639	1573	2	-0.52772	0.0090409	0.025797	0.857589	573	2	-0.52772
JMJD7-PLA2G4B	3	0.95255	0.95284	0.999999	18031	0	0.42488	0.0090726	0.024415	0.851584	574	2	0.42488
TXLNA	4	0.948	0.94796	0.999999	17930	0	0.49037	0.0090886	0.025911	0.859882	575	2	0.49037
VIM	4	0.20583	0.31368	0.999999	5748	1	-0.22482	0.0091402	0.026031	0.862356	576	1	-0.22482
OPN4	4	0.093973	0.16759	0.999999	3144	2	0.04421	0.0091918	0.026157	0.865043	577	2	0.04421
SNCA	4	0.94347	0.94337	0.999999	17842	0	0.48534	0.0092434	0.026289	0.867893	578	2	0.48534
FOXK2	4	0.94013	0.94009	0.999999	17765	0	0.51619	0.0092989	0.02642	0.869421	579	3	0.51619
CLIP2	4	0.9242	0.92403	0.999999	17419	0	0.7894	0.0093243	0.026478	0.869421	580	3	0.7894
FKBP8	4	0.91177	0.91158	0.999999	17153	0	0.86304	0.0093447	0.02653	0.869421	581	3	0.86304
VSIG10	4	0.70567	0.70497	0.999999	12969	0	0.61175	0.0093466	0.026536	0.869421	582	3	0.61175
CST4	4	0.93265	0.93242	0.999999	17591	0	0.72287	0.0094112	0.026698	0.869421	583	3	0.72287
COQ10A	3	0.44237	0.44879	0.999999	8686	1	-0.044042	0.0094213	0.025313	0.857589	584	2	-0.044042
PHF7	4	0.93994	0.93991	0.999999	17758	0	0.58086	0.0094498	0.026783	0.869421	585	3	0.58086
MYO9B	4	0.7423	0.74181	0.999999	13707	0	0.50669	0.0094648	0.026812	0.869421	586	3	0.50669
IREB2	4	0.51679	0.53074	0.999999	9716	1	0.049319	0.0095014	0.026898	0.869421	587	1	0.049319
C16orf78	4	0.74172	0.74123	0.999999	13693	0	0.33593	0.0095166	0.026939	0.869421	588	2	0.33593
VSTM5	4	0.93757	0.93753	0.999999	17716	0	0.59303	0.0095213	0.026949	0.869421	589	3	0.59303
TMEM248	4	0.54601	0.55429	0.999999	10139	1	0.3455	0.0095283	0.026961	0.869421	590	2	0.3455
HCK	4	0.96004	0.95994	0.999999	18202	0	0.82509	0.0095401	0.026996	0.869421	591	3	0.82509
PC	4	0.27615	0.3679	0.999999	6695	1	0.81921	0.009553	0.027033	0.869421	592	1	0.81921
CD274	4	0.84022	0.8395	0.999999	15709	0	0.5307	0.0095626	0.027058	0.869421	593	3	0.5307
RAB41	4	0.41637	0.45697	0.999999	8362	1	0.55775	0.0095636	0.02706	0.869421	594	3	0.55775
ANKRD37	4	0.12058	0.20261	0.999999	3757	1	0.33768	0.0095813	0.027102	0.869421	595	2	0.33768
SLC27A2	4	0.99045	0.99047	0.999999	18856	0	0.88759	0.0095885	0.027118	0.869421	596	3	0.88759
C2orf68	4	0.82844	0.82782	0.999999	15464	0	0.89805	0.0096046	0.027154	0.869421	597	2	0.89805
CLDN14	4	0.99526	0.99529	0.999999	18972	0	0.94574	0.0096461	0.027258	0.871091	598	2	0.94574
MEIKIN	4	0.66501	0.66444	0.999999	12199	0	0.66841	0.0096793	0.027342	0.871091	599	3	0.66841
CCND1	4	0.21028	0.31948	0.999999	5850	2	-0.29403	0.0097078	0.027424	0.871091	600	1	-0.29403
ADGRE2	4	0.9936	0.99363	0.999999	18926	0	0.55365	0.0097184	0.027451	0.871091	601	3	0.55365
ESRRB	4	0.058011	0.11946	0.979979	2329	1	0.14443	0.0097593	0.02755	0.871091	602	2	0.14443
NALCN	4	0.0042016	0.013418	0.628277	405	3	-0.25725	0.0098109	0.027679	0.871091	603	1	-0.25725
GEMIN2	4	0.94501	0.94489	0.999999	17869	0	1.0805	0.009842	0.027757	0.871091	604	3	1.0805
CCL5	4	0.97351	0.97343	0.999999	18478	0	0.48747	0.0098778	0.027837	0.871091	605	2	0.48747
CCL26	4	0.66076	0.66018	0.999999	12121	0	0.29837	0.0098898	0.027864	0.871091	606	2	0.29837
UBXN11	4	0.69553	0.69487	0.999999	12772	0	0.68211	0.0099018	0.027896	0.871091	607	3	0.68211
CBX8	4	0.709	0.70832	0.999999	13035	0	0.12281	0.0099141	0.02793	0.871091	608	1	0.12281
LRRC74B	4	0.17365	0.27195	0.999999	4998	1	0.22655	0.0099657	0.028044	0.871091	609	1	0.22655
DHTKD1	4	0.88881	0.88845	0.999999	16660	0	0.48843	0.0099737	0.028069	0.871091	610	2	0.48843
LDLR	4	0.10901	0.18757	0.999999	3488	1	0.35261	0.0099797	0.028079	0.871091	611	2	0.35261
PNRC1	4	0.97996	0.98002	0.999999	18631	0	0.88456	0.0099869	0.028096	0.871091	612	3	0.88456
CPNE5	4	0.42692	0.46426	0.999999	8499	1	0.55221	0.010016	0.028156	0.871091	613	2	0.55221
MRVI1	4	0.078267	0.14685	0.999999	2779	1	0.722	0.010028	0.028181	0.871091	614	3	0.722
ZNF404	4	0.96862	0.96856	0.999999	18389	0	0.66204	0.010056	0.028243	0.871091	615	3	0.66204
CCNDBP1	4	0.60146	0.60284	0.999999	10996	1	-0.078318	0.010069	0.028271	0.871091	616	1	-0.078318
TAB1	4	0.74496	0.74445	0.999999	13765	0	0.75168	0.010094	0.028324	0.871091	617	2	0.75168
DENND1A	4	0.29385	0.3783	0.999999	6889	1	0.50627	0.010118	0.028382	0.871091	618	2	0.50627
ATF1	4	0.66604	0.66551	0.999999	12222	0	0.69053	0.01012	0.02839	0.871091	619	2	0.69053
ARL9	4	0.98847	0.98851	0.999999	18799	0	0.73361	0.010123	0.028395	0.871091	620	3	0.73361
ACTBL2	4	0.11367	0.19366	0.999999	3587	1	0.93071	0.010222	0.028639	0.871091	621	3	0.93071
INPP5F	4	0.38642	0.43672	0.999999	7982	1	-0.034116	0.010224	0.028643	0.871091	622	1	-0.034116
PKN3	4	0.67827	0.67764	0.999999	12458	0	0.26088	0.010264	0.028747	0.871091	623	2	0.26088
IGFN1	4	0.94329	0.94319	0.999999	17836	0	0.48383	0.010288	0.028807	0.871091	624	2	0.48383
ZNF735	4	0.91492	0.9147	0.999999	17219	0	0.61864	0.010293	0.028816	0.871091	625	3	0.61864
CACNA1C	4	0.91611	0.91589	0.999999	17242	0	0.62515	0.010294	0.028819	0.871091	626	2	0.62515
FSTL4	4	0.070814	0.13679	0.999999	2602	2	0.23551	0.010373	0.029009	0.871091	627	2	0.23551
RASGRP1	4	0.85881	0.85835	0.999999	16068	0	0.70824	0.010378	0.029021	0.871091	628	3	0.70824
CCNB1	4	0.33556	0.4038	0.999999	7376	1	0.79261	0.010401	0.029082	0.871091	629	3	0.79261
GRAMD1A	4	0.97186	0.97182	0.999999	18445	0	0.68414	0.010415	0.029113	0.871091	630	3	0.68414
NCBP2	4	0.4656	0.49193	0.999999	8995	1	0.031144	0.01043	0.02915	0.871091	631	1	0.031144
USP8	4	0.99501	0.99505	0.999999	18962	0	1.0166	0.010445	0.029188	0.871091	632	3	1.0166
FCN1	4	0.75602	0.75562	0.999999	13995	0	0.20757	0.010453	0.029213	0.871091	633	2	0.20757
TDP2	4	0.95606	0.95597	0.999999	18114	0	0.63435	0.010533	0.0294	0.871091	634	2	0.63435
CBX2	4	0.96406	0.96402	0.999999	18300	0	0.61064	0.010582	0.029508	0.871091	635	2	0.61064
ALCAM	4	0.79039	0.78995	0.999999	14668	0	0.16731	0.010584	0.029517	0.871091	636	1	0.16731
ACO1	4	0.87224	0.87186	0.999999	16318	0	0.52681	0.010595	0.02954	0.871091	637	2	0.52681
KRTAP19-8	3	0.15542	0.23017	0.999999	4546	1	-0.018258	0.010606	0.028358	0.871091	638	2	-0.018258
ASIC1	4	0.74845	0.74799	0.999999	13836	0	0.66025	0.010612	0.029584	0.871091	639	3	0.66025
UBE2J1	4	0.77179	0.77139	0.999999	14298	0	0.22773	0.010636	0.02965	0.871091	640	1	0.22773
SPATA2L	4	0.99579	0.99582	0.999999	18992	0	0.88584	0.010648	0.029679	0.871091	641	3	0.88584
KIF3B	4	0.97335	0.97329	0.999999	18475	0	0.56252	0.010669	0.029715	0.871091	642	2	0.56252
BIN2	4	0.99088	0.99093	0.999999	18872	0	1.0978	0.010687	0.029756	0.871091	643	3	1.0978
EDNRA	4	0.57558	0.57958	0.999999	10580	1	0.27489	0.010688	0.029756	0.871091	644	2	0.27489
CIITA	4	0.1786	0.27837	0.999999	5116	1	0.7834	0.010725	0.02984	0.871091	645	2	0.7834
C11orf86	4	0.79749	0.79711	0.999999	14809	0	0.29138	0.010731	0.029856	0.871091	646	2	0.29138
HELLS	4	0.99005	0.99007	0.999999	18838	0	0.90993	0.01074	0.02988	0.871091	647	3	0.90993
AP3B2	4	0.44059	0.47398	0.999999	8663	1	0.52916	0.010743	0.029887	0.871091	648	3	0.52916
CCM2	4	0.78785	0.78744	0.999999	14611	0	0.50673	0.010749	0.029904	0.871091	649	2	0.50673
HINT2	4	0.78101	0.78056	0.999999	14476	0	0.46253	0.010791	0.030001	0.871091	650	2	0.46253
MROH8	4	0.67418	0.67363	0.999999	12381	0	0.78792	0.010796	0.030012	0.871091	651	3	0.78792
TRIM23	4	0.92566	0.92547	0.999999	17450	0	0.60338	0.010826	0.030081	0.871091	652	3	0.60338
SPI1	4	0.13022	0.21531	0.999999	3967	1	0.66367	0.010842	0.030121	0.871091	653	3	0.66367
TRAPPC6B	4	0.85527	0.85474	0.999999	15995	0	0.4197	0.010893	0.030238	0.871091	654	2	0.4197
ARPC1B	4	0.88443	0.88401	0.999999	16565	0	0.15792	0.010894	0.03024	0.871091	655	1	0.15792
FOXRED2	4	0.80541	0.80503	0.999999	14991	0	0.42499	0.010918	0.0303	0.871091	656	2	0.42499
OR4C3	4	0.70384	0.70314	0.999999	12936	0	0.39119	0.010937	0.030339	0.871091	657	2	0.39119
TMEM97	4	0.92643	0.92623	0.999999	17463	0	0.97593	0.010945	0.030356	0.871091	658	2	0.97593
GLRX2	4	0.0026216	0.009347	0.589664	302	2	-0.17176	0.010997	0.030474	0.871091	659	1	-0.17176
ANKRD11	4	0.88641	0.88609	0.999999	16599	0	0.61207	0.011001	0.030482	0.871091	660	3	0.61207
SMARCD1	4	0.92491	0.92471	0.999999	17432	0	0.48993	0.011015	0.030514	0.871091	661	3	0.48993
F2	4	0.26903	0.36375	0.999999	6620	1	0.43915	0.011031	0.030558	0.871091	662	2	0.43915
IDE	4	0.70133	0.70062	0.999999	12884	0	0.62275	0.011034	0.030569	0.871091	663	3	0.62275
CCDC77	4	0.22519	0.33865	0.999999	6205	2	0.3951	0.011037	0.03058	0.871091	664	2	0.3951
APOC4	4	0.77156	0.77117	0.999999	14291	0	0.54371	0.011037	0.03058	0.871091	665	3	0.54371
ZNF626	4	0.087713	0.15928	0.999999	3002	1	0.75312	0.011048	0.030605	0.871091	666	1	0.75312
ZNF521	4	0.98736	0.98738	0.999999	18784	0	0.44666	0.011066	0.030641	0.871091	667	3	0.44666
SERTAD3	4	0.41651	0.45706	0.999999	8364	1	0.58111	0.011088	0.030697	0.871091	668	2	0.58111
LRRC20	4	0.96037	0.96028	0.999999	18214	0	0.46081	0.011094	0.030712	0.871091	669	3	0.46081
HMX3	4	0.43722	0.47158	0.999999	8613	1	-0.16921	0.0111	0.030728	0.871091	670	1	-0.16921
MUC6	4	0.71224	0.71152	0.999999	13097	0	0.4174	0.011125	0.030798	0.871091	671	2	0.4174
LRRN2	4	0.37291	0.42776	0.999999	7802	1	0.70178	0.011132	0.03081	0.871091	672	2	0.70178
GOLGB1	4	0.52564	0.53781	0.999999	9852	1	1.0059	0.011145	0.030843	0.871091	673	3	1.0059
SLC20A2	4	0.11025	0.18924	0.999999	3512	1	0.58625	0.011151	0.030856	0.871091	674	3	0.58625
SLC17A6	4	0.059848	0.12192	0.983101	2369	1	0.45916	0.011162	0.03088	0.871091	675	3	0.45916
SCAND1	4	0.4913	0.51114	0.999999	9363	1	0.65833	0.011163	0.030881	0.871091	676	2	0.65833
UNK	4	0.98826	0.98828	0.999999	18792	0	0.6747	0.011176	0.03091	0.871091	677	2	0.6747
ZNF417	3	0.73271	0.73289	0.999999	13506	0	-0.10737	0.011202	0.029867	0.871091	678	1	-0.10737
ACTR8	4	0.10469	0.18174	0.999999	3395	2	0.14619	0.011203	0.030976	0.871091	679	2	0.14619
APOL5	4	0.95213	0.95202	0.999999	18022	0	0.57938	0.011222	0.031017	0.871091	680	3	0.57938
TMEM238	4	0.48429	0.5059	0.999999	9262	1	0.31771	0.011233	0.031034	0.871091	681	2	0.31771
GBP4	4	0.99397	0.99401	0.999999	18935	0	0.52995	0.011285	0.03116	0.871107	682	3	0.52995
SPRR3	4	0.89782	0.89754	0.999999	16852	0	0.17593	0.011306	0.031211	0.871107	683	1	0.17593
PRSS46	4	0.98103	0.98105	0.999999	18655	0	0.51514	0.01132	0.03124	0.871107	684	3	0.51514
ZSCAN9	4	0.99022	0.99023	0.999999	18842	0	0.6182	0.011341	0.031291	0.871107	685	2	0.6182
ALX4	4	0.49837	0.51651	0.999999	9445	1	0.59206	0.011354	0.031323	0.871107	686	2	0.59206
ALDH3A1	4	0.99247	0.99253	0.999999	18907	0	0.45328	0.011357	0.031331	0.871107	687	2	0.45328
RAB30	4	0.98496	0.98498	0.999999	18743	0	0.67953	0.011369	0.031353	0.871107	688	3	0.67953
PINX1	4	0.10556	0.18293	0.999999	3414	2	0.078866	0.011409	0.031447	0.872444	689	1	0.078866
SSX2IP	4	0.7945	0.79409	0.999999	14752	0	0.61397	0.011431	0.031499	0.872607	690	2	0.61397
MANEAL	4	0.32029	0.3943	0.999999	7177	1	0.36316	0.01146	0.031568	0.873257	691	2	0.36316
P2RY11	4	0.72104	0.72047	0.999999	13271	0	0.12868	0.011512	0.031682	0.874509	692	1	0.12868
POMK	4	0.85493	0.8544	0.999999	15986	0	1.069	0.011519	0.031705	0.874509	693	3	1.069
GRSF1	4	0.58207	0.58528	0.999999	10681	1	1.5671	0.011564	0.031804	0.875521	694	2	1.5671
SLC11A2	4	0.61427	0.6147	0.999999	11231	1	0.64348	0.011604	0.031896	0.875521	695	2	0.64348
NDUFS4	4	0.048535	0.10659	0.954309	2122	1	0.26665	0.011615	0.03192	0.875521	696	1	0.26665
LRRN4CL	4	0.95176	0.95166	0.999999	18014	0	0.45815	0.01163	0.031959	0.875521	697	3	0.45815
CCDC151	4	0.95505	0.95494	0.999999	18093	0	0.64616	0.011703	0.032122	0.878405	698	3	0.64616
DEFB125	4	0.41533	0.45624	0.999999	8348	1	0.52642	0.01177	0.032277	0.881379	699	2	0.52642
KDM5B	4	0.83144	0.83082	0.999999	15526	0	0.39535	0.011798	0.032346	0.881449	700	2	0.39535
CBFB	4	0.27186	0.36542	0.999999	6644	1	0.65197	0.011809	0.032371	0.881449	701	3	0.65197
MTMR11	4	0.084994	0.15575	0.999999	2935	1	0.023807	0.011873	0.032513	0.882478	702	1	0.023807
GIPR	4	0.98261	0.98263	0.999999	18693	0	0.71826	0.011883	0.032535	0.882478	703	3	0.71826
CAGE1	4	0.88304	0.88261	0.999999	16535	0	0.53098	0.011924	0.032627	0.882478	704	2	0.53098
LPIN3	4	0.83557	0.83494	0.999999	15609	0	0.4516	0.01194	0.032672	0.882478	705	3	0.4516
OCSTAMP	4	0.893	0.89267	0.999999	16760	0	0.56632	0.01197	0.032742	0.882478	706	3	0.56632
PGM2	4	0.91298	0.91276	0.999999	17177	0	0.36	0.011976	0.032756	0.882478	707	1	0.36
IGFBP6	4	0.036918	0.088927	0.919511	1834	1	0.61225	0.01198	0.032769	0.882478	708	2	0.61225
PARK7	4	0.52281	0.53559	0.999999	9804	1	0.59708	0.011985	0.032778	0.882478	709	3	0.59708
HSD17B11	4	0.92882	0.92862	0.999999	17515	0	0.59115	0.012013	0.032846	0.88278	710	2	0.59115
MAGEA9B	4	0.66182	0.66121	0.999999	12144	0	0.049662	0.012027	0.032882	0.88278	711	1	0.049662
OR4F4	3	0.68606	0.68608	0.999999	12604	0	0.28064	0.012052	0.03197	0.875521	712	2	0.28064
VPS39	4	0.74765	0.74719	0.999999	13825	0	0.39763	0.012079	0.032986	0.8838	713	2	0.39763
MPRIP	4	0.84242	0.84172	0.999999	15742	0	0.84381	0.01213	0.03311	0.8838	714	3	0.84381
ADH5	4	0.99546	0.9955	0.999999	18982	0	0.73436	0.012149	0.033155	0.8838	715	3	0.73436
FSD2	4	0.85752	0.85705	0.999999	16041	0	0.056362	0.012182	0.033226	0.8838	716	1	0.056362
C11orf21	4	0.40463	0.44894	0.999999	8214	1	0.33062	0.012191	0.033247	0.8838	717	2	0.33062
CEP170	4	0.9676	0.96753	0.999999	18368	0	0.46468	0.0122	0.033278	0.8838	718	3	0.46468
DHCR7	4	0.84006	0.83934	0.999999	15707	0	0.52563	0.012216	0.033305	0.8838	719	3	0.52563
PTGR2	4	0.26545	0.36171	0.999999	6584	1	0.042425	0.012233	0.033359	0.8838	720	2	0.042425
MAGEB2	4	0.51113	0.52626	0.999999	9635	1	0.74666	0.012243	0.033382	0.8838	721	3	0.74666
ZNF770	4	0.78728	0.78687	0.999999	14595	0	0.6926	0.012285	0.03347	0.884105	722	2	0.6926
CYP2C18	4	0.98373	0.98373	0.999999	18718	0	0.65802	0.012315	0.033541	0.884105	723	3	0.65802
GSTM1	4	0.30003	0.38201	0.999999	6951	1	0.41923	0.012328	0.033571	0.884105	724	3	0.41923
NCLN	4	0.42644	0.4639	0.999999	8493	1	0.054715	0.012336	0.033596	0.884105	725	1	0.054715
GALNT6	4	0.94733	0.9473	0.999999	17910	0	0.70497	0.012387	0.033707	0.884105	726	2	0.70497
ADAMTS6	4	0.87208	0.87169	0.999999	16314	0	0.45007	0.012439	0.033834	0.884105	727	2	0.45007
GSE1	4	0.22218	0.33484	0.999999	6119	1	-0.082626	0.01249	0.033952	0.884105	728	1	-0.082626
CPAMD8	4	0.86599	0.86556	0.999999	16197	0	0.40674	0.012504	0.033989	0.884105	729	3	0.40674
NUDT18	4	0.99471	0.99476	0.999999	18954	0	1.091	0.012517	0.034015	0.884105	730	3	1.091
PALM3	3	0.74447	0.74472	0.999999	13756	0	0.38693	0.012522	0.033132	0.8838	731	2	0.38693
OTOP2	4	0.64776	0.64722	0.999999	11862	0	1.4138	0.012535	0.03405	0.884105	732	3	1.4138
TRIP4	4	0.95626	0.95618	0.999999	18121	0	0.51316	0.012556	0.034101	0.884105	733	3	0.51316
LBX2	4	0.87113	0.87074	0.999999	16294	0	0.89255	0.012569	0.034135	0.884105	734	2	0.89255
S100A6	4	0.99447	0.99451	0.999999	18950	0	0.41214	0.012589	0.034182	0.884105	735	2	0.41214
NKAIN1	4	0.84091	0.84018	0.999999	15723	0	-0.035227	0.012593	0.034195	0.884105	736	1	-0.035227
TMEM120B	4	0.47464	0.4986	0.999999	9118	1	0.1466	0.012645	0.034316	0.884105	737	1	0.1466
SNX10	4	0.99062	0.99065	0.999999	18864	0	0.75894	0.012649	0.034327	0.884105	738	3	0.75894
CST9	4	0.97452	0.97446	0.999999	18509	0	0.44884	0.012656	0.034347	0.884105	739	2	0.44884
IGF2R	4	0.5783	0.58195	0.999999	10620	1	0.60575	0.012663	0.034363	0.884105	740	2	0.60575
TMEM119	4	0.9094	0.90916	0.999999	17098	0	0.55731	0.012667	0.034373	0.884105	741	3	0.55731
MBTD1	4	0.60396	0.60516	0.999999	11040	1	0.60919	0.012669	0.034376	0.884105	742	2	0.60919
ABCC2	4	0.90791	0.90764	0.999999	17066	0	0.65135	0.012695	0.03444	0.884105	743	3	0.65135
RNF170	4	0.22609	0.33946	0.999999	6222	1	-0.032664	0.012696	0.034443	0.884105	744	1	-0.032664
BATF2	4	0.86576	0.86533	0.999999	16193	0	0.51059	0.012701	0.034458	0.884105	745	3	0.51059
HCRTR1	4	0.17244	0.27041	0.999999	4957	1	-0.14614	0.012748	0.034558	0.885495	746	1	-0.14614
ARL8B	4	0.43604	0.47077	0.999999	8594	1	0.26017	0.012804	0.034697	0.885561	747	2	0.26017
TIE1	4	0.71013	0.70944	0.999999	13057	0	0.46379	0.012838	0.034786	0.885561	748	2	0.46379
DIABLO	4	0.96987	0.96982	0.999999	18414	0	0.4124	0.012845	0.034806	0.885561	749	2	0.4124
IRAK3	4	0.31239	0.38957	0.999999	7085	1	0.10061	0.012851	0.034819	0.885561	750	1	0.10061
C11orf85	4	0.89104	0.89071	0.999999	16709	0	0.57409	0.012902	0.034937	0.885561	751	2	0.57409
XPOT	4	0.89207	0.89174	0.999999	16737	0	0.82678	0.013021	0.035227	0.885561	752	2	0.82678
HMOX2	4	0.91917	0.91897	0.999999	17305	0	0.59853	0.013038	0.035263	0.885561	753	3	0.59853
MYOZ1	4	0.96153	0.96144	0.999999	18237	0	0.51168	0.013042	0.035269	0.885561	754	3	0.51168
PLAT	4	0.98884	0.98889	0.999999	18808	0	0.66714	0.013051	0.035294	0.885561	755	3	0.66714
TOM1L1	4	0.11386	0.1939	0.999999	3590	2	-0.20393	0.013057	0.035307	0.885561	756	1	-0.20393
INTU	4	0.1492	0.24022	0.999999	4402	1	0.71582	0.013079	0.035357	0.885561	757	3	0.71582
TTC5	4	0.77929	0.77884	0.999999	14438	0	0.59515	0.013108	0.03543	0.885561	758	3	0.59515
PLAC8L1	4	0.66832	0.6678	0.999999	12267	0	0.59573	0.013159	0.035526	0.885561	759	2	0.59573
RB1CC1	4	0.43054	0.46685	0.999999	8536	1	0.85753	0.013211	0.035651	0.885561	760	3	0.85753
PPIAL4D	4	0.14061	0.22898	0.999999	4192	1	1.9648	0.013232	0.035709	0.885561	761	2	1.9648
CXCL16	4	0.8898	0.88945	0.999999	16680	0	0.34817	0.013262	0.035787	0.885561	762	1	0.34817
C19orf24	4	0.87324	0.87283	0.999999	16339	0	0.79736	0.013267	0.035795	0.885561	763	2	0.79736
SLITRK4	4	0.9177	0.91749	0.999999	17274	0	0.22239	0.013314	0.035915	0.885561	764	1	0.22239
BRE	4	0.64504	0.64452	0.999999	11812	1	0.60752	0.013323	0.035936	0.885561	765	3	0.60752
BDKRB1	4	0.64559	0.64504	0.999999	11819	0	0.43837	0.013352	0.036002	0.885561	766	3	0.43837
SIAH2	4	0.71038	0.70969	0.999999	13065	0	-0.046424	0.013365	0.036028	0.885561	767	1	-0.046424
CHST6	4	0.33926	0.40611	0.999999	7420	1	0.93166	0.013413	0.036144	0.885561	768	3	0.93166
SLC25A45	4	0.92536	0.92515	0.999999	17443	0	0.18369	0.013417	0.036155	0.885561	769	1	0.18369
PTPN12	4	0.079293	0.14822	0.999999	2802	1	0.29135	0.013438	0.036202	0.885561	770	2	0.29135
C2orf71	4	0.81586	0.81547	0.999999	15216	0	0.55287	0.013451	0.036229	0.885561	771	3	0.55287
HIBADH	4	0.42907	0.4658	0.999999	8521	1	0.65263	0.013474	0.036273	0.885561	772	3	0.65263
BSCL2	4	0.74266	0.74219	0.999999	13717	0	0.47321	0.013487	0.036305	0.885561	773	3	0.47321
OSGIN1	4	0.94068	0.94061	0.999999	17778	0	0.77822	0.013564	0.036484	0.885561	774	3	0.77822
NPRL3	4	0.17095	0.26842	0.999999	4927	1	0.78138	0.01357	0.036498	0.885561	775	2	0.78138
SLC37A1	4	0.89769	0.8974	0.999999	16849	0	-0.0087246	0.013571	0.036501	0.885561	776	1	-0.0087246
LRRC16B	4	0.92825	0.92804	0.999999	17499	0	0.94952	0.013616	0.036609	0.885561	777	3	0.94952
ELMOD2	4	0.9844	0.98441	0.999999	18733	0	0.42219	0.013622	0.036632	0.885561	778	3	0.42219
MFNG	4	0.86153	0.86108	0.999999	16122	0	0.36913	0.013622	0.036632	0.885561	779	2	0.36913
FIGF	4	0.85152	0.85095	0.999999	15921	0	0.95033	0.013667	0.036734	0.885561	780	3	0.95033
ATP6AP1L	4	0.49849	0.5166	0.999999	9446	1	-0.13949	0.013674	0.036749	0.885561	781	1	-0.13949
KRT40	4	0.099684	0.17518	0.999999	3280	2	-0.015365	0.013725	0.036872	0.885561	782	1	-0.015365
TP53TG3	4	0.62234	0.62238	0.999999	11378	1	0.099589	0.013777	0.03699	0.885561	783	1	0.099589
XIAP	4	0.3857	0.43622	0.999999	7970	1	0.80268	0.013785	0.037011	0.885561	784	2	0.80268
B3GNT3	4	0.28629	0.37384	0.999999	6804	1	1.2395	0.013788	0.037016	0.885561	785	3	1.2395
CEACAM5	4	0.98626	0.98625	0.999999	18766	0	0.65225	0.013801	0.037052	0.885561	786	3	0.65225
CAMTA1	3	0.9862	0.98634	0.999999	18765	0	0.61567	0.013802	0.036334	0.885561	787	3	0.61567
IL27RA	4	0.16123	0.25578	0.999999	4693	2	-0.2678	0.013828	0.037124	0.885561	788	1	-0.2678
IPO11	4	0.93084	0.9306	0.999999	17556	0	0.98516	0.013848	0.037185	0.885561	789	2	0.98516
ANGPTL3	4	0.079837	0.14894	0.999999	2816	2	-0.12341	0.01388	0.037256	0.885561	790	1	-0.12341
C14orf93	4	0.77083	0.77042	0.999999	14281	0	0.53425	0.013895	0.037293	0.885561	791	3	0.53425
VMO1	4	0.16955	0.26658	0.999999	4895	1	0.5098	0.013904	0.037312	0.885561	792	3	0.5098
PXK	4	0.88372	0.88328	0.999999	16549	0	0.39876	0.013931	0.03738	0.885561	793	2	0.39876
TBL2	4	0.84613	0.8455	0.999999	15811	0	0.52105	0.013951	0.037423	0.885561	794	3	0.52105
TECTA	4	0.90221	0.90184	0.999999	16946	0	0.51435	0.014014	0.037568	0.885561	795	3	0.51435
ANKRD24	4	0.97753	0.97755	0.999999	18579	0	0.61183	0.014017	0.037575	0.885561	796	2	0.61183
TBX2	4	0.74898	0.74855	0.999999	13846	0	0.056004	0.014034	0.037606	0.885561	797	1	0.056004
FAM131B	4	0.5475	0.55552	0.999999	10169	1	0.097766	0.014085	0.037733	0.885561	798	1	0.097766
LTB	4	0.89723	0.89692	0.999999	16836	0	0.45815	0.014087	0.037736	0.885561	799	2	0.45815
MMP13	4	0.098434	0.17347	0.999999	3255	2	0.19441	0.014108	0.037791	0.885561	800	2	0.19441
TMEM42	4	0.97825	0.97829	0.999999	18591	0	0.7994	0.014136	0.037857	0.885561	801	3	0.7994
ZFYVE19	4	0.86851	0.86807	0.999999	16250	0	0.52025	0.014179	0.037958	0.885561	802	3	0.52025
CRCP	4	0.57569	0.57968	0.999999	10583	1	0.14783	0.014188	0.03798	0.885561	803	2	0.14783
ENPP5	4	0.98781	0.98784	0.999999	18790	0	0.6213	0.014189	0.037981	0.885561	804	3	0.6213
TNFRSF14	4	0.8848	0.88439	0.999999	16571	0	0.43864	0.014225	0.038066	0.885561	805	3	0.43864
LCE3E	3	0.39529	0.40844	0.999999	8095	1	0.10062	0.014234	0.03717	0.885561	806	2	0.10062
CHRNA3	4	0.61312	0.6136	0.999999	11210	1	0.36014	0.014239	0.038108	0.885561	807	2	0.36014
ABCC1	4	0.38365	0.43486	0.999999	7946	1	0.63339	0.014265	0.038171	0.885561	808	3	0.63339
SYNGAP1	4	0.5269	0.5388	0.999999	9873	1	-0.072302	0.014291	0.038236	0.885561	809	1	-0.072302
MLLT3	4	0.044775	0.10162	0.9416	2042	1	0.54547	0.014315	0.038289	0.885561	810	3	0.54547
SLC44A1	4	0.43187	0.4678	0.999999	8551	1	0.14828	0.014342	0.038364	0.885561	811	2	0.14828
CCDC64	4	0.74928	0.74886	0.999999	13854	0	0.069985	0.014394	0.038482	0.885561	812	1	0.069985
MYH3	4	0.79094	0.79048	0.999999	14678	0	0.64249	0.014399	0.038497	0.885561	813	2	0.64249
ZMYND12	4	0.32637	0.39805	0.999999	7255	1	0.37799	0.014436	0.03859	0.885561	814	3	0.37799
AGER	4	0.027951	0.06913	0.889247	1480	3	-0.33098	0.014445	0.038614	0.885561	815	1	-0.33098
OLFM3	4	0.99293	0.99298	0.999999	18914	0	0.71611	0.014459	0.038647	0.885561	816	3	0.71611
CENPN	4	0.0014011	0.0050655	0.506491	189	3	-1.6999	0.014496	0.038745	0.885561	817	1	-1.6999
ANKRD33	4	0.42445	0.46253	0.999999	8465	1	0.21353	0.014513	0.038784	0.885561	818	2	0.21353
C1QL4	4	0.83858	0.83787	0.999999	15675	0	0.015719	0.014548	0.038878	0.885561	819	1	0.015719
CIDEB	4	0.98855	0.98859	0.999999	18803	0	0.53613	0.014549	0.038881	0.885561	820	3	0.53613
SLC25A37	4	0.92747	0.92724	0.999999	17483	0	0.7233	0.014554	0.03889	0.885561	821	3	0.7233
IRX1	4	0.034642	0.083937	0.91363	1748	1	0.45763	0.014556	0.038894	0.885561	822	2	0.45763
KLRG1	4	0.81579	0.81541	0.999999	15213	0	0.73587	0.01457	0.038922	0.885561	823	2	0.73587
FAM129B	4	0.61179	0.61233	0.999999	11188	1	0.75271	0.014574	0.03893	0.885561	824	3	0.75271
EEA1	4	0.99537	0.99541	0.999999	18979	0	0.5625	0.014594	0.038977	0.885561	825	3	0.5625
COPZ1	4	0.38216	0.43386	0.999999	7929	1	0.71795	0.014611	0.039007	0.885561	826	3	0.71795
ATP8B2	4	0.95841	0.95836	0.999999	18171	0	0.74685	0.014635	0.039068	0.885561	827	3	0.74685
SLC16A6	4	0.00018113	0.00068864	0.285284	46	3	-0.80356	0.014651	0.039106	0.885561	828	1	-0.80356
PCMT1	4	0.36685	0.42381	0.999999	7727	1	0.51967	0.014682	0.03918	0.885561	829	3	0.51967
MCOLN1	4	0.68518	0.68462	0.999999	12591	0	0.071841	0.014702	0.039221	0.885561	830	1	0.071841
USHBP1	4	0.24693	0.35116	0.999999	6411	1	0.30967	0.014757	0.039354	0.885561	831	2	0.30967
CES3	4	0.59057	0.59288	0.999999	10825	1	0.50331	0.014774	0.039396	0.885561	832	3	0.50331
SAMD3	4	0.14038	0.22868	0.999999	4187	1	0.45384	0.014777	0.039401	0.885561	833	3	0.45384
APOD	4	0.053695	0.11364	0.969711	2233	2	0.027254	0.0148	0.039454	0.885561	834	2	0.027254
C12orf60	4	0.1277	0.21199	0.999999	3908	2	0.13018	0.014805	0.039469	0.885561	835	2	0.13018
SCML4	4	0.99053	0.99056	0.999999	18859	0	0.56248	0.014818	0.039503	0.885561	836	3	0.56248
TMPRSS7	4	0.7799	0.77944	0.999999	14450	0	0.030617	0.014856	0.039597	0.885561	837	1	0.030617
RSAD1	4	0.94612	0.94605	0.999999	17890	0	0.34155	0.014872	0.039648	0.885561	838	2	0.34155
NPC1L1	4	0.26734	0.36279	0.999999	6602	1	0.65999	0.014873	0.039649	0.885561	839	3	0.65999
ARF3	4	0.97076	0.9707	0.999999	18430	0	0.49122	0.014883	0.039668	0.885561	840	3	0.49122
SLC30A2	4	0.87242	0.87202	0.999999	16323	0	0.28341	0.014887	0.039681	0.885561	841	2	0.28341
ZDHHC15	4	0.46111	0.48867	0.999999	8933	1	0.45486	0.014897	0.039708	0.885561	842	3	0.45486
NRIP1	4	0.9863	0.98629	0.999999	18768	0	0.48779	0.014921	0.039763	0.885561	843	3	0.48779
AK1	4	0.72495	0.72442	0.999999	13355	0	0.26457	0.01493	0.039789	0.885561	844	2	0.26457
SLC22A6	4	0.839	0.83828	0.999999	15688	0	0.74126	0.014938	0.039806	0.885561	845	3	0.74126
FAM134B	4	0.98964	0.98966	0.999999	18829	0	0.43778	0.014959	0.039856	0.885561	846	1	0.43778
MUC7	4	0.98273	0.98274	0.999999	18699	0	0.4895	0.014969	0.039883	0.885561	847	3	0.4895
MYL6	4	0.93656	0.93648	0.999999	17695	0	0.59218	0.014972	0.03989	0.885561	848	3	0.59218
GPR87	4	0.478	0.50114	0.999999	9172	1	0.43889	0.014974	0.039891	0.885561	849	2	0.43889
PRODH	4	0.99593	0.99596	0.999999	18996	0	0.64688	0.01501	0.039975	0.885561	850	3	0.64688
C3orf52	4	0.014496	0.038328	0.804214	910	2	-0.2183	0.01501	0.039976	0.885561	851	1	-0.2183
BTAF1	4	0.80394	0.80352	0.999999	14953	0	0.32997	0.015017	0.039995	0.885561	852	2	0.32997
MTAP	4	0.79404	0.79361	0.999999	14744	0	0.52062	0.015055	0.040082	0.885561	853	3	0.52062
LRRC52	4	0.75042	0.74998	0.999999	13875	0	-0.077319	0.015062	0.0401	0.885561	854	1	-0.077319
DAPK2	4	0.84132	0.84057	0.999999	15727	0	0.8856	0.015105	0.040199	0.885561	855	2	0.8856
TTLL1	4	0.23471	0.34429	0.999999	6301	1	0.67868	0.015113	0.040216	0.885561	856	2	0.67868
FN3K	4	0.70871	0.70803	0.999999	13029	0	0.45142	0.015141	0.040281	0.885561	857	2	0.45142
P4HTM	4	0.72801	0.7275	0.999999	13405	0	0.69717	0.015163	0.040325	0.885561	858	3	0.69717
LEPR	4	0.45796	0.48638	0.999999	8885	1	0.12408	0.015165	0.040327	0.885561	859	1	0.12408
ACOT7	4	0.9267	0.92649	0.999999	17468	0	0.7419	0.015193	0.04038	0.885561	860	3	0.7419
ATF7	4	0.98265	0.98267	0.999999	18696	0	0.48699	0.015196	0.040383	0.885561	861	3	0.48699
MYRF	4	0.92456	0.92437	0.999999	17427	0	0.82454	0.015199	0.04039	0.885561	862	2	0.82454
MUS81	4	0.99183	0.9919	0.999999	18893	0	0.53222	0.015214	0.040427	0.885561	863	3	0.53222
ISG20L2	4	0.605	0.60608	0.999999	11058	1	0.22504	0.015216	0.040432	0.885561	864	1	0.22504
SEMA6B	4	0.57781	0.58151	0.999999	10612	1	0.97979	0.015229	0.04046	0.885561	865	2	0.97979
APLP2	4	0.75854	0.75808	0.999999	14043	0	0.74714	0.015243	0.040497	0.885561	866	3	0.74714
PACRGL	4	0.8558	0.85527	0.999999	16008	0	0.51086	0.015266	0.040543	0.885561	867	3	0.51086
USB1	4	0.61776	0.61801	0.999999	11296	1	0.12695	0.015267	0.040547	0.885561	868	1	0.12695
BCL7B	4	0.3227	0.39574	0.999999	7210	1	0.51026	0.015283	0.040591	0.885561	869	3	0.51026
ELMO3	4	0.90711	0.90685	0.999999	17048	0	0.67858	0.015328	0.040695	0.885561	870	3	0.67858
DEFB103A	4	0.97791	0.97796	0.999999	18584	0	0.50815	0.015346	0.040742	0.885561	871	3	0.50815
TAS2R19	4	0.15523	0.24803	0.999999	4542	2	-0.30811	0.01537	0.040787	0.885561	872	1	-0.30811
COG8	4	0.70544	0.70474	0.999999	12963	0	0.87236	0.015391	0.040832	0.885561	873	3	0.87236
TST	4	0.28144	0.37105	0.999999	6756	1	0.22711	0.015421	0.040906	0.885561	874	2	0.22711
WFDC13	4	0.94941	0.94935	0.999999	17959	0	0.45122	0.015444	0.040958	0.885561	875	3	0.45122
GDPGP1	4	0.49614	0.5148	0.999999	9418	1	0.18439	0.015449	0.040966	0.885561	876	2	0.18439
ARHGAP44	4	0.95631	0.95623	0.999999	18122	0	0.55989	0.015461	0.040999	0.885561	877	3	0.55989
KCNC1	4	0.94301	0.94291	0.999999	17830	0	0.73169	0.015463	0.041004	0.885561	878	2	0.73169
SIX1	4	0.819	0.81851	0.999999	15280	0	0.40504	0.015473	0.041033	0.885561	879	3	0.40504
ANXA6	4	0.67392	0.67334	0.999999	12375	0	0.65366	0.015475	0.041037	0.885561	880	3	0.65366
THEMIS	4	0.059102	0.12091	0.982753	2350	2	0.28273	0.015508	0.041112	0.885561	881	2	0.28273
LHX6	4	0.41397	0.45528	0.999999	8326	1	0.087636	0.015524	0.041149	0.885561	882	1	0.087636
ZNF160	4	0.25166	0.35382	0.999999	6453	1	0.42527	0.015544	0.0412	0.885561	883	2	0.42527
APOBEC3B	4	0.18066	0.28105	0.999999	5160	2	0.22246	0.015567	0.041254	0.885561	884	2	0.22246
CPS1	4	0.75671	0.75631	0.999999	14008	0	0.69421	0.015574	0.041272	0.885561	885	2	0.69421
CABP4	4	0.4198	0.4593	0.999999	8407	1	0.41475	0.015575	0.041274	0.885561	886	2	0.41475
BICC1	4	0.90832	0.90805	0.999999	17073	0	0.60293	0.015589	0.04131	0.885561	887	3	0.60293
PGF	4	0.20359	0.31074	0.999999	5693	1	0.40266	0.015591	0.041318	0.885561	888	3	0.40266
RHBDF1	4	0.51937	0.53279	0.999999	9754	1	1.2514	0.015637	0.041416	0.885561	889	3	1.2514
FAM3D	4	0.6707	0.67017	0.999999	12318	0	0.88503	0.015641	0.041425	0.885561	890	2	0.88503
ATP6V0A4	4	0.86887	0.86843	0.999999	16259	0	0.33412	0.015648	0.041441	0.885561	891	2	0.33412
BUB1B	4	0.098338	0.17335	0.999999	3254	1	0.41487	0.015678	0.041516	0.885561	892	2	0.41487
STK26	4	0.77295	0.77254	0.999999	14321	0	0.48478	0.01569	0.041538	0.885561	893	3	0.48478
TMC4	4	0.2737	0.3665	0.999999	6667	1	0.7747	0.015702	0.041572	0.885561	894	3	0.7747
GPR160	4	0.87311	0.8727	0.999999	16335	0	0.44226	0.015708	0.041584	0.885561	895	3	0.44226
ASPHD1	4	0.61751	0.61776	0.999999	11291	1	0.67139	0.015725	0.041623	0.885561	896	3	0.67139
FOXA1	4	0.15577	0.2487	0.999999	4556	1	0.63149	0.015759	0.041692	0.885561	897	2	0.63149
TRAF5	4	0.81468	0.81428	0.999999	15183	0	0.69348	0.015761	0.041695	0.885561	898	3	0.69348
GDE1	3	0.55059	0.55081	0.999999	10218	0	0.039033	0.015798	0.039647	0.885561	899	2	0.039033
OR5M3	4	0.66673	0.66621	0.999999	12237	0	0.41168	0.0158	0.04178	0.886369	900	3	0.41168
MAPRE3	4	0.67789	0.67727	0.999999	12453	0	0.17512	0.015832	0.041855	0.886697	901	1	0.17512
DUSP9	4	0.99372	0.99376	0.999999	18929	0	0.41262	0.015856	0.041909	0.886697	902	3	0.41262
TXNDC9	4	0.084799	0.1555	0.999999	2933	1	0.48018	0.015871	0.041947	0.886697	903	2	0.48018
GSTCD	4	0.37412	0.42856	0.999999	7821	1	-0.10706	0.015884	0.041981	0.886697	904	1	-0.10706
TMED8	4	0.34726	0.41111	0.999999	7507	1	0.40169	0.015917	0.042051	0.887204	905	3	0.40169
TCF23	4	0.97545	0.97538	0.999999	18527	0	0.42834	0.015978	0.042215	0.888707	906	3	0.42834
ATG101	4	0.11147	0.19084	0.999999	3540	2	0.21182	0.016042	0.042366	0.890289	907	2	0.21182
TAF9	4	0.85836	0.8579	0.999999	16063	0	0.56599	0.01605	0.042386	0.890289	908	2	0.56599
RBL1	4	0.14911	0.2401	0.999999	4397	2	0.096172	0.016089	0.042484	0.890289	909	2	0.096172
OSBPL1A	4	0.19577	0.3007	0.999999	5518	1	0.87442	0.016095	0.042497	0.890289	910	2	0.87442
CALHM1	4	0.060584	0.12289	0.983668	2382	2	0.016811	0.016132	0.042574	0.890289	911	2	0.016811
NOL10	4	0.057464	0.11871	0.979762	2313	1	0.30284	0.01614	0.042593	0.890289	912	1	0.30284
NABP1	4	0.58226	0.58545	0.999999	10687	1	0.48559	0.016183	0.042692	0.890289	913	3	0.48559
GFPT2	4	0.98586	0.98586	0.999999	18757	0	0.46142	0.016185	0.042695	0.890289	914	2	0.46142
C1orf112	4	0.66554	0.665	0.999999	12211	0	0.57724	0.016193	0.042717	0.890289	915	3	0.57724
DKKL1	4	0.94991	0.94984	0.999999	17971	0	0.58222	0.01623	0.042805	0.890289	916	3	0.58222
POMT2	4	0.98252	0.98254	0.999999	18690	0	0.43473	0.016243	0.042845	0.890289	917	2	0.43473
ROR2	4	0.97834	0.97837	0.999999	18593	0	0.74345	0.016287	0.042948	0.890289	918	3	0.74345
OR13F1	4	0.87336	0.87295	0.999999	16341	0	0.57419	0.016294	0.042966	0.890289	919	3	0.57419
CMBL	4	0.93552	0.9354	0.999999	17674	0	0.24486	0.016346	0.043082	0.890289	920	2	0.24486
FAM8A1	4	0.80924	0.80885	0.999999	15064	0	0.64404	0.01636	0.043112	0.890289	921	3	0.64404
MASP1	4	0.36363	0.42172	0.999999	7692	1	0.093039	0.016397	0.043194	0.890289	922	1	0.093039
ZMAT2	4	0.50484	0.52141	0.999999	9540	1	0.97122	0.016425	0.043264	0.890289	923	3	0.97122
MARK2	4	0.30704	0.38625	0.999999	7027	1	0.75299	0.016447	0.043317	0.890289	924	3	0.75299
ITPRIP	4	0.57727	0.58102	0.999999	10606	1	0.20049	0.016448	0.043319	0.890289	925	2	0.20049
DEFA3	4	0.83675	0.83608	0.999999	15636	0	0.45256	0.016457	0.043344	0.890289	926	3	0.45256
DOC2B	4	0.60321	0.60447	0.999999	11022	1	0.45649	0.016464	0.043366	0.890289	927	2	0.45649
ACOT1	4	0.7595	0.75908	0.999999	14062	0	0.56088	0.016495	0.043422	0.890289	928	3	0.56088
HHLA3	4	0.21812	0.32961	0.999999	6026	2	-0.15668	0.016499	0.043433	0.890289	929	1	-0.15668
NMB	4	0.97658	0.97657	0.999999	18557	0	0.71261	0.0165	0.043433	0.890289	930	3	0.71261
ALOX15	4	0.49502	0.51393	0.999999	9405	1	0.69503	0.016525	0.043488	0.890289	931	2	0.69503
PLS1	4	0.9963	0.99633	0.999999	19007	0	0.63417	0.016531	0.043501	0.890289	932	3	0.63417
PANK2	4	0.36663	0.42366	0.999999	7724	1	0.15168	0.016551	0.04355	0.890321	933	2	0.15168
BLMH	4	0.44961	0.48041	0.999999	8767	1	0.41975	0.016624	0.043722	0.891863	934	2	0.41975
BARHL2	4	0.84595	0.84532	0.999999	15808	0	0.59107	0.016647	0.043766	0.891863	935	2	0.59107
TEDDM1	4	0.87057	0.87014	0.999999	16284	0	0.067514	0.016653	0.043784	0.891863	936	1	0.067514
ARSJ	3	0.95352	0.95386	0.999999	18054	0	0.63991	0.016721	0.041143	0.885561	937	2	0.63991
LTN1	4	0.62053	0.62066	0.999999	11346	1	0.041531	0.016756	0.044021	0.891863	938	1	0.041531
CLEC3B	4	0.95738	0.95734	0.999999	18142	0	0.9888	0.016807	0.044132	0.891863	939	2	0.9888
PALD1	4	0.24175	0.34821	0.999999	6364	1	0.60626	0.016807	0.044133	0.891863	940	2	0.60626
MTMR1	4	0.97601	0.97599	0.999999	18541	0	0.50478	0.016858	0.044248	0.891863	941	3	0.50478
ADAMTSL3	4	0.46284	0.48991	0.999999	8958	1	0.26067	0.016859	0.044249	0.891863	942	2	0.26067
MAGEB1	4	0.97386	0.97379	0.999999	18488	0	0.72525	0.01687	0.044272	0.891863	943	3	0.72525
STK17A	4	0.98416	0.98416	0.999999	18725	0	0.51086	0.016907	0.04436	0.891863	944	3	0.51086
UBQLNL	4	0.79475	0.79434	0.999999	14760	0	0.11725	0.01691	0.044372	0.891863	945	1	0.11725
RGP1	4	0.6835	0.68293	0.999999	12562	0	0.39738	0.016961	0.0445	0.891863	946	1	0.39738
NDC1	4	0.967	0.96694	0.999999	18359	0	0.44641	0.016984	0.044558	0.891863	947	3	0.44641
ALS2	4	0.17545	0.27429	0.999999	5040	1	0.64018	0.017003	0.044601	0.891863	948	3	0.64018
ASCL5	4	0.89725	0.89694	0.999999	16837	0	0.27207	0.017013	0.044626	0.891863	949	1	0.27207
DSTYK	4	0.91942	0.91924	0.999999	17313	0	0.53926	0.017014	0.04463	0.891863	950	2	0.53926
GID8	4	0.72271	0.72215	0.999999	13305	0	0.67751	0.017025	0.04466	0.891863	951	3	0.67751
RIN3	4	0.77672	0.77627	0.999999	14388	0	0.5722	0.017063	0.044746	0.891863	952	3	0.5722
GRWD1	4	0.71741	0.71673	0.999999	13199	0	0.38277	0.017064	0.044748	0.891863	953	1	0.38277
HAPLN2	4	0.81382	0.81343	0.999999	15163	0	0.49098	0.01707	0.044763	0.891863	954	3	0.49098
C1orf111	4	0.69692	0.69625	0.999999	12793	0	0.56024	0.017107	0.044849	0.891863	955	3	0.56024
ABCG4	4	0.90939	0.90915	0.999999	17097	0	0.33273	0.017111	0.044863	0.891863	956	3	0.33273
GAS2L3	4	0.19689	0.30215	0.999999	5544	2	-0.0060492	0.017115	0.044871	0.891863	957	2	-0.0060492
CMTM6	4	0.8603	0.85981	0.999999	16097	0	0.57095	0.017166	0.044987	0.891863	958	2	0.57095
DNTTIP1	4	0.85372	0.85317	0.999999	15962	0	0.59743	0.017171	0.044997	0.891863	959	3	0.59743
SLC39A13	4	0.9529	0.95277	0.999999	18042	0	0.5278	0.017184	0.045023	0.891863	960	2	0.5278
CYP27B1	4	0.97969	0.97975	0.999999	18623	0	0.49135	0.017208	0.045084	0.891863	961	3	0.49135
SMARCC2	4	0.84645	0.84581	0.999999	15820	0	0.72229	0.017216	0.045097	0.891863	962	3	0.72229
DDIAS	4	0.97863	0.97867	0.999999	18600	0	0.70533	0.017218	0.0451	0.891863	963	3	0.70533
DHRS7	4	0.53188	0.54277	0.999999	9935	1	0.53899	0.01723	0.045126	0.891863	964	3	0.53899
EXD1	4	0.81729	0.81684	0.999999	15239	0	0.51792	0.017269	0.045221	0.891863	965	2	0.51792
UBE2L6	4	0.79299	0.79257	0.999999	14719	0	0.17482	0.01732	0.045341	0.891863	966	1	0.17482
RCAN2	4	0.8289	0.82826	0.999999	15472	0	1.1058	0.017323	0.045345	0.891863	967	2	1.1058
FAM92B	4	0.87779	0.87734	0.999999	16426	0	0.48093	0.017325	0.045351	0.891863	968	3	0.48093
ADCY1	4	0.099443	0.17483	0.999999	3273	1	0.45491	0.017344	0.045402	0.891863	969	3	0.45491
MAB21L2	4	0.63932	0.63879	0.999999	11708	1	0.45581	0.017372	0.045461	0.891863	970	2	0.45581
NAT8L	4	0.31947	0.3938	0.999999	7167	1	0.47644	0.017396	0.045516	0.891863	971	3	0.47644
OTOP3	3	0.085831	0.14627	0.999999	2960	1	-0.064173	0.0174	0.042213	0.888707	972	2	-0.064173
BZRAP1	4	0.54136	0.55047	0.999999	10068	1	0.46325	0.0174	0.045525	0.891863	973	2	0.46325
POLE3	4	0.019721	0.050533	0.840134	1141	2	0.42858	0.017416	0.045564	0.891863	974	2	0.42858
EVX2	4	0.4923	0.51191	0.999999	9374	1	0.45207	0.017423	0.045579	0.891863	975	2	0.45207
POTEJ	4	0.99345	0.99349	0.999999	18922	0	1.0094	0.017446	0.045616	0.891863	976	3	1.0094
OR10R2	4	0.92313	0.92299	0.999999	17396	0	0.58711	0.017453	0.045635	0.891863	977	3	0.58711
ANKDD1B	4	0.2376	0.34588	0.999999	6328	1	0.28507	0.017474	0.045678	0.891863	978	2	0.28507
HENMT1	4	0.98636	0.98635	0.999999	18770	0	0.39836	0.017525	0.0458	0.892002	979	3	0.39836
EXPH5	4	0.86152	0.86107	0.999999	16121	0	0.12143	0.017525	0.045801	0.892002	980	1	0.12143
UGT2B4	4	0.90602	0.9057	0.999999	17020	0	0.53073	0.017536	0.045825	0.892002	981	3	0.53073
PATE3	4	0.91144	0.91123	0.999999	17145	0	0.5256	0.017593	0.045961	0.892507	982	3	0.5256
SRSF4	4	0.44515	0.47721	0.999999	8717	1	0.21641	0.017619	0.046012	0.892507	983	2	0.21641
RNF31	4	0.18908	0.29197	0.999999	5369	2	-0.16337	0.017628	0.046035	0.892507	984	1	-0.16337
RAMP2	4	0.92877	0.92857	0.999999	17514	0	0.36872	0.017662	0.046097	0.892507	985	3	0.36872
SCRT1	4	0.87579	0.87534	0.999999	16383	0	0.60175	0.017673	0.04612	0.892507	986	3	0.60175
LIX1L	4	0.51295	0.52767	0.999999	9665	1	0.0046887	0.017679	0.046131	0.892507	987	1	0.0046887
CENPO	4	0.19146	0.2951	0.999999	5431	2	-0.062062	0.017731	0.046266	0.894218	988	1	-0.062062
PIAS4	4	0.39088	0.43965	0.999999	8039	1	0.53893	0.017833	0.046523	0.897528	989	2	0.53893
PPAPDC1B	4	0.61741	0.61766	0.999999	11289	1	0.30933	0.017838	0.046532	0.897528	990	2	0.30933
SOCS3	4	0.27965	0.36995	0.999999	6735	1	0.37493	0.017884	0.04663	0.897714	991	1	0.37493
HMOX1	4	0.8511	0.85051	0.999999	15913	0	0.4285	0.017984	0.046864	0.897714	992	3	0.4285
ANXA8	4	0.022695	0.057321	0.862068	1262	1	-0.070669	0.017987	0.046869	0.897714	993	1	-0.070669
SAT2	4	0.2214	0.33382	0.999999	6104	1	0.63307	0.017991	0.04688	0.897714	994	3	0.63307
WAC	4	0.89594	0.89562	0.999999	16810	0	0.4761	0.01803	0.046967	0.897714	995	3	0.4761
NPC1	4	0.65446	0.65383	0.999999	11993	0	0.70661	0.018042	0.046997	0.897714	996	3	0.70661
CRYAA	4	0.60139	0.60278	0.999999	10994	1	0.40155	0.018059	0.047039	0.897714	997	2	0.40155
SARAF	4	0.99309	0.99313	0.999999	18916	0	0.54782	0.018065	0.047054	0.897714	998	3	0.54782
CCDC85C	4	0.78397	0.78356	0.999999	14535	0	0.39452	0.018089	0.047105	0.897714	999	2	0.39452
ALYREF	4	0.033478	0.081402	0.91363	1695	2	-0.56186	0.018141	0.047232	0.897714	1000	1	-0.56186
ADGRG7	4	0.93848	0.93843	0.999999	17736	0	0.54189	0.01817	0.0473	0.897714	1001	3	0.54189
NANOS1	4	0.2535	0.35492	0.999999	6468	1	0.34442	0.018192	0.047357	0.897714	1002	2	0.34442
ARPC5	4	0.73368	0.7332	0.999999	13524	0	0.60815	0.018201	0.047373	0.897714	1003	2	0.60815
AP5S1	4	0.71328	0.71256	0.999999	13118	0	0.27012	0.018233	0.04745	0.897714	1004	2	0.27012
MFSD4	4	0.84776	0.84715	0.999999	15845	0	0.47073	0.018249	0.047485	0.897714	1005	2	0.47073
PSME3	4	0.97984	0.9799	0.999999	18627	0	0.78057	0.018255	0.0475	0.897714	1006	3	0.78057
HEPHL1	4	0.38812	0.43782	0.999999	8002	1	0.44085	0.018273	0.047546	0.897714	1007	2	0.44085
DNAH8	4	0.23836	0.34631	0.999999	6337	1	0.16476	0.018294	0.047593	0.897714	1008	2	0.16476
AMMECR1	4	0.71075	0.71006	0.999999	13071	0	0.8509	0.018297	0.047598	0.897714	1009	2	0.8509
FAM162B	4	0.99645	0.99647	0.999999	19012	0	0.80205	0.018344	0.047705	0.897714	1010	3	0.80205
MMP25	4	0.75909	0.75866	0.999999	14054	0	0.99836	0.018346	0.047707	0.897714	1011	2	0.99836
SLC38A1	4	0.56729	0.57235	0.999999	10465	1	0.49052	0.018348	0.047715	0.897714	1012	3	0.49052
TMEM38B	4	0.59854	0.60014	0.999999	10946	1	0.17194	0.01836	0.047742	0.897714	1013	2	0.17194
FLYWCH2	4	0.49899	0.51697	0.999999	9454	1	0.17557	0.018397	0.047832	0.897714	1014	1	0.17557
GRP	4	0.83658	0.83592	0.999999	15630	0	0.798	0.0184	0.047838	0.897714	1015	3	0.798
CETP	4	0.9622	0.96212	0.999999	18249	0	0.55903	0.018419	0.04788	0.897714	1016	3	0.55903
TAP2	4	0.77288	0.77248	0.999999	14319	0	-0.031224	0.018448	0.047941	0.897714	1017	1	-0.031224
SNAP91	4	0.94762	0.94758	0.999999	17921	0	0.43308	0.018472	0.048004	0.897714	1018	2	0.43308
ZIC3	4	0.47139	0.49619	0.999999	9082	1	0.2463	0.018488	0.048046	0.897714	1019	2	0.2463
POM121	4	0.28967	0.37586	0.999999	6844	1	0.77052	0.018499	0.048072	0.897714	1020	2	0.77052
STK31	4	0.32161	0.3951	0.999999	7194	1	-0.20085	0.018551	0.048187	0.897714	1021	1	-0.20085
DPPA4	4	0.67606	0.67543	0.999999	12416	0	0.23779	0.018653	0.048431	0.897714	1022	1	0.23779
OR7A17	4	0.34249	0.40813	0.999999	7458	1	0.68109	0.018686	0.048499	0.897714	1023	3	0.68109
E2F6	3	0.7773	0.7775	0.999999	14398	0	0.25247	0.018692	0.04428	0.891863	1024	2	0.25247
DCAF11	4	0.82222	0.82172	0.999999	15352	0	0.41843	0.018704	0.048542	0.897714	1025	2	0.41843
ZSCAN29	4	0.71301	0.71228	0.999999	13112	0	0.67613	0.018704	0.048542	0.897714	1026	2	0.67613
FAM98A	4	0.94073	0.94065	0.999999	17780	0	0.57078	0.018728	0.048596	0.897714	1027	2	0.57078
STX6	4	0.87239	0.87199	0.999999	16322	0	0.50994	0.018745	0.048631	0.897714	1028	3	0.50994
ETAA1	4	0.59134	0.59359	0.999999	10835	1	0.75819	0.018749	0.048641	0.897714	1029	3	0.75819
C8orf34	4	0.23688	0.34547	0.999999	6319	1	0.23793	0.018753	0.048651	0.897714	1030	2	0.23793
LOC650293	4	0.8313	0.8307	0.999999	15523	0	0.5948	0.018761	0.048672	0.897714	1031	3	0.5948
FGL2	4	0.92846	0.92827	0.999999	17504	0	0.70051	0.018789	0.048724	0.897714	1032	3	0.70051
SEZ6L2	4	0.72664	0.72611	0.999999	13383	0	0.56304	0.018807	0.048776	0.897714	1033	2	0.56304
GPS2	4	0.56379	0.56937	0.999999	10406	1	1.1791	0.018868	0.048924	0.897714	1034	3	1.1791
SET	4	0.98299	0.98303	0.999999	18706	0	0.53183	0.018909	0.049018	0.897714	1035	2	0.53183
UQCC3	4	0.18313	0.28428	0.999999	5227	2	-0.20156	0.018961	0.049141	0.897714	1036	1	-0.20156
POU4F2	4	0.37288	0.42775	0.999999	7801	1	0.75949	0.018971	0.049165	0.897714	1037	3	0.75949
ATP6V0A1	4	0.40888	0.45176	0.999999	8272	1	0.45631	0.019012	0.049259	0.897714	1038	1	0.45631
CYB5R2	4	0.7508	0.75038	0.999999	13885	0	0.3216	0.019063	0.049381	0.897714	1039	1	0.3216
LOC100131303	4	0.98438	0.98438	0.999999	18731	0	0.76731	0.019076	0.04941	0.897714	1040	3	0.76731
ACCSL	4	0.95909	0.959	0.999999	18188	0	0.38704	0.019123	0.049524	0.897714	1041	3	0.38704
RFC5	4	0.085917	0.15695	0.999999	2963	1	1.4508	0.019132	0.049543	0.897714	1042	2	1.4508
PCDHAC1	4	0.20836	0.317	0.999999	5805	1	0.53962	0.019135	0.049552	0.897714	1043	3	0.53962
ERICH3	4	0.28859	0.37519	0.999999	6827	1	0.63064	0.019165	0.049612	0.897714	1044	2	0.63064
E2F3	4	0.27005	0.36433	0.999999	6629	1	-0.27982	0.019165	0.049613	0.897714	1045	1	-0.27982
ATP6V1G1	4	0.41963	0.45918	0.999999	8404	1	1.0746	0.019191	0.049663	0.897714	1046	3	1.0746
SBSPON	4	0.94473	0.94462	0.999999	17863	0	0.49554	0.019199	0.049683	0.897714	1047	3	0.49554
UFL1	4	0.8003	0.79991	0.999999	14878	0	0.25313	0.019217	0.049724	0.897714	1048	1	0.25313
USP31	4	0.90528	0.90495	0.999999	17006	0	1.0766	0.019254	0.049819	0.897714	1049	2	1.0766
TGIF2LX	4	0.063761	0.12719	0.986531	2457	1	-0.060022	0.019268	0.049854	0.897714	1050	1	-0.060022
SAMD10	4	0.98272	0.98274	0.999999	18698	0	0.71172	0.019308	0.049949	0.897714	1051	3	0.71172
PCSK1N	4	0.86539	0.86496	0.999999	16188	0	0.054431	0.019319	0.049979	0.897714	1052	1	0.054431
CAPZA2	4	0.92975	0.92954	0.999999	17531	0	0.70469	0.019332	0.050013	0.897714	1053	3	0.70469
D2HGDH	4	0.67006	0.66953	0.999999	12304	0	0.45997	0.01937	0.050105	0.897714	1054	2	0.45997
ZBTB7B	4	0.74322	0.74272	0.999999	13731	0	0.43593	0.019372	0.050111	0.897714	1055	3	0.43593
FAM149A	4	0.26107	0.3592	0.999999	6540	1	0.29483	0.019376	0.050123	0.897714	1056	2	0.29483
SAMHD1	4	0.96716	0.96709	0.999999	18361	0	0.57735	0.01938	0.050135	0.897714	1057	3	0.57735
SLC1A1	4	0.80339	0.80297	0.999999	14942	0	0.70741	0.019405	0.050187	0.897714	1058	3	0.70741
C1QC	4	0.57841	0.58204	0.999999	10622	1	0.3624	0.019417	0.050218	0.897714	1059	2	0.3624
COPB1	4	0.0030883	0.010605	0.594791	337	1	0.7638	0.019421	0.050224	0.897714	1060	1	0.7638
AGPAT2	4	0.22011	0.33218	0.999999	6072	1	0.76936	0.019429	0.050238	0.897714	1061	3	0.76936
BRINP3	4	0.38955	0.43876	0.999999	8023	1	0.73617	0.019433	0.050247	0.897714	1062	3	0.73617
NACA	4	0.0060918	0.018147	0.689347	502	1	0.33993	0.019473	0.050343	0.897714	1063	2	0.33993
RTL1	4	0.62722	0.62709	0.999999	11479	1	0.61084	0.019507	0.050417	0.897714	1064	2	0.61084
IRF2BP2	4	0.74464	0.74413	0.999999	13761	0	0.52836	0.019524	0.050452	0.897714	1065	2	0.52836
EID2B	4	0.0058849	0.017626	0.688989	489	3	-0.49766	0.019575	0.050556	0.897714	1066	1	-0.49766
AREL1	4	0.79472	0.79431	0.999999	14758	0	0.56504	0.01961	0.050626	0.897714	1067	3	0.56504
PHLPP1	4	0.97255	0.9725	0.999999	18456	0	0.41505	0.01964	0.050696	0.897714	1068	3	0.41505
IFNLR1	4	0.66559	0.66504	0.999999	12213	0	0.68537	0.019648	0.050714	0.897714	1069	3	0.68537
TMEM74B	4	0.63019	0.62996	0.999999	11539	1	0.19452	0.019671	0.050752	0.897714	1070	2	0.19452
ID2	4	0.63612	0.63562	0.999999	11645	1	0.61868	0.019726	0.050884	0.897714	1071	3	0.61868
CDCA7	4	0.43197	0.46788	0.999999	8552	1	0.096995	0.019729	0.050893	0.897714	1072	1	0.096995
PITX1	4	0.50976	0.52522	0.999999	9613	1	0.43989	0.019737	0.050911	0.897714	1073	2	0.43989
PYGM	4	0.81255	0.81216	0.999999	15136	0	0.5556	0.019738	0.050913	0.897714	1074	3	0.5556
RNF186	4	0.80081	0.80041	0.999999	14892	0	0.53781	0.019745	0.050921	0.897714	1075	2	0.53781
SDR9C7	4	0.99436	0.99441	0.999999	18947	0	0.90361	0.019754	0.050942	0.897714	1076	3	0.90361
SVOP	4	0.93459	0.93444	0.999999	17649	0	0.35703	0.019758	0.05095	0.897714	1077	3	0.35703
IMMP1L	4	0.94192	0.94184	0.999999	17810	0	0.58382	0.01978	0.051	0.897714	1078	3	0.58382
PLK3	4	0.95227	0.95216	0.999999	18025	0	0.75077	0.019783	0.051009	0.897714	1079	3	0.75077
CCDC127	4	0.93232	0.93208	0.999999	17584	0	0.67386	0.019791	0.051026	0.897714	1080	3	0.67386
IL22RA1	4	0.89416	0.89383	0.999999	16779	0	0.75847	0.019805	0.051058	0.897714	1081	3	0.75847
DDT	4	0.97857	0.9786	0.999999	18596	0	1.1369	0.019861	0.051194	0.897714	1082	3	1.1369
N4BP1	4	0.64437	0.64384	0.999999	11801	1	0.46933	0.019869	0.051216	0.897714	1083	2	0.46933
SMAP2	4	0.92216	0.92198	0.999999	17377	0	0.58594	0.019918	0.051332	0.897714	1084	3	0.58594
FAM107B	4	0.95384	0.95373	0.999999	18062	0	0.34152	0.019933	0.051368	0.897714	1085	2	0.34152
SLA2	4	0.85447	0.85393	0.999999	15975	0	0.013089	0.019985	0.051482	0.897714	1086	1	0.013089
C1orf162	4	0.53604	0.54616	0.999999	9995	1	0.44511	0.019985	0.051482	0.897714	1087	2	0.44511
AQP1	4	0.9815	0.98152	0.999999	18663	0	0.71684	0.020043	0.051601	0.897714	1088	2	0.71684
C15orf43	4	0.76472	0.76432	0.999999	14163	0	0.56841	0.020101	0.051753	0.897714	1089	2	0.56841
LTB4R2	4	0.81528	0.81488	0.999999	15200	0	0.35669	0.020104	0.051764	0.897714	1090	3	0.35669
BAIAP2	4	0.73875	0.73823	0.999999	13633	0	0.41182	0.020112	0.051784	0.897714	1091	3	0.41182
NCOA4	4	0.656	0.65538	0.999999	12025	0	0.24928	0.020138	0.051849	0.897714	1092	2	0.24928
SORCS3	4	0.58258	0.58574	0.999999	10693	1	0.28104	0.020142	0.051856	0.897714	1093	2	0.28104
VIL1	4	0.83891	0.83819	0.999999	15685	0	0.35043	0.020159	0.051884	0.897714	1094	2	0.35043
SLC22A20	4	0.83022	0.82958	0.999999	15499	0	0.17609	0.020189	0.051953	0.897714	1095	2	0.17609
C5	4	0.13991	0.22809	0.999999	4176	1	0.37984	0.020201	0.051978	0.897714	1096	2	0.37984
PRAF2	4	0.98713	0.98715	0.999999	18781	0	0.44444	0.020211	0.052	0.897714	1097	3	0.44444
FANCD2	4	0.2046	0.31206	0.999999	5727	1	0.28632	0.02024	0.05207	0.897714	1098	2	0.28632
CLIC3	4	0.80213	0.80168	0.999999	14915	0	0.45612	0.020265	0.052129	0.897714	1099	3	0.45612
BAZ1B	4	0.74162	0.74113	0.999999	13691	0	0.92903	0.020267	0.052135	0.897714	1100	2	0.92903
ZNF468	4	0.8844	0.88399	0.999999	16564	0	0.7197	0.02029	0.052185	0.897714	1101	3	0.7197
HS3ST1	4	0.034265	0.083147	0.91363	1733	3	-0.38268	0.020292	0.052186	0.897714	1102	1	-0.38268
SHOX	4	0.65663	0.65604	0.999999	12042	0	0.56826	0.020309	0.052219	0.897714	1103	2	0.56826
TCEAL5	4	0.48665	0.50771	0.999999	9293	1	0.3472	0.020343	0.0523	0.897714	1104	2	0.3472
FOXD1	4	0.95195	0.95185	0.999999	18018	0	0.87878	0.020369	0.052368	0.897714	1105	3	0.87878
FYB	4	0.87396	0.87352	0.999999	16351	0	0.49893	0.020394	0.052426	0.897714	1106	2	0.49893
LAX1	4	0.7201	0.7195	0.999999	13252	0	0.4944	0.020401	0.052443	0.897714	1107	2	0.4944
FLJ44635	4	0.20105	0.30751	0.999999	5640	1	0.47432	0.020417	0.052481	0.897714	1108	2	0.47432
FAM222B	4	0.97605	0.97603	0.999999	18543	0	0.73018	0.020419	0.052486	0.897714	1109	3	0.73018
KLHL4	4	0.24789	0.35171	0.999999	6417	1	0.35391	0.020443	0.05254	0.897714	1110	2	0.35391
C1orf54	4	0.43539	0.47032	0.999999	8588	1	0.44153	0.020459	0.052574	0.897714	1111	2	0.44153
NMBR	4	0.91829	0.91807	0.999999	17288	0	0.60596	0.020465	0.052589	0.897714	1112	3	0.60596
C20orf203	4	0.82393	0.82342	0.999999	15382	0	0.61978	0.020486	0.052637	0.897714	1113	3	0.61978
ZNF680	4	0.23946	0.34695	0.999999	6347	1	-0.061785	0.020496	0.052662	0.897714	1114	1	-0.061785
PLEKHB2	4	0.84346	0.84279	0.999999	15765	0	0.64148	0.020535	0.052745	0.897714	1115	3	0.64148
SLC35G2	4	0.31951	0.39383	0.999999	7168	1	0.089207	0.020548	0.052775	0.897714	1116	1	0.089207
ZSCAN25	4	0.97946	0.97949	0.999999	18618	0	0.50963	0.020565	0.052817	0.897714	1117	3	0.50963
GATAD2B	4	0.54736	0.55537	0.999999	10166	1	0.56732	0.020582	0.052864	0.897714	1118	3	0.56732
PTGDS	4	0.87617	0.87572	0.999999	16391	0	0.37409	0.020593	0.052889	0.897714	1119	2	0.37409
CCBL1	4	0.34579	0.41022	0.999999	7493	1	0.14711	0.020599	0.052895	0.897714	1120	1	0.14711
CAPZA1	4	0.97304	0.97298	0.999999	18471	0	0.58434	0.020599	0.052895	0.897714	1121	3	0.58434
PLOD3	4	0.99135	0.99139	0.999999	18885	0	0.29767	0.020602	0.052904	0.897714	1122	2	0.29767
NPY	4	0.71389	0.71318	0.999999	13128	0	0.57074	0.020607	0.052914	0.897714	1123	3	0.57074
C1QTNF4	4	0.17538	0.27419	0.999999	5036	2	0.50826	0.020635	0.052978	0.897714	1124	2	0.50826
POR	4	0.53671	0.54669	0.999999	10005	1	0.28159	0.02065	0.053005	0.897714	1125	2	0.28159
C6orf1	4	0.68314	0.68255	0.999999	12552	0	0.08458	0.020701	0.053123	0.897714	1126	2	0.08458
HNRNPR	4	0.96039	0.9603	0.999999	18215	0	0.24538	0.020742	0.053203	0.897714	1127	3	0.24538
CD6	4	0.92653	0.92632	0.999999	17465	0	0.35862	0.020752	0.053221	0.897714	1128	2	0.35862
NPR1	4	0.99552	0.99556	0.999999	18983	0	0.45289	0.020767	0.053254	0.897714	1129	3	0.45289
JKAMP	4	0.28702	0.37427	0.999999	6812	1	0.22845	0.020778	0.053275	0.897714	1130	2	0.22845
C16orf95	4	0.36445	0.42224	0.999999	7701	1	0.39738	0.020805	0.053332	0.897714	1131	3	0.39738
FAM69C	4	0.75372	0.75334	0.999999	13946	0	0.48256	0.020852	0.053445	0.897714	1132	3	0.48256
C22orf34	4	0.11728	0.19826	0.999999	3677	1	0.33271	0.020906	0.053558	0.897714	1133	1	0.33271
BAG2	4	0.98554	0.98554	0.999999	18753	0	0.64724	0.020907	0.053558	0.897714	1134	3	0.64724
PCBD1	4	0.80944	0.80903	0.999999	15068	0	0.41448	0.020956	0.053664	0.897714	1135	2	0.41448
HDAC5	4	0.35537	0.41632	0.999999	7608	1	0.15811	0.020957	0.053669	0.897714	1136	2	0.15811
NIPAL2	4	0.055872	0.11655	0.975914	2279	1	0.42786	0.020992	0.053746	0.897714	1137	3	0.42786
PTCD2	4	0.47268	0.49715	0.999999	9094	1	0.70629	0.021013	0.053793	0.897714	1138	3	0.70629
TEX2	4	0.0048156	0.014964	0.648627	438	2	0.017148	0.021023	0.053818	0.897714	1139	2	0.017148
PPM1M	4	0.5467	0.55482	0.999999	10153	1	0.44002	0.021059	0.053908	0.897714	1140	2	0.44002
SPTBN1	4	0.93443	0.93429	0.999999	17642	0	0.59212	0.021081	0.053961	0.897714	1141	3	0.59212
WDR6	4	0.96738	0.96732	0.999999	18365	0	1.0428	0.02111	0.054035	0.897714	1142	2	1.0428
MAZ	4	0.65185	0.65121	0.999999	11949	0	0.31516	0.021142	0.054113	0.897714	1143	2	0.31516
SMIM10	4	0.88215	0.88168	0.999999	16516	0	0.43779	0.021149	0.05413	0.897714	1144	3	0.43779
C9orf41	4	0.93644	0.93635	0.999999	17691	0	0.29142	0.021161	0.05416	0.897714	1145	1	0.29142
LAMB1	4	0.31889	0.39347	0.999999	7163	1	0.7119	0.021179	0.054196	0.897714	1146	3	0.7119
TXNDC8	4	0.3398	0.40644	0.999999	7430	1	0.76944	0.0212	0.05425	0.897714	1147	3	0.76944
MAP3K5	4	0.84467	0.84402	0.999999	15782	0	-0.007061	0.021212	0.054276	0.897714	1148	1	-0.007061
VAV3	4	0.42263	0.46128	0.999999	8444	1	0.59625	0.021217	0.054285	0.897714	1149	3	0.59625
USP18	4	0.30799	0.38683	0.999999	7037	1	0.55717	0.021243	0.054339	0.897714	1150	3	0.55717
RRBP1	4	0.62626	0.62615	0.999999	11459	1	0.41961	0.021256	0.054367	0.897714	1151	3	0.41961
ELN	4	0.96622	0.96615	0.999999	18342	0	0.62967	0.021264	0.054389	0.897714	1152	2	0.62967
HHATL	4	0.88764	0.8873	0.999999	16632	0	0.4019	0.021287	0.054439	0.897714	1153	2	0.4019
PCDHGA2	4	0.98955	0.98958	0.999999	18827	0	0.83608	0.021295	0.054451	0.897714	1154	2	0.83608
HNRNPA0	4	0.34997	0.41286	0.999999	7540	1	0.48242	0.021304	0.054469	0.897714	1155	2	0.48242
FAM104B	4	0.89317	0.89283	0.999999	16762	0	0.55753	0.021311	0.054483	0.897714	1156	3	0.55753
WDR19	4	0.79486	0.79445	0.999999	14763	0	0.39257	0.021315	0.05449	0.897714	1157	2	0.39257
ADAD1	4	0.80702	0.80664	0.999999	15016	0	0.59841	0.021341	0.054556	0.897714	1158	3	0.59841
MAGEA2B	4	0.46929	0.49465	0.999999	9054	1	-0.083552	0.021366	0.054608	0.897714	1159	1	-0.083552
POM121L2	4	0.93	0.92979	0.999999	17538	0	0.61648	0.021371	0.054621	0.897714	1160	3	0.61648
STK32A	4	0.7666	0.7662	0.999999	14196	0	-0.029281	0.021417	0.054712	0.897714	1161	1	-0.029281
UPB1	4	0.35302	0.41481	0.999999	7577	1	0.66542	0.02144	0.054766	0.897714	1162	3	0.66542
LRRC40	4	0.94621	0.94613	0.999999	17892	0	0.92209	0.021457	0.054808	0.897714	1163	3	0.92209
DDB1	4	0.28657	0.37402	0.999999	6806	1	-0.063208	0.021468	0.054828	0.897714	1164	1	-0.063208
ZDHHC24	4	0.98608	0.98609	0.999999	18761	0	0.43205	0.021479	0.054854	0.897714	1165	3	0.43205
ARHGEF19	4	0.0088305	0.024775	0.725221	653	2	-0.17813	0.021519	0.05496	0.898682	1166	1	-0.17813
AFP	4	0.75389	0.7535	0.999999	13949	0	0.67893	0.021565	0.055067	0.899109	1167	3	0.67893
EDRF1	4	0.82505	0.8245	0.999999	15403	0	0.54012	0.02157	0.05508	0.899109	1168	3	0.54012
SOX21	4	0.34858	0.41195	0.999999	7525	1	0.61944	0.021613	0.055179	0.899408	1169	3	0.61944
CTXN2	4	0.067662	0.13253	0.996174	2535	1	0.20534	0.021637	0.055221	0.899408	1170	2	0.20534
REEP2	4	0.78161	0.78117	0.999999	14491	0	0.30777	0.021673	0.055298	0.899408	1171	2	0.30777
CDK5RAP2	4	0.98439	0.98439	0.999999	18732	0	0.38766	0.021686	0.055335	0.899408	1172	3	0.38766
NPB	4	0.57621	0.58012	0.999999	10593	1	0.42331	0.021697	0.055367	0.899408	1173	2	0.42331
ITPR1	4	0.29293	0.37776	0.999999	6879	1	0.35887	0.021724	0.055422	0.899408	1174	1	0.35887
FEZF2	4	0.82939	0.82876	0.999999	15480	0	0.40426	0.02173	0.055438	0.899408	1175	3	0.40426
TMEM39B	4	0.94747	0.94743	0.999999	17913	0	0.35987	0.021775	0.055543	0.899408	1176	2	0.35987
MYL12B	4	0.99619	0.99622	0.999999	19001	0	0.60021	0.021782	0.055556	0.899408	1177	3	0.60021
PET117	3	0.92552	0.92561	0.999999	17445	0	0.62138	0.021801	0.049294	0.897714	1178	2	0.62138
CHD3	4	0.62179	0.62183	0.999999	11366	1	0.13497	0.021818	0.055634	0.899408	1179	2	0.13497
OGFRL1	4	0.59163	0.59387	0.999999	10843	1	-0.076135	0.021826	0.055652	0.899408	1180	1	-0.076135
GEN1	3	0.98021	0.98031	0.999999	18639	0	0.55309	0.021898	0.049452	0.897714	1181	2	0.55309
CYFIP2	4	0.91211	0.91192	0.999999	17159	0	0.37754	0.021913	0.055841	0.899408	1182	2	0.37754
KCTD13	4	0.68183	0.68121	0.999999	12525	0	0.8619	0.021921	0.055858	0.899408	1183	2	0.8619
ZHX2	4	0.76312	0.76276	0.999999	14128	0	0.18229	0.021928	0.05587	0.899408	1184	1	0.18229
ZNF385C	4	0.18137	0.282	0.999999	5180	1	0.59346	0.021979	0.055983	0.899408	1185	2	0.59346
ALS2CL	4	0.029978	0.073606	0.899057	1559	1	0.48546	0.02203	0.056098	0.899408	1186	2	0.48546
GALP	4	0.94712	0.94709	0.999999	17908	0	0.59504	0.022081	0.05621	0.899408	1187	1	0.59504
SCGB1D2	4	0.73729	0.73676	0.999999	13594	0	0.52633	0.022129	0.056322	0.899408	1188	2	0.52633
NAT14	4	0.32896	0.3997	0.999999	7296	1	0.12075	0.022133	0.05633	0.899408	1189	2	0.12075
CNKSR1	4	0.48416	0.50581	0.999999	9260	1	0.42427	0.022149	0.056367	0.899408	1190	3	0.42427
IKZF3	4	0.97442	0.97436	0.999999	18506	0	0.53523	0.022155	0.05638	0.899408	1191	2	0.53523
ALDH8A1	4	0.84321	0.84253	0.999999	15759	0	0.26846	0.022184	0.056458	0.899408	1192	1	0.26846
SERPINA10	4	0.90812	0.90786	0.999999	17071	0	0.46584	0.022184	0.056458	0.899408	1193	3	0.46584
ACTRT2	4	0.46946	0.49475	0.999999	9057	1	0.1591	0.022235	0.056579	0.899408	1194	1	0.1591
KCP	4	0.96057	0.96049	0.999999	18223	0	0.71265	0.022237	0.056581	0.899408	1195	3	0.71265
USP19	4	0.61292	0.61342	0.999999	11205	1	0.49828	0.022241	0.056596	0.899408	1196	3	0.49828
OR4A47	4	0.22123	0.33359	0.999999	6098	1	0.51608	0.022277	0.056672	0.899408	1197	2	0.51608
KCTD15	4	0.55536	0.56211	0.999999	10283	1	0.34187	0.022281	0.056681	0.899408	1198	3	0.34187
GNG12	4	0.69687	0.69621	0.999999	12792	0	0.18164	0.022286	0.056689	0.899408	1199	1	0.18164
ADAMTSL2	4	0.99639	0.99641	0.999999	19010	0	0.66758	0.022294	0.056707	0.899408	1200	3	0.66758
TGIF2-C20orf24	4	0.61233	0.61286	0.999999	11195	1	0.66798	0.022298	0.056717	0.899408	1201	3	0.66798
HNRNPH3	4	0.85608	0.85557	0.999999	16012	0	0.49281	0.022337	0.056815	0.899408	1202	3	0.49281
ZSCAN5A	4	0.14888	0.2398	0.999999	4392	1	0.44582	0.022338	0.056815	0.899408	1203	2	0.44582
TMEM254	4	0.92748	0.92725	0.999999	17484	0	0.48536	0.022342	0.056822	0.899408	1204	3	0.48536
GFM2	4	0.13526	0.22194	0.999999	4082	1	1.0868	0.022347	0.056833	0.899408	1205	3	1.0868
ADCY2	4	0.72034	0.71975	0.999999	13259	0	0.012642	0.022388	0.056911	0.899408	1206	1	0.012642
GRASP	4	0.22132	0.33371	0.999999	6101	1	0.54164	0.022407	0.056953	0.899408	1207	2	0.54164
CXCL10	4	0.82028	0.81979	0.999999	15312	0	0.57828	0.022422	0.056981	0.899408	1208	3	0.57828
MUC12	4	0.48058	0.50307	0.999999	9207	1	0.91517	0.022471	0.057104	0.899746	1209	3	0.91517
HIST3H3	4	0.95538	0.95529	0.999999	18106	0	0.63956	0.022477	0.057114	0.899746	1210	2	0.63956
CD79B	4	0.32227	0.39548	0.999999	7203	1	0.17541	0.02249	0.057143	0.899746	1211	1	0.17541
SLC34A2	4	0.77644	0.77598	0.999999	14383	0	0.21332	0.022541	0.057262	0.900872	1212	1	0.21332
GIMAP2	4	0.052733	0.11231	0.96786	2210	1	-0.20328	0.022592	0.057384	0.901157	1213	1	-0.20328
FAM183A	4	0.96215	0.96206	0.999999	18247	0	0.44078	0.022595	0.057393	0.901157	1214	3	0.44078
GTF3A	4	0.1825	0.28345	0.999999	5210	2	0.26609	0.022626	0.057458	0.901157	1215	2	0.26609
PANK4	4	0.097039	0.17167	0.999999	3218	1	0.69192	0.02263	0.057468	0.901157	1216	3	0.69192
SGCG	4	0.5191	0.53256	0.999999	9752	1	0.26842	0.022678	0.057578	0.901902	1217	2	0.26842
TYW1	4	0.97417	0.9741	0.999999	18499	0	0.34251	0.022695	0.05761	0.901902	1218	2	0.34251
NPAP1	4	0.23785	0.34602	0.999999	6330	1	0.016621	0.022746	0.057729	0.90302	1219	1	0.016621
MMP10	4	0.048924	0.1071	0.956276	2127	2	0.22184	0.022797	0.057845	0.904095	1220	2	0.22184
DCAF12L2	4	0.90045	0.90009	0.999999	16912	0	0.71532	0.022822	0.05791	0.904375	1221	3	0.71532
C17orf59	4	0.39138	0.43999	0.999999	8045	1	0.69387	0.022848	0.057966	0.904502	1222	2	0.69387
ZC3H7A	4	0.1617	0.2564	0.999999	4702	1	0.79361	0.022885	0.058052	0.904843	1223	3	0.79361
PPP1R9A	4	0.1694	0.26639	0.999999	4889	2	-0.17468	0.022899	0.058082	0.904843	1224	1	-0.17468
TCEB1	4	0.0079777	0.022703	0.711726	606	2	-0.42522	0.022942	0.058169	0.905099	1225	2	-0.42522
CDC42EP2	4	0.81401	0.81362	0.999999	15166	0	0.60989	0.022975	0.058242	0.905099	1226	3	0.60989
RAB10	4	0.67736	0.67672	0.999999	12440	0	0.56038	0.023015	0.058342	0.905099	1227	3	0.56038
RPS6KA5	4	0.75298	0.75261	0.999999	13931	0	0.57898	0.023039	0.058393	0.905099	1228	2	0.57898
C10orf76	4	0.8134	0.81301	0.999999	15153	0	0.61674	0.023051	0.058418	0.905099	1229	3	0.61674
DMTF1	4	0.20622	0.3142	0.999999	5759	1	0.31806	0.023052	0.058421	0.905099	1230	3	0.31806
ZFP30	4	0.46696	0.49294	0.999999	9018	1	0.45322	0.023066	0.058452	0.905099	1231	2	0.45322
RAD51D	3	0.24095	0.28924	0.999999	6356	1	-0.30514	0.023068	0.051293	0.897714	1232	1	-0.30514
OR10X1	4	0.16033	0.25462	0.999999	4673	1	0.72472	0.023078	0.058477	0.905099	1233	3	0.72472
CCDC130	4	0.16819	0.26481	0.999999	4863	1	0.94315	0.023101	0.058526	0.90512	1234	3	0.94315
NFKBIE	4	0.99087	0.99092	0.999999	18871	0	0.61314	0.023119	0.058575	0.905141	1235	3	0.61314
ALKBH4	4	0.99564	0.99567	0.999999	18987	0	0.34461	0.023146	0.058652	0.905141	1236	3	0.34461
TSSK6	4	0.87146	0.87107	0.999999	16300	0	0.53188	0.023154	0.05867	0.905141	1237	1	0.53188
ZER1	4	0.98674	0.98675	0.999999	18776	0	0.6245	0.023209	0.058805	0.906108	1238	3	0.6245
NPC2	4	0.62499	0.62496	0.999999	11430	1	0.58425	0.023218	0.058827	0.906108	1239	3	0.58425
NFE2	4	0.97889	0.97892	0.999999	18604	0	0.18059	0.023307	0.05903	0.908496	1240	1	0.18059
C11orf58	4	0.73484	0.73434	0.999999	13545	0	0.42148	0.023358	0.059152	0.908921	1241	1	0.42148
CALCR	4	0.90944	0.9092	0.999999	17100	0	0.31681	0.023358	0.059152	0.908921	1242	3	0.31681
OR5P3	4	0.62759	0.62745	0.999999	11485	1	0.34128	0.02346	0.05937	0.909921	1243	2	0.34128
PRKDC	4	0.86371	0.86328	0.999999	16151	0	0.58996	0.02346	0.05937	0.909921	1244	2	0.58996
SDR39U1	4	0.76557	0.76515	0.999999	14180	0	1.0215	0.02346	0.05937	0.909921	1245	2	1.0215
GMDS	4	0.0595	0.12146	0.982949	2360	1	0.35165	0.023508	0.05948	0.909921	1246	3	0.35165
CLVS1	4	0.86588	0.86545	0.999999	16195	0	0.18253	0.023511	0.059487	0.909921	1247	1	0.18253
OR13C8	4	0.60715	0.60805	0.999999	11098	1	0.46959	0.023518	0.059503	0.909921	1248	3	0.46959
GUSB	4	0.58466	0.58759	0.999999	10728	1	-0.065892	0.023614	0.059729	0.910237	1249	1	-0.065892
HIST1H2BL	4	0.18551	0.28742	0.999999	5281	2	0.45721	0.023643	0.059793	0.910237	1250	2	0.45721
SPACA5	4	0.075428	0.14302	0.999999	2712	1	0.23958	0.023665	0.059846	0.910237	1251	2	0.23958
ZSCAN5B	4	0.18133	0.28194	0.999999	5178	1	0.58417	0.023673	0.05987	0.910237	1252	3	0.58417
TOX4	4	0.97653	0.97651	0.999999	18555	0	0.59243	0.023691	0.059909	0.910237	1253	3	0.59243
NR1H3	4	0.91434	0.91411	0.999999	17212	0	0.55627	0.0237	0.059933	0.910237	1254	3	0.55627
MFSD12	4	0.080171	0.14937	0.999999	2823	1	0.39227	0.023716	0.059961	0.910237	1255	2	0.39227
NKIRAS2	4	0.60588	0.60688	0.999999	11078	1	0.58701	0.023723	0.059976	0.910237	1256	3	0.58701
SEC16B	4	0.90668	0.90639	0.999999	17036	0	0.33361	0.023755	0.060043	0.910237	1257	3	0.33361
CDKN1A	4	0.58745	0.59009	0.999999	10774	1	0.1683	0.023767	0.060069	0.910237	1258	1	0.1683
HHIPL1	4	0.86615	0.86572	0.999999	16203	0	0.50075	0.023804	0.060143	0.910237	1259	2	0.50075
LGI3	4	0.90765	0.9074	0.999999	17059	0	0.4183	0.023861	0.06027	0.910363	1260	3	0.4183
LYPD3	4	0.41835	0.45829	0.999999	8387	1	0.25185	0.023869	0.06029	0.910363	1261	2	0.25185
NAALADL1	4	0.90726	0.90703	0.999999	17052	0	0.48833	0.02387	0.060294	0.910363	1262	3	0.48833
TNFSF9	4	0.96774	0.96769	0.999999	18370	0	1.0802	0.023902	0.060371	0.910809	1263	3	1.0802
PROK2	4	0.55745	0.56392	0.999999	10310	1	0.35043	0.02392	0.060419	0.910809	1264	2	0.35043
SNTA1	4	0.79026	0.78981	0.999999	14664	0	0.22698	0.023971	0.060535	0.910996	1265	1	0.22698
ADD2	4	0.81163	0.81122	0.999999	15115	0	0.4419	0.024004	0.060604	0.910996	1266	3	0.4419
DPP8	4	0.28879	0.37531	0.999999	6831	1	0.4325	0.024011	0.060624	0.910996	1267	2	0.4325
SLC25A14	4	0.97365	0.97358	0.999999	18482	0	0.47457	0.024022	0.060652	0.910996	1268	3	0.47457
C10orf62	4	0.9965	0.99651	0.999999	19013	0	0.51449	0.024041	0.060699	0.910996	1269	3	0.51449
MUC22	4	0.33042	0.40061	0.999999	7315	1	0.58621	0.024064	0.060748	0.910996	1270	3	0.58621
ZFYVE16	4	0.62374	0.62372	0.999999	11400	1	-0.22661	0.024073	0.060765	0.910996	1271	1	-0.22661
CD163	4	0.31106	0.38875	0.999999	7076	1	0.15277	0.024101	0.060832	0.911291	1272	2	0.15277
OXR1	4	0.19378	0.2981	0.999999	5477	1	0.27401	0.024124	0.060881	0.911306	1273	2	0.27401
C19orf66	4	0.98077	0.98079	0.999999	18650	0	0.62557	0.024147	0.060937	0.91143	1274	3	0.62557
TCEA3	4	0.66597	0.66545	0.999999	12221	0	0.073768	0.024175	0.061007	0.911762	1275	1	0.073768
STK11	4	0.83609	0.83544	0.999999	15624	0	0.67867	0.024235	0.061135	0.91292	1276	3	0.67867
ZNF519	4	0.16806	0.26463	0.999999	4861	1	0.7453	0.024254	0.06118	0.91292	1277	3	0.7453
CCL3L3	4	0.96231	0.96222	0.999999	18252	0	0.44986	0.024305	0.061292	0.913235	1278	3	0.44986
CBS	4	0.77	0.76959	0.999999	14261	0	0.6672	0.024328	0.061338	0.913235	1279	3	0.6672
CECR2	4	0.87247	0.87206	0.999999	16325	0	0.56017	0.024372	0.06144	0.913235	1280	2	0.56017
SLC6A18	4	0.2879	0.37478	0.999999	6819	1	0.21508	0.024426	0.061556	0.913235	1281	2	0.21508
RIPK4	4	0.062029	0.12487	0.984533	2422	1	-0.098262	0.02443	0.061567	0.913235	1282	1	-0.098262
BASP1	4	0.98581	0.9858	0.999999	18756	0	0.85325	0.024468	0.061645	0.913235	1283	3	0.85325
FAM57B	4	0.93406	0.9339	0.999999	17627	0	0.4224	0.024481	0.061667	0.913235	1284	1	0.4224
ZNF250	4	0.83271	0.83207	0.999999	15544	0	0.50874	0.024498	0.061702	0.913235	1285	2	0.50874
RPA2	4	0.11611	0.19674	0.999999	3639	2	0.69478	0.024526	0.061775	0.913235	1286	2	0.69478
RANBP2	4	0.99208	0.99214	0.999999	18897	0	0.77042	0.024548	0.061823	0.913235	1287	3	0.77042
JTB	4	0.77953	0.77908	0.999999	14442	0	0.4424	0.024562	0.061852	0.913235	1288	2	0.4424
IPO9	4	0.40219	0.44733	0.999999	8186	1	0.71607	0.024583	0.061902	0.913235	1289	2	0.71607
IGFL4	4	0.75683	0.75643	0.999999	14010	0	0.40623	0.024604	0.06195	0.913235	1290	3	0.40623
KCTD7	4	0.96191	0.96182	0.999999	18243	0	0.55383	0.024618	0.061982	0.913235	1291	3	0.55383
CCDC150	4	0.79776	0.7974	0.999999	14819	0	0.50301	0.024623	0.061995	0.913235	1292	3	0.50301
STARD13	4	0.07769	0.14605	0.999999	2767	2	0.098969	0.024634	0.062022	0.913235	1293	2	0.098969
NF1	4	0.95124	0.95115	0.999999	18002	0	0.9127	0.024635	0.062024	0.913235	1294	2	0.9127
MYLK2	4	0.7682	0.76779	0.999999	14224	0	0.54757	0.024653	0.062061	0.913235	1295	2	0.54757
PPP1R42	4	0.74795	0.7475	0.999999	13828	0	0.36995	0.024685	0.062132	0.913297	1296	3	0.36995
TYRP1	4	0.3496	0.41261	0.999999	7536	1	0.63238	0.024721	0.062216	0.913297	1297	3	0.63238
MAP3K19	4	0.98963	0.98965	0.999999	18828	0	0.68838	0.024726	0.062226	0.913297	1298	3	0.68838
CROCC	4	0.79862	0.79828	0.999999	14839	0	0.57284	0.024759	0.062311	0.913297	1299	3	0.57284
SLC27A4	4	0.58533	0.58821	0.999999	10736	1	0.31666	0.024771	0.062339	0.913297	1300	2	0.31666
TMEM87B	4	0.83432	0.8337	0.999999	15581	0	0.20899	0.024787	0.06237	0.913297	1301	1	0.20899
USP50	4	0.98916	0.9892	0.999999	18815	0	0.50428	0.024817	0.062429	0.913297	1302	2	0.50428
NPEPL1	4	0.34556	0.41008	0.999999	7489	1	0.4801	0.024838	0.062467	0.913297	1303	3	0.4801
KRTAP17-1	4	0.47339	0.49768	0.999999	9101	1	0.60653	0.02489	0.062592	0.913297	1304	2	0.60653
CTBP2	4	0.39755	0.44416	0.999999	8118	1	0.70573	0.024924	0.062679	0.913297	1305	3	0.70573
GIMAP1	4	0.61258	0.61311	0.999999	11198	1	0.22924	0.02494	0.062717	0.913297	1306	2	0.22924
IRGQ	4	0.91969	0.91951	0.999999	17320	0	0.40117	0.024943	0.062725	0.913297	1307	3	0.40117
SEC61A2	4	0.97613	0.9761	0.999999	18546	0	0.45474	0.024963	0.06277	0.913297	1308	2	0.45474
KRTAP9-6	4	0.71029	0.70961	0.999999	13062	0	0.3824	0.024966	0.062778	0.913297	1309	3	0.3824
S100A7L2	4	0.88411	0.88368	0.999999	16559	0	0.60729	0.024976	0.062802	0.913297	1310	3	0.60729
C1orf146	4	0.11236	0.19199	0.999999	3561	2	-0.36554	0.024991	0.062829	0.913297	1311	1	-0.36554
IQCF1	4	0.86756	0.8671	0.999999	16233	0	0.22601	0.025042	0.062938	0.913601	1312	2	0.22601
LALBA	4	0.25367	0.35502	0.999999	6470	1	0.52189	0.025046	0.062946	0.913601	1313	2	0.52189
SH2D6	4	0.94527	0.94515	0.999999	17876	0	0.36122	0.025093	0.063058	0.914531	1314	1	0.36122
RSPH9	4	0.93412	0.93396	0.999999	17630	0	0.48938	0.025137	0.063161	0.91487	1315	3	0.48938
CSF3R	4	0.69063	0.69003	0.999999	12685	0	0.018342	0.025144	0.063177	0.91487	1316	1	0.018342
MIA	4	0.17315	0.27132	0.999999	4982	2	-0.2428	0.025195	0.063285	0.915253	1317	1	-0.2428
ATM	4	0.71358	0.71288	0.999999	13123	0	0.80277	0.02522	0.063332	0.915253	1318	2	0.80277
PHOX2A	4	0.88555	0.88517	0.999999	16588	0	0.40367	0.025285	0.06347	0.915253	1319	2	0.40367
OR2T1	4	0.45441	0.48381	0.999999	8838	1	0.075632	0.025297	0.063503	0.915253	1320	1	0.075632
SCP2D1	4	0.8906	0.89025	0.999999	16699	0	0.61248	0.025304	0.063528	0.915253	1321	3	0.61248
COL9A3	4	0.25333	0.35483	0.999999	6466	1	0.3606	0.025308	0.06354	0.915253	1322	3	0.3606
TMEM161B	4	0.80852	0.80813	0.999999	15050	0	0.16936	0.025331	0.063588	0.915253	1323	2	0.16936
DTD2	4	0.74275	0.74228	0.999999	13721	0	-0.13158	0.025348	0.063629	0.915253	1324	1	-0.13158
SMIM3	4	0.71214	0.71143	0.999999	13094	0	0.48	0.025351	0.063634	0.915253	1325	3	0.48
OR1K1	4	0.11814	0.19937	0.999999	3699	2	-0.16352	0.02545	0.063846	0.916838	1326	1	-0.16352
SBF1	4	0.6876	0.68699	0.999999	12629	0	0.64	0.025461	0.06387	0.916838	1327	3	0.64
PYCR1	4	0.61976	0.61992	0.999999	11333	1	0.40076	0.025478	0.063905	0.916838	1328	2	0.40076
GFI1	4	0.49719	0.51558	0.999999	9430	1	0.52656	0.025533	0.064024	0.916838	1329	3	0.52656
RAB4A	4	0.046531	0.10392	0.948649	2075	1	0.54774	0.025552	0.064068	0.916838	1330	2	0.54774
SLC5A2	4	0.98609	0.98609	0.999999	18762	0	0.52881	0.025552	0.064071	0.916838	1331	3	0.52881
CREB3L3	4	0.83292	0.83229	0.999999	15554	0	0.40237	0.025557	0.06408	0.916838	1332	3	0.40237
ZNF34	4	0.90243	0.90205	0.999999	16950	0	0.55779	0.025589	0.064145	0.916896	1333	2	0.55779
FCHO2	4	0.95727	0.95723	0.999999	18140	0	0.40867	0.025603	0.06418	0.916896	1334	1	0.40867
ABTB2	4	0.93517	0.93505	0.999999	17663	0	0.40344	0.025636	0.064264	0.917078	1335	2	0.40344
CRTAP	4	0.53035	0.54155	0.999999	9918	1	0.09131	0.025654	0.064314	0.917078	1336	2	0.09131
DDOST	4	0.91055	0.91032	0.999999	17121	0	0.5425	0.025705	0.064418	0.917078	1337	2	0.5425
ATL2	4	0.57887	0.58243	0.999999	10633	1	2.2742	0.025764	0.064555	0.917078	1338	3	2.2742
GOLGA4	4	0.86463	0.8642	0.999999	16171	0	0.36921	0.025784	0.064591	0.917078	1339	2	0.36921
INHBA	4	0.52216	0.53504	0.999999	9794	1	0.48454	0.025788	0.064599	0.917078	1340	3	0.48454
ADCK3	4	0.70235	0.70169	0.999999	12906	0	0.7301	0.025803	0.064635	0.917078	1341	3	0.7301
TIFA	4	0.53247	0.54324	0.999999	9946	1	0.12878	0.025807	0.064648	0.917078	1342	2	0.12878
IMPDH2	4	0.052384	0.11183	0.966996	2201	1	-0.41436	0.025857	0.064763	0.917078	1343	1	-0.41436
DEFB128	4	0.61026	0.61088	0.999999	11158	1	0.59458	0.02589	0.064836	0.917078	1344	3	0.59458
ANKRD55	4	0.18967	0.29276	0.999999	5385	2	0.15043	0.025896	0.064853	0.917078	1345	2	0.15043
GLIS2	4	0.56284	0.56854	0.999999	10391	1	-0.071951	0.025908	0.064884	0.917078	1346	1	-0.071951
C2orf50	4	0.84493	0.84429	0.999999	15784	0	0.3094	0.02597	0.065019	0.917078	1347	2	0.3094
CTSH	4	0.63397	0.63361	0.999999	11607	1	0.4228	0.026006	0.065089	0.917078	1348	3	0.4228
STX1A	4	0.87331	0.87289	0.999999	16340	0	0.36792	0.02601	0.0651	0.917078	1349	3	0.36792
CUL9	4	0.90356	0.90323	0.999999	16973	0	0.47632	0.026025	0.065129	0.917078	1350	3	0.47632
SESN2	4	0.99245	0.99251	0.999999	18906	0	0.34098	0.02604	0.06516	0.917078	1351	3	0.34098
PHIP	4	0.77694	0.77649	0.999999	14392	0	0.08356	0.026061	0.065208	0.917078	1352	1	0.08356
PKDREJ	4	0.49215	0.51178	0.999999	9372	1	0.42634	0.026118	0.065316	0.917078	1353	3	0.42634
RAB4B	4	0.52555	0.53774	0.999999	9849	1	0.44655	0.026138	0.065359	0.917078	1354	2	0.44655
C11orf98	4	0.66041	0.65983	0.999999	12114	0	0.5898	0.026147	0.065383	0.917078	1355	3	0.5898
POU3F4	4	0.79461	0.79419	0.999999	14753	0	0.35425	0.026152	0.065394	0.917078	1356	3	0.35425
HSBP1L1	4	0.95511	0.955	0.999999	18097	0	0.44902	0.026157	0.065408	0.917078	1357	3	0.44902
ZNF793	4	0.8611	0.86062	0.999999	16114	0	0.40038	0.026175	0.065454	0.917078	1358	2	0.40038
STATH	4	0.8127	0.81231	0.999999	15140	0	0.70418	0.026213	0.065544	0.917078	1359	2	0.70418
RAB6C	4	0.78814	0.78771	0.999999	14622	0	0.27366	0.026214	0.065547	0.917078	1360	2	0.27366
TAF6	4	0.95167	0.95156	0.999999	18011	0	2.2306	0.02625	0.065624	0.917078	1361	2	2.2306
PACS1	4	0.91218	0.91199	0.999999	17162	0	0.68433	0.026259	0.065639	0.917078	1362	3	0.68433
GTPBP3	4	0.68751	0.6869	0.999999	12627	0	0.11476	0.026265	0.06565	0.917078	1363	2	0.11476
DNAJB3	4	0.84945	0.84884	0.999999	15884	0	0.62746	0.026269	0.065657	0.917078	1364	2	0.62746
TMEM52B	4	0.96566	0.96561	0.999999	18331	0	0.41365	0.026278	0.06568	0.917078	1365	2	0.41365
WTIP	4	0.54607	0.55432	0.999999	10142	1	0.31753	0.026316	0.065772	0.917688	1366	1	0.31753
CTXN3	4	0.74882	0.74838	0.999999	13843	0	0.19378	0.026367	0.065883	0.918571	1367	1	0.19378
BCKDK	4	0.93012	0.9299	0.999999	17540	0	0.74075	0.026435	0.066031	0.919126	1368	3	0.74075
RENBP	4	0.49539	0.51422	0.999999	9409	1	0.55951	0.026447	0.066062	0.919126	1369	2	0.55951
PRKAR1B	4	0.88316	0.88272	0.999999	16537	0	0.43647	0.026475	0.066116	0.919126	1370	2	0.43647
GLT8D2	4	0.46891	0.49437	0.999999	9047	1	0.93168	0.026494	0.06615	0.919126	1371	3	0.93168
BCL2L14	4	0.96987	0.96981	0.999999	18413	0	0.52194	0.026504	0.066164	0.919126	1372	3	0.52194
SPAG11B	3	0.79471	0.79483	0.999999	14757	0	0.093226	0.026555	0.056803	0.899408	1373	1	0.093226
HIST1H4E	4	0.19228	0.29616	0.999999	5449	1	0.070546	0.026571	0.066323	0.920666	1374	1	0.070546
PTH1R	4	0.87921	0.87874	0.999999	16459	0	0.43251	0.026672	0.066549	0.921317	1375	2	0.43251
ZNF705D	4	0.59441	0.5964	0.999999	10873	1	0.60964	0.026676	0.066553	0.921317	1376	3	0.60964
RBBP9	4	0.80327	0.80286	0.999999	14938	0	0.46955	0.026696	0.066606	0.921317	1377	3	0.46955
UHRF1BP1	4	0.92411	0.92395	0.999999	17416	0	0.50094	0.026701	0.066617	0.921317	1378	3	0.50094
ANXA9	4	0.57292	0.57722	0.999999	10540	1	0.81248	0.026784	0.066798	0.921317	1379	3	0.81248
TTYH2	4	0.89385	0.89353	0.999999	16774	0	0.37714	0.026834	0.066897	0.921317	1380	2	0.37714
HGSNAT	4	0.99442	0.99447	0.999999	18949	0	0.58468	0.026857	0.06695	0.921317	1381	2	0.58468
PPP1R3G	4	0.98757	0.9876	0.999999	18786	0	0.57734	0.026876	0.066996	0.921317	1382	2	0.57734
ELMOD3	4	0.8095	0.80908	0.999999	15069	0	0.41257	0.026927	0.067099	0.921317	1383	2	0.41257
PSME2	4	0.99507	0.9951	0.999999	18965	0	0.53339	0.026938	0.067123	0.921317	1384	3	0.53339
ATG4D	4	0.74689	0.74644	0.999999	13806	0	0.46427	0.026947	0.067149	0.921317	1385	2	0.46427
IL11RA	4	0.65286	0.65221	0.999999	11968	0	0.051148	0.026978	0.067213	0.921317	1386	1	0.051148
ANO9	4	0.85249	0.8519	0.999999	15938	0	0.40555	0.027002	0.067256	0.921317	1387	3	0.40555
CPA2	4	0.67054	0.67002	0.999999	12314	0	0.36305	0.027004	0.067258	0.921317	1388	2	0.36305
FKBP9	4	0.89803	0.89775	0.999999	16859	0	0.40447	0.027029	0.067312	0.921317	1389	2	0.40447
FKBP1A	4	0.83118	0.83057	0.999999	15520	0	0.59575	0.02708	0.067415	0.921317	1390	2	0.59575
ABCD2	4	0.67306	0.67253	0.999999	12364	0	0.13354	0.027131	0.067537	0.921317	1391	2	0.13354
TTC12	4	0.30515	0.38509	0.999999	7005	1	0.37153	0.027157	0.0676	0.921317	1392	3	0.37153
ARID5A	4	0.99505	0.99508	0.999999	18963	0	0.96022	0.027172	0.06764	0.921317	1393	3	0.96022
NEFM	4	0.78227	0.78183	0.999999	14503	0	0.22871	0.027175	0.067646	0.921317	1394	2	0.22871
ECHDC3	4	0.55849	0.5648	0.999999	10323	1	0.25184	0.027182	0.067662	0.921317	1395	1	0.25184
IL31	4	0.99062	0.99065	0.999999	18863	0	0.43461	0.027192	0.067682	0.921317	1396	3	0.43461
TXN2	4	0.039643	0.094684	0.928901	1933	1	0.92721	0.027283	0.067895	0.921317	1397	1	0.92721
NPIPA8	4	0.011533	0.031273	0.768814	774	2	-1.0475	0.027334	0.068001	0.921317	1398	1	-1.0475
RCOR2	4	0.6323	0.63201	0.999999	11577	1	0.229	0.027436	0.068229	0.921317	1399	1	0.229
SAC3D1	4	0.67052	0.66999	0.999999	12313	0	0.80175	0.027447	0.068251	0.921317	1400	3	0.80175
RCE1	4	0.61	0.61065	0.999999	11155	1	0.42995	0.027452	0.06826	0.921317	1401	3	0.42995
POU1F1	4	0.61138	0.61195	0.999999	11180	1	0.35263	0.02747	0.068306	0.921317	1402	2	0.35263
GPR20	4	0.80405	0.80364	0.999999	14956	0	0.20312	0.027487	0.06834	0.921317	1403	1	0.20312
CHRNB4	4	0.9823	0.98232	0.999999	18681	0	0.55285	0.027499	0.06837	0.921317	1404	2	0.55285
STXBP6	4	0.77232	0.77192	0.999999	14308	0	0.45757	0.027547	0.068482	0.921317	1405	2	0.45757
LYPD2	4	0.95431	0.9542	0.999999	18070	0	0.40536	0.027589	0.068564	0.921317	1406	2	0.40536
LDHB	4	0.96379	0.96373	0.999999	18294	0	0.38109	0.027628	0.068666	0.921317	1407	3	0.38109
PPP3R1	4	0.84358	0.8429	0.999999	15769	0	0.37935	0.02764	0.068694	0.921317	1408	1	0.37935
LMBRD1	4	0.97873	0.97877	0.999999	18602	0	0.47532	0.027643	0.0687	0.921317	1409	3	0.47532
APBA2	4	0.99015	0.99016	0.999999	18840	0	0.97158	0.027658	0.068731	0.921317	1410	3	0.97158
DYNC2H1	4	0.032262	0.078654	0.911753	1646	1	0.27731	0.027671	0.068762	0.921317	1411	2	0.27731
XAGE3	4	0.4146	0.45573	0.999999	8335	1	0.25038	0.0277	0.068819	0.921317	1412	2	0.25038
LOC100129697	4	0.45236	0.48233	0.999999	8806	1	0.070892	0.027741	0.068899	0.921317	1413	1	0.070892
NR2F1	4	0.31846	0.39322	0.999999	7156	1	0.57433	0.027744	0.068905	0.921317	1414	3	0.57433
ANK1	4	0.89186	0.89156	0.999999	16728	0	0.40835	0.027749	0.068916	0.921317	1415	3	0.40835
KCNK17	4	0.73401	0.73353	0.999999	13527	0	0.44859	0.027789	0.069004	0.921317	1416	3	0.44859
ITIH3	4	0.70753	0.70684	0.999999	13007	0	0.0032987	0.027792	0.069015	0.921317	1417	1	0.0032987
HLA-DQA2	4	0.86692	0.86647	0.999999	16219	0	0.52324	0.027815	0.069058	0.921317	1418	2	0.52324
TMEM126B	4	0.82541	0.82483	0.999999	15410	0	0.68047	0.027835	0.069107	0.921317	1419	3	0.68047
MRGPRX1	4	0.9405	0.94042	0.999999	17775	0	0.64707	0.027843	0.069129	0.921317	1420	1	0.64707
MFSD5	4	0.85005	0.84946	0.999999	15893	0	0.44697	0.027844	0.069131	0.921317	1421	2	0.44697
PLA2G6	4	0.76825	0.76784	0.999999	14227	0	0.49994	0.027894	0.069228	0.921317	1422	2	0.49994
RALY	4	0.84447	0.8438	0.999999	15780	0	0.5275	0.02794	0.069326	0.921317	1423	2	0.5275
SNAPC3	4	0.39095	0.43971	0.999999	8041	1	0.63243	0.027945	0.069333	0.921317	1424	1	0.63243
TSEN34	4	0.19753	0.30296	0.999999	5558	1	0.58248	0.027961	0.069371	0.921317	1425	3	0.58248
LRRK1	4	0.94079	0.94072	0.999999	17781	0	0.28688	0.027989	0.069423	0.921317	1426	2	0.28688
ALKBH5	4	0.52641	0.53842	0.999999	9865	1	0.75111	0.027997	0.069444	0.921317	1427	3	0.75111
MFSD6	4	0.61842	0.61862	0.999999	11309	1	0.46999	0.028075	0.069616	0.921317	1428	3	0.46999
DBNL	4	0.68888	0.68827	0.999999	12652	0	0.18833	0.028097	0.069661	0.921317	1429	2	0.18833
USP4	4	0.94768	0.94764	0.999999	17923	0	0.53742	0.028133	0.06974	0.921317	1430	2	0.53742
SLC35F6	4	0.96473	0.96468	0.999999	18315	0	0.5697	0.028143	0.069754	0.921317	1431	2	0.5697
TACR2	4	0.91307	0.91284	0.999999	17183	0	0.46876	0.028162	0.069793	0.921317	1432	3	0.46876
MTHFSD	4	0.9278	0.92757	0.999999	17487	0	0.78141	0.028185	0.069841	0.921317	1433	3	0.78141
NDRG4	4	0.70252	0.70184	0.999999	12909	0	0.17481	0.028191	0.069851	0.921317	1434	2	0.17481
SH3RF3	4	0.6358	0.63532	0.999999	11637	1	0.61491	0.028199	0.069865	0.921317	1435	2	0.61491
FAM195B	4	0.97849	0.97853	0.999999	18595	0	0.44855	0.028211	0.069884	0.921317	1436	3	0.44855
FAM160A1	4	0.99448	0.99452	0.999999	18951	0	0.6956	0.028218	0.069896	0.921317	1437	3	0.6956
PSMF1	4	0.2766	0.36815	0.999999	6702	1	1.1391	0.02825	0.069968	0.921317	1438	2	1.1391
TCEAL8	4	0.22716	0.34004	0.999999	6227	1	0.42645	0.028277	0.070024	0.921317	1439	3	0.42645
LTBP2	4	0.27423	0.3668	0.999999	6671	1	0.69387	0.028301	0.070069	0.921317	1440	2	0.69387
PDS5A	4	0.020701	0.052806	0.845368	1185	1	0.78252	0.028317	0.070115	0.921317	1441	2	0.78252
DUSP11	4	0.97551	0.97545	0.999999	18529	0	0.46231	0.028346	0.070187	0.921317	1442	2	0.46231
LNX2	4	0.099828	0.17536	0.999999	3283	1	0.6404	0.028349	0.070194	0.921317	1443	3	0.6404
TRIM69	4	0.90419	0.90384	0.999999	16989	0	0.28601	0.028352	0.070203	0.921317	1444	2	0.28601
ZNF493	4	0.79357	0.79316	0.999999	14731	0	0.53768	0.028395	0.07031	0.921317	1445	3	0.53768
SKIDA1	4	0.2659	0.36197	0.999999	6590	1	-0.092087	0.028403	0.070326	0.921317	1446	1	-0.092087
POLR3D	4	0.32417	0.39667	0.999999	7228	1	1.2282	0.028433	0.070401	0.921317	1447	2	1.2282
SIRT2	4	0.55335	0.56046	0.999999	10249	1	0.6251	0.028436	0.070405	0.921317	1448	3	0.6251
HIST3H2A	4	0.98928	0.98931	0.999999	18819	0	0.6249	0.028446	0.070427	0.921317	1449	3	0.6249
POM121L12	4	0.97719	0.97723	0.999999	18572	0	0.54175	0.028453	0.070439	0.921317	1450	2	0.54175
ACVR2A	4	0.99412	0.99417	0.999999	18942	0	0.40591	0.028502	0.070532	0.921317	1451	3	0.40591
USP20	4	0.51883	0.53237	0.999999	9748	1	-0.084459	0.028504	0.070537	0.921317	1452	1	-0.084459
PNPLA2	4	0.98531	0.98531	0.999999	18749	0	0.55859	0.02855	0.070643	0.921317	1453	3	0.55859
OCLN	4	0.97541	0.97534	0.999999	18526	0	0.60402	0.028559	0.07066	0.921317	1454	3	0.60402
TOB1	4	0.95123	0.95114	0.999999	18001	0	0.63097	0.028564	0.070671	0.921317	1455	3	0.63097
CLSTN1	3	0.74963	0.74991	0.999999	13861	0	0.2291	0.02857	0.059931	0.910237	1456	2	0.2291
PRKCSH	4	0.90417	0.90383	0.999999	16988	0	0.66189	0.028579	0.070709	0.921317	1457	3	0.66189
IGSF1	4	0.81369	0.8133	0.999999	15159	0	0.41702	0.028589	0.07073	0.921317	1458	2	0.41702
SLK	4	0.50131	0.51874	0.999999	9487	1	0.44847	0.02861	0.070786	0.921317	1459	3	0.44847
SH2D7	4	0.92642	0.92621	0.999999	17462	0	0.65061	0.028637	0.070846	0.921317	1460	3	0.65061
SMPX	4	0.079104	0.14797	0.999999	2796	2	-0.53245	0.028657	0.070898	0.921317	1461	1	-0.53245
GPCPD1	4	0.80598	0.8056	0.999999	15000	0	0.64215	0.028688	0.070974	0.921317	1462	3	0.64215
RASGRP3	4	0.73221	0.73176	0.999999	13498	0	0.61975	0.028744	0.071094	0.921317	1463	2	0.61975
TEX22	4	0.89084	0.89051	0.999999	16705	0	0.38445	0.028791	0.071211	0.921317	1464	3	0.38445
ZNF121	4	0.70095	0.70024	0.999999	12874	0	0.21969	0.028809	0.071248	0.921317	1465	2	0.21969
BCAT1	4	0.44791	0.47916	0.999999	8748	1	0.64739	0.028822	0.071281	0.921317	1466	3	0.64739
MAGEA6	4	0.19444	0.29897	0.999999	5496	1	0.38761	0.02886	0.071359	0.921317	1467	1	0.38761
DEFB130	4	0.96863	0.96858	0.999999	18390	0	0.52787	0.028889	0.071418	0.921317	1468	3	0.52787
RSPH3	4	0.97027	0.97019	0.999999	18423	0	0.23797	0.028911	0.071469	0.921317	1469	1	0.23797
HOXA5	4	0.95433	0.95422	0.999999	18071	0	0.83424	0.028946	0.071549	0.921317	1470	3	0.83424
SEC14L2	4	0.86626	0.86582	0.999999	16206	0	0.65856	0.028977	0.071619	0.921317	1471	3	0.65856
MS4A14	4	0.76502	0.76463	0.999999	14168	0	0.41396	0.029008	0.071685	0.921317	1472	3	0.41396
CLIC5	4	0.74453	0.74402	0.999999	13758	0	-0.11343	0.029013	0.071696	0.921317	1473	1	-0.11343
BEAN1	4	0.84044	0.83973	0.999999	15716	0	0.43029	0.029014	0.0717	0.921317	1474	3	0.43029
PLA2G2C	4	0.46257	0.48971	0.999999	8952	1	0.44192	0.029055	0.071782	0.921317	1475	3	0.44192
LGSN	4	0.56437	0.56989	0.999999	10418	1	0.33721	0.029067	0.071808	0.921317	1476	2	0.33721
ATRN	4	0.71535	0.71467	0.999999	13156	0	0.13464	0.029114	0.071913	0.921317	1477	2	0.13464
FHOD3	4	0.9356	0.93548	0.999999	17677	0	0.42252	0.029154	0.072001	0.921317	1478	3	0.42252
SP1	4	0.95501	0.9549	0.999999	18091	0	0.69398	0.029165	0.072018	0.921317	1479	2	0.69398
CRHR1	4	0.23363	0.34367	0.999999	6291	1	-0.054248	0.029165	0.072019	0.921317	1480	2	-0.054248
C20orf96	4	0.47902	0.50192	0.999999	9189	1	0.61106	0.02918	0.072053	0.921317	1481	3	0.61106
IKZF1	4	0.89339	0.89305	0.999999	16767	0	0.2283	0.029216	0.072133	0.921317	1482	2	0.2283
NT5C3A	4	0.28661	0.37403	0.999999	6807	1	0.65555	0.029237	0.072184	0.921317	1483	3	0.65555
WDTC1	4	0.455	0.48424	0.999999	8849	1	0.2498	0.029253	0.072217	0.921317	1484	2	0.2498
ZNF747	4	0.96031	0.96021	0.999999	18213	0	0.3746	0.029267	0.072238	0.921317	1485	1	0.3746
FMNL1	4	0.99477	0.99481	0.999999	18956	0	0.87562	0.029279	0.072265	0.921317	1486	3	0.87562
GFOD1	4	0.76349	0.76312	0.999999	14137	0	0.51394	0.029295	0.072296	0.921317	1487	3	0.51394
KRT84	4	0.98187	0.98191	0.999999	18676	0	0.82544	0.02931	0.072338	0.921317	1488	3	0.82544
DEPDC1	4	0.87237	0.87197	0.999999	16321	0	0.013448	0.029318	0.072357	0.921317	1489	1	0.013448
C1orf106	4	0.94898	0.94891	0.999999	17950	0	0.22279	0.029368	0.072469	0.921317	1490	1	0.22279
TONSL	4	0.41401	0.45529	0.999999	8327	1	0.37542	0.02946	0.072651	0.921317	1491	2	0.37542
EXO5	4	0.99084	0.99089	0.999999	18870	0	0.66109	0.029467	0.072664	0.921317	1492	3	0.66109
COL3A1	4	0.9441	0.944	0.999999	17849	0	0.31233	0.02947	0.07267	0.921317	1493	2	0.31233
HTR2C	4	0.93068	0.93044	0.999999	17555	0	0.52697	0.029515	0.072764	0.921317	1494	3	0.52697
DUOX1	4	0.32141	0.39499	0.999999	7191	1	0.37677	0.02952	0.072779	0.921317	1495	3	0.37677
YIPF3	4	0.78416	0.78373	0.999999	14541	0	0.41555	0.029578	0.072911	0.921317	1496	3	0.41555
B4GALT1	4	0.55706	0.56355	0.999999	10304	1	0.22118	0.029623	0.073007	0.921317	1497	1	0.22118
TMEM117	4	0.81583	0.81545	0.999999	15214	0	0.48877	0.029651	0.073078	0.921317	1498	3	0.48877
LOC100652758	4	0.29609	0.37961	0.999999	6905	1	0.42694	0.029673	0.073127	0.921317	1499	2	0.42694
C8orf74	4	0.85095	0.85035	0.999999	15910	0	0.56562	0.029677	0.073136	0.921317	1500	2	0.56562
GRIP2	4	0.8922	0.89187	0.999999	16743	0	0.39736	0.029678	0.073137	0.921317	1501	3	0.39736
LINC01272	4	0.47781	0.50101	0.999999	9171	1	0.5644	0.029717	0.073227	0.921317	1502	2	0.5644
TTR	4	0.96553	0.96547	0.999999	18326	0	0.22351	0.029724	0.073244	0.921317	1503	1	0.22351
ASXL1	4	0.90035	0.89999	0.999999	16906	0	0.51157	0.029746	0.073284	0.921317	1504	2	0.51157
TBC1D26	4	0.0046427	0.014501	0.641651	430	2	-0.28425	0.029775	0.073354	0.921317	1505	1	-0.28425
WDFY3	4	0.95476	0.95462	0.999999	18080	0	0.62612	0.029776	0.073356	0.921317	1506	2	0.62612
RTN4	4	0.9928	0.99285	0.999999	18910	0	0.70827	0.029778	0.073362	0.921317	1507	3	0.70827
ZSWIM4	4	0.99524	0.99527	0.999999	18970	0	0.32931	0.029799	0.073406	0.921317	1508	3	0.32931
CPEB3	4	0.32552	0.39751	0.999999	7247	1	0.34879	0.029809	0.073432	0.921317	1509	3	0.34879
SLC39A3	4	0.98233	0.98235	0.999999	18684	0	0.49514	0.029815	0.073444	0.921317	1510	3	0.49514
ELK3	4	0.91988	0.91969	0.999999	17326	0	0.36112	0.029831	0.073479	0.921317	1511	3	0.36112
LACTB2	4	0.98108	0.98109	0.999999	18656	0	0.5333	0.029857	0.073531	0.921317	1512	3	0.5333
TOX3	4	0.55221	0.55948	0.999999	10237	1	0.0019844	0.029877	0.073574	0.921317	1513	1	0.0019844
STRADA	4	0.91461	0.91438	0.999999	17215	0	0.59712	0.029895	0.073624	0.921317	1514	2	0.59712
DDI1	4	0.75044	0.74999	0.999999	13876	0	0.32662	0.029915	0.073668	0.921317	1515	2	0.32662
ST6GALNAC5	4	0.64925	0.6487	0.999999	11900	0	0.16419	0.029927	0.073691	0.921317	1516	2	0.16419
AIF1	4	0.15765	0.25118	0.999999	4608	2	0.1281	0.029935	0.073706	0.921317	1517	2	0.1281
NMT2	4	0.027283	0.067669	0.885352	1453	1	0.29054	0.029955	0.073746	0.921317	1518	2	0.29054
C16orf91	4	0.73953	0.739	0.999999	13648	0	0.53694	0.029965	0.073771	0.921317	1519	2	0.53694
PPAPDC3	4	0.17815	0.27778	0.999999	5106	1	0.46675	0.029975	0.073789	0.921317	1520	2	0.46675
MTFMT	4	0.66543	0.66488	0.999999	12207	0	0.72494	0.029979	0.073798	0.921317	1521	3	0.72494
MEF2BNB-MEF2B	4	0.82082	0.82033	0.999999	15325	0	0.53118	0.030004	0.073845	0.921317	1522	2	0.53118
C5AR1	4	0.99533	0.99536	0.999999	18976	0	0.38197	0.030016	0.07387	0.921317	1523	3	0.38197
FANCB	4	0.90867	0.90841	0.999999	17083	0	0.83906	0.030021	0.073884	0.921317	1524	3	0.83906
C9orf106	4	0.96591	0.96585	0.999999	18336	0	0.49712	0.030026	0.073898	0.921317	1525	3	0.49712
HOGA1	4	0.74202	0.74153	0.999999	13699	0	0.47221	0.030029	0.073901	0.921317	1526	2	0.47221
PPP1R3A	4	0.57855	0.58215	0.999999	10626	1	0.32622	0.030037	0.07392	0.921317	1527	3	0.32622
AIFM3	4	0.96361	0.96354	0.999999	18287	0	0.40288	0.030069	0.073989	0.921317	1528	3	0.40288
SLC10A4	4	0.26094	0.35914	0.999999	6539	1	0.41601	0.030079	0.074003	0.921317	1529	3	0.41601
INO80D	4	0.33192	0.40157	0.999999	7333	1	-0.037059	0.03008	0.074003	0.921317	1530	1	-0.037059
C2CD2L	4	0.97492	0.97488	0.999999	18514	0	0.47467	0.03013	0.074121	0.921317	1531	2	0.47467
PDCD10	4	0.91102	0.91079	0.999999	17135	0	0.25583	0.030181	0.074247	0.921317	1532	2	0.25583
BOLL	4	0.77834	0.77789	0.999999	14415	0	0.37083	0.030193	0.074274	0.921317	1533	2	0.37083
EPS15L1	4	0.71819	0.71753	0.999999	13212	0	0.22794	0.030232	0.074361	0.921317	1534	1	0.22794
RBL2	4	0.93328	0.93309	0.999999	17608	0	0.53265	0.030271	0.074438	0.921317	1535	3	0.53265
PICALM	4	0.91311	0.91288	0.999999	17186	0	0.46304	0.030276	0.074443	0.921317	1536	3	0.46304
PVRL1	4	0.67101	0.67047	0.999999	12322	0	-0.15697	0.030283	0.074453	0.921317	1537	1	-0.15697
ERN2	4	0.364	0.42196	0.999999	7697	1	0.4908	0.030308	0.074505	0.921317	1538	3	0.4908
NDUFB11	4	0.86678	0.86633	0.999999	16214	0	0.26877	0.030334	0.074566	0.921317	1539	1	0.26877
METTL13	4	0.3739	0.42841	0.999999	7818	1	0.32132	0.030353	0.074612	0.921317	1540	2	0.32132
SPG21	4	0.99342	0.99346	0.999999	18921	0	0.62709	0.030362	0.074633	0.921317	1541	3	0.62709
HEATR9	4	0.99625	0.99628	0.999999	19003	0	0.83026	0.030388	0.074694	0.921317	1542	3	0.83026
ZMYM3	4	0.99545	0.99549	0.999999	18981	0	0.72557	0.030394	0.074707	0.921317	1543	3	0.72557
TYK2	4	0.5966	0.59838	0.999999	10917	1	0.59774	0.030426	0.074772	0.921317	1544	3	0.59774
FOXE3	4	0.80483	0.80445	0.999999	14972	0	0.31925	0.030435	0.074794	0.921317	1545	2	0.31925
SPATC1L	4	0.19515	0.29989	0.999999	5511	1	0.38776	0.030485	0.074888	0.921317	1546	3	0.38776
MMRN2	4	0.088586	0.16048	0.999999	3018	1	-0.074172	0.030486	0.074889	0.921317	1547	1	-0.074172
VWCE	4	0.98234	0.98235	0.999999	18685	0	0.37198	0.030533	0.075006	0.921317	1548	2	0.37198
TUBA1A	4	0.031109	0.076141	0.907382	1599	3	-0.53777	0.030537	0.075011	0.921317	1549	1	-0.53777
MAST3	4	0.77554	0.7751	0.999999	14363	0	0.47287	0.030543	0.075021	0.921317	1550	3	0.47287
OLFML2A	4	0.98386	0.98384	0.999999	18720	0	0.55145	0.030583	0.075099	0.921317	1551	3	0.55145
DNAJC6	4	0.63365	0.63331	0.999999	11600	1	-0.30216	0.030587	0.075108	0.921317	1552	1	-0.30216
GBA2	4	0.94252	0.94243	0.999999	17819	0	0.68347	0.030592	0.075119	0.921317	1553	3	0.68347
MSMP	4	0.88994	0.88961	0.999999	16686	0	0.46815	0.030643	0.075241	0.921317	1554	2	0.46815
TSPAN1	4	0.99591	0.99595	0.999999	18995	0	0.60212	0.030678	0.075319	0.921317	1555	3	0.60212
C15orf52	4	0.30261	0.38356	0.999999	6976	1	0.49752	0.030689	0.075349	0.921317	1556	2	0.49752
FN3KRP	4	0.80302	0.8026	0.999999	14931	0	0.25316	0.03074	0.075463	0.921317	1557	2	0.25316
ACOT2	4	0.11451	0.19474	0.999999	3606	2	0.012424	0.030774	0.075532	0.921317	1558	2	0.012424
THEM5	4	0.93293	0.93273	0.999999	17600	0	0.49012	0.030774	0.075532	0.921317	1559	3	0.49012
BRAP	4	0.61973	0.6199	0.999999	11332	1	0.24559	0.030824	0.07565	0.921317	1560	2	0.24559
KCTD5	4	0.94862	0.94859	0.999999	17944	0	0.72376	0.030841	0.075692	0.921317	1561	2	0.72376
C10orf111	4	0.99061	0.99064	0.999999	18862	0	0.59777	0.030898	0.075821	0.921317	1562	3	0.59777
KRT25	4	0.88115	0.88066	0.999999	16491	0	0.48707	0.030904	0.075835	0.921317	1563	3	0.48707
FRYL	4	0.18561	0.28755	0.999999	5283	1	0.38303	0.030904	0.075837	0.921317	1564	2	0.38303
ZCCHC11	4	0.33945	0.40624	0.999999	7423	1	0.5741	0.03092	0.075879	0.921317	1565	3	0.5741
C8orf89	4	0.99554	0.99558	0.999999	18984	0	0.72312	0.030979	0.076013	0.921317	1566	3	0.72312
PLEKHB1	4	0.4048	0.44907	0.999999	8216	1	1.0122	0.030994	0.07604	0.921317	1567	2	1.0122
DDC	4	0.33793	0.40527	0.999999	7404	1	-0.084951	0.031044	0.076153	0.921317	1568	1	-0.084951
FOXD4L5	4	0.40177	0.44703	0.999999	8180	1	1.231	0.03105	0.076168	0.921317	1569	3	1.231
CD96	4	0.16636	0.26245	0.999999	4823	2	0.078417	0.031056	0.07618	0.921317	1570	2	0.078417
CREBZF	4	0.92563	0.92543	0.999999	17449	0	0.76153	0.031071	0.076216	0.921317	1571	3	0.76153
MAP7D3	4	0.70811	0.70743	0.999999	13020	0	0.74697	0.031088	0.076258	0.921317	1572	3	0.74697
GNG13	4	0.64361	0.6431	0.999999	11786	1	0.28109	0.031095	0.076274	0.921317	1573	2	0.28109
STRC	4	0.96734	0.96727	0.999999	18363	0	0.64821	0.031126	0.076346	0.921317	1574	2	0.64821
KXD1	2	0.80879	0.80834	0.999999	15053	0	-0.41711	0.031153	0.05689	0.899408	1575	1	-0.41711
CEP295	4	0.62858	0.62841	0.999999	11509	1	0.61759	0.031167	0.076454	0.921317	1576	2	0.61759
HSD3B1	4	0.8598	0.85931	0.999999	16089	0	0.33879	0.031207	0.076528	0.921317	1577	2	0.33879
TMEM67	4	0.31	0.38811	0.999999	7061	1	0.13707	0.031247	0.07662	0.921317	1578	1	0.13707
PSMD10	4	0.99026	0.99028	0.999999	18844	0	0.37962	0.031278	0.076683	0.921317	1579	3	0.37962
DGKK	4	0.035705	0.08624	0.915817	1792	1	0.71736	0.031298	0.076718	0.921317	1580	2	0.71736
TRPC5	4	0.68794	0.68732	0.999999	12638	0	0.21308	0.031308	0.076745	0.921317	1581	2	0.21308
ZFP37	4	0.56557	0.57092	0.999999	10436	1	0.19643	0.031349	0.076843	0.921317	1582	1	0.19643
SARDH	4	0.59946	0.601	0.999999	10961	1	0.67115	0.031354	0.076858	0.921317	1583	3	0.67115
FBXO48	4	0.68636	0.68577	0.999999	12609	0	0.47482	0.031379	0.076905	0.921317	1584	2	0.47482
IFNL2	4	0.8197	0.81921	0.999999	15295	0	0.074558	0.031399	0.076951	0.921317	1585	1	0.074558
C2orf72	4	0.83818	0.83751	0.999999	15665	0	0.41076	0.03145	0.077062	0.921317	1586	2	0.41076
SMIM19	4	0.91216	0.91197	0.999999	17161	0	0.32024	0.031481	0.077137	0.921317	1587	2	0.32024
KANK3	4	0.077386	0.14565	0.999999	2758	1	0.58051	0.03149	0.077165	0.921317	1588	3	0.58051
APTX	4	0.6925	0.69187	0.999999	12713	0	0.38059	0.031501	0.077186	0.921317	1589	2	0.38059
CD247	4	0.98933	0.98937	0.999999	18821	0	0.64091	0.031534	0.077259	0.921317	1590	3	0.64091
SMG8	4	0.85344	0.85288	0.999999	15957	0	0.36583	0.031567	0.077317	0.921317	1591	3	0.36583
BIRC6	4	0.99243	0.99249	0.999999	18905	0	1.0558	0.031572	0.077331	0.921317	1592	2	1.0558
SLC25A40	4	0.92063	0.92043	0.999999	17342	0	0.70873	0.031578	0.077345	0.921317	1593	3	0.70873
CHMP4A	4	0.81785	0.81738	0.999999	15249	0	0.7313	0.0316	0.077388	0.921317	1594	3	0.7313
GAL	4	0.80694	0.80657	0.999999	15014	0	0.60339	0.031602	0.077394	0.921317	1595	2	0.60339
UBE2Q1	4	0.074746	0.14211	0.999999	2692	2	-0.31161	0.031704	0.077605	0.921317	1596	1	-0.31161
PTGER1	4	0.90291	0.90257	0.999999	16962	0	0.539	0.031755	0.077722	0.921317	1597	2	0.539
UPK3A	4	0.94979	0.94972	0.999999	17967	0	0.36716	0.031759	0.077727	0.921317	1598	3	0.36716
GOLGA6L2	4	0.82756	0.82698	0.999999	15449	0	0.49413	0.031765	0.077744	0.921317	1599	2	0.49413
RBM48	4	0.64478	0.64425	0.999999	11809	1	-0.20273	0.031805	0.077828	0.921317	1600	1	-0.20273
SMOC2	4	0.62779	0.62764	0.999999	11492	1	0.23634	0.031827	0.077874	0.921317	1601	2	0.23634
OR10G9	4	0.02511	0.062844	0.879678	1350	2	0.055006	0.031867	0.077951	0.921317	1602	2	0.055006
OSBPL7	4	0.71721	0.71653	0.999999	13195	0	0.30965	0.031878	0.077972	0.921317	1603	2	0.30965
MAST4	4	0.92092	0.92071	0.999999	17348	0	0.33902	0.031885	0.077994	0.921317	1604	3	0.33902
SLC10A2	4	0.42472	0.46274	0.999999	8471	1	0.012624	0.031907	0.078033	0.921317	1605	1	0.012624
EMD	4	0.97254	0.97249	0.999999	18455	0	0.338	0.031907	0.078033	0.921317	1606	3	0.338
KIDINS220	4	0.61279	0.61331	0.999999	11203	1	0.45506	0.031946	0.078125	0.921317	1607	3	0.45506
SRSF3	4	0.030463	0.074669	0.905648	1571	3	-0.79562	0.031957	0.07815	0.921317	1608	1	-0.79562
MAGEE2	4	0.67492	0.67432	0.999999	12398	0	0.32189	0.031962	0.078159	0.921317	1609	3	0.32189
SOX11	4	0.81323	0.81284	0.999999	15148	0	0.52593	0.031979	0.07819	0.921317	1610	3	0.52593
REEP6	4	0.5741	0.57825	0.999999	10561	1	0.16823	0.032008	0.078252	0.921317	1611	1	0.16823
RABEP2	4	0.96778	0.96774	0.999999	18372	0	0.35416	0.032023	0.078279	0.921317	1612	3	0.35416
SLIT1	4	0.85328	0.8527	0.999999	15953	0	0.67487	0.032034	0.078306	0.921317	1613	3	0.67487
RSPO2	4	0.4508	0.48122	0.999999	8785	1	0.46145	0.032056	0.07835	0.921317	1614	3	0.46145
NTAN1	4	0.05591	0.1166	0.975914	2281	2	-0.40425	0.032059	0.078357	0.921317	1615	1	-0.40425
PLA2R1	4	0.30344	0.38408	0.999999	6985	1	0.40656	0.032083	0.078415	0.921317	1616	3	0.40656
NFYA	4	0.5604	0.56646	0.999999	10354	1	0.22034	0.032154	0.078559	0.921317	1617	2	0.22034
TSPYL5	4	0.67432	0.67374	0.999999	12384	0	-0.083907	0.032211	0.078696	0.921317	1618	1	-0.083907
C19orf54	4	0.45388	0.48342	0.999999	8830	1	0.54514	0.032215	0.078706	0.921317	1619	2	0.54514
SEC24D	4	0.83639	0.83573	0.999999	15629	0	0.40181	0.032246	0.078777	0.921317	1620	2	0.40181
ADGRG4	4	0.16461	0.26018	0.999999	4774	2	0.13677	0.032256	0.07879	0.921317	1621	2	0.13677
PCSK1	4	0.95721	0.95717	0.999999	18139	0	0.17478	0.032262	0.078802	0.921317	1622	1	0.17478
RAB11FIP4	4	0.079882	0.14898	0.999999	2817	2	0.094038	0.032277	0.078843	0.921317	1623	2	0.094038
SLC5A5	4	0.80374	0.80332	0.999999	14949	0	0.39967	0.032312	0.078933	0.921317	1624	1	0.39967
DECR2	4	0.84588	0.84524	0.999999	15805	0	0.6463	0.032316	0.078941	0.921317	1625	3	0.6463
C17orf102	4	0.98872	0.98878	0.999999	18804	0	0.47576	0.032333	0.078984	0.921317	1626	3	0.47576
CDSN	4	0.32792	0.39901	0.999999	7282	1	0.66921	0.032355	0.079024	0.921317	1627	3	0.66921
PSMA8	4	0.16701	0.2633	0.999999	4841	1	-0.10828	0.032363	0.079037	0.921317	1628	1	-0.10828
GCNT2	4	0.86665	0.8662	0.999999	16213	0	0.36271	0.032377	0.079069	0.921317	1629	3	0.36271
THADA	4	0.58916	0.5916	0.999999	10801	1	0.11468	0.032414	0.079152	0.921317	1630	1	0.11468
CCDC61	4	0.14653	0.23675	0.999999	4333	2	0.23557	0.032451	0.07923	0.921317	1631	2	0.23557
APLN	4	0.059914	0.12202	0.983101	2370	2	0.044642	0.032465	0.079265	0.921317	1632	1	0.044642
TIGD6	4	0.57615	0.58007	0.999999	10592	1	0.98824	0.032499	0.079342	0.921317	1633	3	0.98824
C4orf32	4	0.8785	0.87806	0.999999	16444	0	0.39121	0.032503	0.079353	0.921317	1634	2	0.39121
ERO1L	4	0.99017	0.99017	0.999999	18841	0	0.60803	0.032511	0.079365	0.921317	1635	3	0.60803
RAX2	4	0.054179	0.11429	0.970405	2246	1	0.46849	0.032515	0.079372	0.921317	1636	3	0.46849
AIF1L	4	0.61013	0.61076	0.999999	11156	1	0.4535	0.032533	0.079404	0.921317	1637	3	0.4535
PEX12	4	0.15651	0.24966	0.999999	4575	2	-0.43844	0.032566	0.079488	0.921317	1638	1	-0.43844
IL22	4	0.84431	0.84363	0.999999	15778	0	0.66082	0.032575	0.07951	0.921317	1639	3	0.66082
TIPRL	4	0.38002	0.43243	0.999999	7894	1	0.76007	0.032616	0.079598	0.921317	1640	2	0.76007
ITGB1BP2	4	0.91017	0.90992	0.999999	17114	0	0.63224	0.032639	0.079651	0.921317	1641	3	0.63224
CPXM2	4	0.58175	0.585	0.999999	10678	1	0.16923	0.032667	0.079698	0.921317	1642	2	0.16923
ZDHHC23	4	0.15072	0.24217	0.999999	4433	1	0.46486	0.032668	0.079699	0.921317	1643	2	0.46486
ERO1LB	4	0.97898	0.97902	0.999999	18609	0	0.36595	0.032672	0.07971	0.921317	1644	3	0.36595
AGGF1	4	0.56306	0.56874	0.999999	10393	1	0.28561	0.032688	0.079746	0.921317	1645	2	0.28561
SCAF4	4	0.98277	0.98279	0.999999	18700	0	0.63557	0.032706	0.079782	0.921317	1646	3	0.63557
RFPL2	4	0.9966	0.99661	0.999999	19014	0	0.50702	0.032745	0.079862	0.921317	1647	3	0.50702
ST6GALNAC4	4	0.060195	0.12238	0.983101	2377	1	0.62238	0.032762	0.079906	0.921317	1648	3	0.62238
MATN1	4	0.24445	0.34973	0.999999	6390	1	0.54724	0.032771	0.079928	0.921317	1649	2	0.54724
SH3YL1	4	0.16318	0.25828	0.999999	4739	2	0.45645	0.032791	0.079982	0.921317	1650	2	0.45645
LZTFL1	4	0.94675	0.94671	0.999999	17899	0	0.39372	0.032802	0.08	0.921317	1651	3	0.39372
TLR8	4	0.93426	0.93411	0.999999	17634	0	0.55437	0.032835	0.080068	0.921317	1652	3	0.55437
KHK	4	0.10284	0.17925	0.999999	3348	2	-0.34292	0.03287	0.080147	0.921317	1653	1	-0.34292
MASTL	4	0.70007	0.69938	0.999999	12858	0	0.56106	0.032905	0.080234	0.921317	1654	2	0.56106
OR8G5	4	0.7378	0.73729	0.999999	13609	0	0.70608	0.032908	0.080239	0.921317	1655	3	0.70608
CLDN19	4	0.97715	0.9772	0.999999	18571	0	0.49184	0.032919	0.080262	0.921317	1656	3	0.49184
KLHDC2	4	0.86748	0.86703	0.999999	16229	0	0.052947	0.032921	0.080268	0.921317	1657	1	0.052947
ABHD8	4	0.72891	0.7284	0.999999	13422	0	0.50549	0.03293	0.080293	0.921317	1658	3	0.50549
ULBP2	4	0.88915	0.88881	0.999999	16666	0	0.33979	0.032947	0.080328	0.921317	1659	3	0.33979
ZP3	4	0.67302	0.67249	0.999999	12363	0	0.023113	0.032971	0.080381	0.921317	1660	1	0.023113
USP17L13	2	0.66136	0.661	0.999999	12132	0	-0.53205	0.032993	0.060124	0.910237	1661	1	-0.53205
HIST1H2BO	4	0.8359	0.83525	0.999999	15619	0	0.47645	0.033003	0.080451	0.921317	1662	3	0.47645
ZNF683	4	0.18521	0.28703	0.999999	5272	1	0.52672	0.033009	0.08046	0.921317	1663	3	0.52672
ENTPD5	4	0.13058	0.21576	0.999999	3977	2	0.15437	0.033022	0.080489	0.921317	1664	2	0.15437
OAZ3	4	0.14469	0.23432	0.999999	4292	2	-0.0071583	0.033073	0.080603	0.921317	1665	1	-0.0071583
PSORS1C2	4	0.50876	0.52448	0.999999	9598	1	0.7225	0.033087	0.080634	0.921317	1666	3	0.7225
SUPT3H	4	0.3968	0.44366	0.999999	8111	1	0.67371	0.033121	0.080712	0.921317	1667	3	0.67371
MAP2K7	4	0.87154	0.87115	0.999999	16301	0	0.64006	0.033132	0.080736	0.921317	1668	3	0.64006
SSH2	4	0.96739	0.96733	0.999999	18366	0	0.59566	0.0332	0.080881	0.921317	1669	3	0.59566
CNTN6	4	0.94037	0.94031	0.999999	17770	0	0.11982	0.033275	0.081049	0.921317	1670	1	0.11982
GLUD1	4	0.84025	0.83954	0.999999	15712	0	0.71502	0.03332	0.081159	0.921317	1671	2	0.71502
CCDC74B	4	0.70984	0.70915	0.999999	13054	0	0.57137	0.033326	0.081174	0.921317	1672	2	0.57137
HSPBAP1	4	0.74813	0.74768	0.999999	13829	0	0.2875	0.033372	0.081288	0.921317	1673	2	0.2875
PEG3	4	0.85035	0.84976	0.999999	15901	0	0.3298	0.033377	0.081299	0.921317	1674	2	0.3298
HOXD1	4	0.93557	0.93545	0.999999	17676	0	0.4773	0.033393	0.081331	0.921317	1675	3	0.4773
TRPV2	4	0.96521	0.96515	0.999999	18320	0	0.50139	0.033427	0.081403	0.921317	1676	2	0.50139
POLR1E	4	0.10151	0.17756	0.999999	3320	1	0.92593	0.033438	0.081435	0.921317	1677	3	0.92593
PNOC	4	0.99223	0.99229	0.999999	18900	0	0.35432	0.033443	0.081453	0.921317	1678	3	0.35432
CSPG5	4	0.69975	0.6991	0.999999	12854	0	0.65683	0.033455	0.081483	0.921317	1679	3	0.65683
HIST1H3G	4	0.53589	0.54604	0.999999	9992	1	-0.26675	0.033478	0.081533	0.921317	1680	1	-0.26675
NDST2	4	0.55621	0.56283	0.999999	10295	1	0.55493	0.033523	0.081626	0.921317	1681	3	0.55493
CBR4	4	0.88978	0.88943	0.999999	16679	0	0.23093	0.033529	0.081638	0.921317	1682	1	0.23093
LDLRAP1	4	0.86847	0.86804	0.999999	16248	0	0.63114	0.033534	0.081655	0.921317	1683	3	0.63114
LPO	4	0.81357	0.81317	0.999999	15156	0	0.5927	0.033539	0.081664	0.921317	1684	3	0.5927
SYF2	3	0.6757	0.67569	0.999999	12410	0	-0.224	0.033544	0.067646	0.921317	1685	1	-0.224
OR2L3	4	0.98436	0.98437	0.999999	18729	0	0.4334	0.033551	0.081691	0.921317	1686	3	0.4334
MDP1	4	0.082122	0.15198	0.999999	2871	1	0.36634	0.033579	0.081746	0.921317	1687	2	0.36634
PSPC1	4	0.89139	0.89107	0.999999	16716	0	0.50017	0.033579	0.081746	0.921317	1688	3	0.50017
MRM1	4	0.98765	0.98767	0.999999	18789	0	0.62121	0.033602	0.08179	0.921317	1689	3	0.62121
WIPI2	4	0.67113	0.67059	0.999999	12324	0	0.21579	0.03363	0.081853	0.921317	1690	2	0.21579
P4HA2	4	0.87753	0.87708	0.999999	16418	0	0.28631	0.033681	0.081966	0.921317	1691	3	0.28631
PDILT	4	0.37551	0.42943	0.999999	7835	1	0.42742	0.033727	0.082051	0.921317	1692	2	0.42742
UCP2	4	0.1563	0.24939	0.999999	4567	2	-0.0030374	0.033731	0.08206	0.921317	1693	2	-0.0030374
MOGAT3	4	0.92673	0.92652	0.999999	17469	0	0.64439	0.033759	0.082122	0.921317	1694	2	0.64439
TMEM219	4	0.49505	0.51395	0.999999	9406	1	0.57827	0.033767	0.082142	0.921317	1695	3	0.57827
DLK1	4	0.040248	0.095525	0.93161	1943	2	-0.031783	0.03379	0.082193	0.921317	1696	2	-0.031783
MS4A13	4	0.17257	0.27058	0.999999	4964	1	0.36824	0.033833	0.082292	0.921317	1697	2	0.36824
ZNF48	4	0.93914	0.93911	0.999999	17744	0	0.38069	0.033847	0.082322	0.921317	1698	3	0.38069
C9orf135	4	0.94756	0.94751	0.999999	17917	0	0.53967	0.033876	0.082371	0.921317	1699	3	0.53967
COMMD10	4	0.93704	0.93698	0.999999	17706	0	0.64943	0.033881	0.082384	0.921317	1700	3	0.64943
RPL10	4	0.027223	0.067534	0.884684	1451	2	-0.63885	0.033883	0.082386	0.921317	1701	1	-0.63885
METTL22	4	0.78063	0.78016	0.999999	14467	0	0.45454	0.033884	0.082389	0.921317	1702	2	0.45454
DOK2	4	0.75356	0.75316	0.999999	13944	0	0.33761	0.033905	0.082448	0.921317	1703	3	0.33761
CDHR4	4	0.92078	0.92058	0.999999	17344	0	0.38873	0.033927	0.082495	0.921317	1704	3	0.38873
VGLL3	4	0.094582	0.16838	0.999999	3162	2	-0.27187	0.033984	0.082615	0.921317	1705	1	-0.27187
PADI1	4	0.74136	0.74084	0.999999	13688	0	-0.10027	0.034035	0.082744	0.921317	1706	1	-0.10027
CCL7	4	0.97648	0.97647	0.999999	18553	0	0.60004	0.034053	0.082783	0.921317	1707	3	0.60004
ZNF578	4	0.70596	0.70525	0.999999	12977	0	0.28576	0.034136	0.082984	0.921317	1708	2	0.28576
AP4E1	4	0.3677	0.42438	0.999999	7739	1	0.39563	0.034157	0.083032	0.921317	1709	2	0.39563
NREP	4	0.50494	0.5215	0.999999	9542	1	0.2871	0.034178	0.083082	0.921317	1710	2	0.2871
SLC4A1AP	4	0.23501	0.34445	0.999999	6304	1	0.19396	0.034187	0.083101	0.921317	1711	2	0.19396
C11orf52	4	0.53537	0.54559	0.999999	9984	1	0.53604	0.034202	0.08313	0.921317	1712	3	0.53604
RNASEH2C	4	0.096766	0.17131	0.999999	3211	2	0.11368	0.034231	0.083193	0.921317	1713	2	0.11368
MTERF2	4	0.79996	0.79957	0.999999	14870	0	0.20225	0.034238	0.083206	0.921317	1714	1	0.20225
NFKB2	4	0.071832	0.13817	0.999999	2623	2	0.27598	0.034252	0.083239	0.921317	1715	2	0.27598
CD164L2	4	0.99479	0.99483	0.999999	18957	0	0.53374	0.034263	0.083258	0.921317	1716	2	0.53374
CCDC105	4	0.15089	0.24239	0.999999	4436	2	-0.25268	0.034288	0.083309	0.921317	1717	1	-0.25268
MALL	4	0.99391	0.99395	0.999999	18933	0	0.87381	0.034317	0.083377	0.921317	1718	3	0.87381
ZSCAN4	4	0.054528	0.11478	0.971069	2254	1	-0.19476	0.034339	0.083435	0.921317	1719	1	-0.19476
C14orf37	4	0.6996	0.69895	0.999999	12850	0	0.57028	0.034352	0.083457	0.921317	1720	3	0.57028
SAMD14	4	0.92807	0.92785	0.999999	17493	0	0.30194	0.034389	0.083543	0.921317	1721	1	0.30194
KCNG3	4	0.87999	0.8795	0.999999	16473	0	0.54783	0.034438	0.083645	0.921317	1722	3	0.54783
SFTPA2	4	0.76142	0.76104	0.999999	14099	0	0.21105	0.03444	0.083647	0.921317	1723	1	0.21105
PMP22	3	0.55583	0.55602	0.999999	10290	0	0.056734	0.034468	0.069068	0.921317	1724	2	0.056734
PYCARD	4	0.16284	0.25786	0.999999	4729	1	0.75153	0.034491	0.083751	0.921317	1725	2	0.75153
ZFP62	4	0.10443	0.18139	0.999999	3388	1	0.19724	0.034495	0.08376	0.921317	1726	2	0.19724
POLR3GL	4	0.55717	0.56367	0.999999	10306	1	0.33517	0.034519	0.083804	0.921317	1727	3	0.33517
SFT2D1	4	0.47493	0.49884	0.999999	9125	1	0.044456	0.034541	0.08385	0.921317	1728	1	0.044456
VAT1L	4	0.83326	0.83262	0.999999	15560	0	0.1022	0.034592	0.083957	0.921317	1729	1	0.1022
VAX2	4	0.38901	0.43841	0.999999	8014	1	0.45708	0.0346	0.083968	0.921317	1730	2	0.45708
KRT73	4	0.76541	0.76499	0.999999	14176	0	0.54805	0.034611	0.083989	0.921317	1731	3	0.54805
GJD4	4	0.99083	0.99089	0.999999	18869	0	0.42002	0.034623	0.084013	0.921317	1732	3	0.42002
EGFL6	4	0.33797	0.40529	0.999999	7405	1	0.021185	0.034642	0.084052	0.921317	1733	1	0.021185
AZGP1	4	0.97234	0.97229	0.999999	18450	0	0.46349	0.034643	0.084053	0.921317	1734	2	0.46349
TICAM1	4	0.42001	0.45944	0.999999	8409	1	0.2899	0.034693	0.084154	0.921317	1735	2	0.2899
SPANXD	4	0.1236	0.20661	0.999999	3820	1	-0.23692	0.034744	0.084273	0.921317	1736	1	-0.23692
DCAF5	4	0.76815	0.76775	0.999999	14221	0	0.65725	0.03478	0.084345	0.921317	1737	3	0.65725
BNIP2	4	0.72924	0.72873	0.999999	13430	0	0.75804	0.034791	0.084367	0.921317	1738	2	0.75804
STARD9	4	0.90657	0.90627	0.999999	17033	0	0.39587	0.034791	0.084367	0.921317	1739	3	0.39587
TFR2	4	0.17819	0.27783	0.999999	5107	1	0.40386	0.034794	0.084376	0.921317	1740	2	0.40386
C12orf56	4	0.96567	0.96561	0.999999	18332	0	0.68823	0.034838	0.084464	0.921317	1741	3	0.68823
OAS3	4	0.38242	0.43402	0.999999	7932	1	0.33302	0.034845	0.084482	0.921317	1742	2	0.33302
PLA1A	4	0.94502	0.9449	0.999999	17870	0	0.53612	0.034861	0.084527	0.921317	1743	3	0.53612
RBM5	4	0.99119	0.99124	0.999999	18880	0	0.48444	0.034876	0.08456	0.921317	1744	3	0.48444
SYT10	4	0.78848	0.78805	0.999999	14629	0	0.50202	0.034908	0.084631	0.921317	1745	2	0.50202
ZNF799	4	0.65979	0.65923	0.999999	12105	0	0.37751	0.034937	0.084685	0.921317	1746	3	0.37751
TMPO	4	0.87161	0.87122	0.999999	16303	0	0.64866	0.034943	0.084697	0.921317	1747	3	0.64866
FAM171B	4	0.2188	0.33051	0.999999	6044	2	-0.23952	0.034946	0.084703	0.921317	1748	1	-0.23952
BCAP29	4	0.79345	0.79303	0.999999	14728	0	0.68869	0.03496	0.084729	0.921317	1749	3	0.68869
CAMK1	4	0.73268	0.73223	0.999999	13505	0	0.62648	0.034966	0.084742	0.921317	1750	3	0.62648
PCDHGA6	4	0.07768	0.14604	0.999999	2766	2	0.3304	0.034982	0.084773	0.921317	1751	2	0.3304
LCT	4	0.98288	0.98292	0.999999	18702	0	0.60556	0.034983	0.084777	0.921317	1752	3	0.60556
ABCF3	4	0.60668	0.60762	0.999999	11090	1	0.26352	0.034997	0.084807	0.921317	1753	2	0.26352
NOX1	4	0.82975	0.82911	0.999999	15488	0	0.56777	0.035024	0.08487	0.921317	1754	3	0.56777
PGAP3	4	0.24814	0.35185	0.999999	6419	1	0.25408	0.035035	0.084903	0.921317	1755	2	0.25408
SYCE3	4	0.99641	0.99643	0.999999	19011	0	0.41071	0.035036	0.084904	0.921317	1756	3	0.41071
WDR87	4	0.86072	0.86023	0.999999	16102	0	0.15628	0.035047	0.084926	0.921317	1757	1	0.15628
C4orf46	4	0.75497	0.75455	0.999999	13974	0	0.54332	0.035182	0.08521	0.921819	1758	3	0.54332
ENPP2	4	0.058756	0.12045	0.98227	2343	2	-0.26003	0.035199	0.08526	0.921819	1759	1	-0.26003
TRPV5	4	0.96792	0.96787	0.999999	18375	0	0.42703	0.035205	0.08527	0.921819	1760	3	0.42703
SIVA1	4	0.96831	0.96826	0.999999	18383	0	0.48145	0.035234	0.085345	0.921819	1761	3	0.48145
LHFPL4	4	0.94425	0.94414	0.999999	17852	0	0.88985	0.0353	0.085489	0.921819	1762	2	0.88985
FANCE	4	0.9315	0.93128	0.999999	17571	0	0.67427	0.035302	0.085492	0.921819	1763	2	0.67427
WDR11	4	0.56627	0.57148	0.999999	10448	1	0.64435	0.035334	0.085551	0.921819	1764	2	0.64435
WAS	4	0.62824	0.62808	0.999999	11501	1	0.46231	0.035351	0.085589	0.921819	1765	2	0.46231
GSTA1	4	0.55652	0.56311	0.999999	10298	1	0.49845	0.035366	0.085632	0.921819	1766	2	0.49845
ZNF234	4	0.24031	0.34738	0.999999	6352	1	0.51983	0.035401	0.085712	0.921819	1767	3	0.51983
SPRED3	4	0.41804	0.45809	0.999999	8381	1	0.34067	0.035428	0.08576	0.921819	1768	3	0.34067
CNTN3	4	0.72784	0.72732	0.999999	13401	0	0.4281	0.035457	0.085828	0.921819	1769	3	0.4281
ANXA10	4	0.77777	0.7773	0.999999	14408	0	0.3947	0.035463	0.085839	0.921819	1770	3	0.3947
ELAVL4	4	0.034592	0.083841	0.91363	1745	1	0.23436	0.035553	0.08602	0.921819	1771	1	0.23436
SPTBN5	4	0.99374	0.99378	0.999999	18930	0	0.70607	0.035581	0.086077	0.921819	1772	3	0.70607
C10orf35	4	0.49011	0.51023	0.999999	9350	1	0.36346	0.035587	0.086088	0.921819	1773	3	0.36346
OR52N5	4	0.97278	0.97273	0.999999	18461	0	0.23649	0.035604	0.086124	0.921819	1774	2	0.23649
KRTAP9-3	4	0.64329	0.64278	0.999999	11781	1	0.44107	0.035622	0.086161	0.921819	1775	3	0.44107
ZSCAN16	4	0.066759	0.13129	0.994089	2520	2	-0.56345	0.035654	0.086228	0.921819	1776	1	-0.56345
XPO7	4	0.68792	0.68729	0.999999	12637	0	0.11002	0.035705	0.086338	0.921819	1777	2	0.11002
FAM177A1	4	0.98617	0.98617	0.999999	18764	0	0.45376	0.035762	0.086453	0.921819	1778	2	0.45376
AGO1	4	0.91004	0.90979	0.999999	17112	0	0.52235	0.035773	0.086476	0.921819	1779	2	0.52235
NCAPD3	4	0.95013	0.95008	0.999999	17977	0	0.58485	0.035781	0.086494	0.921819	1780	3	0.58485
JAKMIP3	4	0.99213	0.99219	0.999999	18899	0	0.82526	0.035787	0.086508	0.921819	1781	3	0.82526
RHBDD1	4	0.052425	0.11189	0.966996	2203	2	-0.036969	0.035806	0.086556	0.921819	1782	2	-0.036969
UBN1	4	0.96735	0.96729	0.999999	18364	0	0.47422	0.035811	0.086562	0.921819	1783	3	0.47422
DEPTOR	4	0.095401	0.1695	0.999999	3179	1	0.23427	0.03588	0.086716	0.921819	1784	2	0.23427
RRAD	4	0.61036	0.61097	0.999999	11160	1	0.7451	0.035891	0.086735	0.921819	1785	2	0.7451
CEBPD	4	0.70403	0.70333	0.999999	12938	0	0.33489	0.035907	0.086775	0.921819	1786	2	0.33489
LRRC71	4	0.52084	0.53399	0.999999	9774	1	0.49491	0.035912	0.086792	0.921819	1787	2	0.49491
CRLF3	4	0.91107	0.91084	0.999999	17137	0	0.40521	0.035958	0.086889	0.921819	1788	2	0.40521
RBBP6	4	0.0059754	0.017843	0.689107	493	2	-0.17525	0.035966	0.086912	0.921819	1789	2	-0.17525
RAC2	4	0.13293	0.21885	0.999999	4032	1	0.62653	0.035976	0.086936	0.921819	1790	3	0.62653
BAK1	4	0.52308	0.53581	0.999999	9808	1	0.58103	0.035982	0.086947	0.921819	1791	3	0.58103
KLHL28	4	0.94212	0.94206	0.999999	17815	0	0.58704	0.036018	0.087015	0.921819	1792	3	0.58704
ZNF728	3	0.045004	0.084136	0.91363	2046	1	0.080263	0.036043	0.071519	0.921317	1793	2	0.080263
ARMC7	4	0.049235	0.10753	0.957355	2136	1	0.98331	0.036048	0.087078	0.921819	1794	3	0.98331
C20orf78	4	0.99105	0.99111	0.999999	18875	0	0.77024	0.036059	0.087105	0.921819	1795	3	0.77024
CYP24A1	4	0.88511	0.8847	0.999999	16577	0	0.48944	0.036071	0.087133	0.921819	1796	3	0.48944
EVL	4	0.40719	0.45066	0.999999	8252	1	0.36192	0.036106	0.087208	0.921819	1797	2	0.36192
NME1	4	0.78105	0.78059	0.999999	14477	0	-0.014013	0.036109	0.087214	0.921819	1798	1	-0.014013
LUZP4	4	0.77488	0.77441	0.999999	14351	0	0.4504	0.036137	0.087267	0.921819	1799	3	0.4504
YWHAE	4	0.18292	0.284	0.999999	5221	2	0.20611	0.03616	0.087315	0.921819	1800	2	0.20611
SPESP1	4	0.66504	0.66446	0.999999	12200	0	0.50765	0.036184	0.087377	0.921819	1801	3	0.50765
RBM4	4	0.99593	0.99596	0.999999	18997	0	0.904	0.036202	0.087423	0.921819	1802	3	0.904
KPNA6	4	0.32664	0.3982	0.999999	7260	1	0.63347	0.036203	0.087426	0.921819	1803	2	0.63347
PAPLN	4	0.32459	0.39694	0.999999	7234	1	0.54148	0.036208	0.087436	0.921819	1804	3	0.54148
KRTAP10-5	4	0.81905	0.81856	0.999999	15281	0	0.33278	0.036256	0.08754	0.921819	1805	3	0.33278
VSTM4	4	0.36189	0.4206	0.999999	7681	1	0.59553	0.03628	0.087599	0.921819	1806	3	0.59553
PARPBP	4	0.97546	0.97539	0.999999	18528	0	0.43153	0.036344	0.087726	0.921819	1807	2	0.43153
TMED1	4	0.86515	0.86473	0.999999	16184	0	0.3437	0.036363	0.087774	0.921819	1808	3	0.3437
C17orf53	4	0.64432	0.64379	0.999999	11800	1	0.83839	0.036398	0.087845	0.921819	1809	2	0.83839
HRCT1	4	0.58436	0.58733	0.999999	10722	1	0.7821	0.036408	0.087873	0.921819	1810	2	0.7821
APOL3	4	0.609	0.60973	0.999999	11130	1	0.32448	0.036411	0.087881	0.921819	1811	3	0.32448
PRR15	4	0.68853	0.68793	0.999999	12648	0	-0.093434	0.036413	0.087884	0.921819	1812	1	-0.093434
BNC1	4	0.18246	0.2834	0.999999	5209	2	0.12547	0.036463	0.08801	0.921819	1813	2	0.12547
SLC35B3	4	0.38516	0.43589	0.999999	7960	1	0.66298	0.036482	0.088051	0.921819	1814	3	0.66298
SLC5A3	4	0.9552	0.9551	0.999999	18103	0	0.49718	0.036506	0.088103	0.921819	1815	2	0.49718
TSPAN18	4	0.82006	0.81957	0.999999	15307	0	0.43492	0.036514	0.088125	0.921819	1816	2	0.43492
LOC554223	4	0.97002	0.96996	0.999999	18418	0	0.5693	0.036517	0.088135	0.921819	1817	2	0.5693
TOR1A	4	0.98882	0.98887	0.999999	18806	0	0.85804	0.036564	0.088247	0.921819	1818	3	0.85804
CELF2	4	0.88449	0.88408	0.999999	16568	0	0.43604	0.036566	0.088252	0.921819	1819	3	0.43604
KRTAP6-3	4	0.024553	0.061568	0.876599	1331	2	-0.064347	0.036614	0.08835	0.921819	1820	2	-0.064347
MINK1	4	0.71539	0.71471	0.999999	13158	0	0.59276	0.036698	0.088532	0.921819	1821	3	0.59276
SPNS1	4	0.85028	0.84968	0.999999	15899	0	0.43343	0.03671	0.088549	0.921819	1822	3	0.43343
TMEM9B	4	0.1215	0.20385	0.999999	3781	2	0.21081	0.036712	0.088554	0.921819	1823	2	0.21081
HERPUD2	4	0.0023623	0.0084794	0.578366	277	1	0.0054705	0.036716	0.088564	0.921819	1824	1	0.0054705
POLQ	4	0.35343	0.4151	0.999999	7581	1	0.3714	0.036744	0.088623	0.921819	1825	2	0.3714
DEGS1	4	0.95263	0.95251	0.999999	18035	0	0.57638	0.036766	0.088675	0.921819	1826	2	0.57638
NLRP2	4	0.92941	0.9292	0.999999	17526	0	0.3135	0.036777	0.088693	0.921819	1827	2	0.3135
EPN1	4	0.97993	0.97999	0.999999	18630	0	0.45608	0.036782	0.088702	0.921819	1828	3	0.45608
RGS7BP	4	0.28241	0.37161	0.999999	6761	1	0.22398	0.036817	0.088777	0.921819	1829	1	0.22398
RCCD1	4	0.67009	0.66955	0.999999	12305	0	0.53815	0.036836	0.088817	0.921819	1830	3	0.53815
BHLHE22	4	0.99627	0.9963	0.999999	19004	0	0.57052	0.036854	0.088855	0.921819	1831	3	0.57052
DHX9	4	0.071502	0.13773	0.999999	2616	1	0.51289	0.036867	0.088885	0.921819	1832	1	0.51289
PPIC	4	0.68849	0.68787	0.999999	12647	0	0.7117	0.036884	0.088927	0.921819	1833	3	0.7117
TREM2	4	0.28698	0.37426	0.999999	6811	1	0.2299	0.036918	0.089003	0.921819	1834	1	0.2299
CHIC2	4	0.67264	0.6721	0.999999	12357	0	0.47727	0.036929	0.089031	0.921819	1835	2	0.47727
KCNC3	4	0.98303	0.98306	0.999999	18707	0	0.48605	0.036932	0.089035	0.921819	1836	3	0.48605
GJB4	4	0.655	0.65435	0.999999	12004	0	0.23625	0.036968	0.089108	0.921819	1837	2	0.23625
RUNDC1	4	0.89727	0.89696	0.999999	16839	0	0.69909	0.036984	0.089134	0.921819	1838	2	0.69909
GUCY1A3	4	0.41017	0.45262	0.999999	8287	1	0.40855	0.037038	0.089248	0.921819	1839	2	0.40855
C12orf65	4	0.95259	0.95247	0.999999	18033	0	1.0839	0.037041	0.089253	0.921819	1840	3	1.0839
WNT8A	4	0.37163	0.42692	0.999999	7785	1	0.41372	0.037049	0.08927	0.921819	1841	2	0.41372
SYN2	4	0.61986	0.62002	0.999999	11336	1	0.54934	0.037069	0.089323	0.921819	1842	2	0.54934
TMTC3	4	0.099876	0.17541	0.999999	3285	1	0.18607	0.037082	0.089356	0.921819	1843	2	0.18607
FOXI1	4	0.28095	0.37075	0.999999	6748	1	0.61656	0.037095	0.08939	0.921819	1844	3	0.61656
APOL1	4	0.67232	0.67179	0.999999	12352	0	0.3171	0.037104	0.089405	0.921819	1845	2	0.3171
ARMC4	4	0.72893	0.72842	0.999999	13423	0	0.34139	0.03712	0.089434	0.921819	1846	2	0.34139
NWD2	4	0.91362	0.9134	0.999999	17194	0	0.5549	0.03715	0.089505	0.921819	1847	3	0.5549
KCNN2	4	0.47844	0.50148	0.999999	9177	1	0.079663	0.037158	0.089529	0.921819	1848	2	0.079663
UBN2	4	0.96152	0.96144	0.999999	18236	0	0.5688	0.037213	0.089648	0.921819	1849	2	0.5688
DPY19L3	4	0.97959	0.97964	0.999999	18622	0	0.25467	0.037221	0.089667	0.921819	1850	1	0.25467
OR11H4	4	0.85808	0.85762	0.999999	16050	0	0.59485	0.037245	0.089724	0.921819	1851	2	0.59485
YTHDF2	4	0.28686	0.37418	0.999999	6810	1	0.51202	0.037256	0.08975	0.921819	1852	2	0.51202
SOCS6	4	0.88785	0.8875	0.999999	16635	0	0.51564	0.037259	0.089752	0.921819	1853	3	0.51564
POTEG	4	0.26504	0.36146	0.999999	6577	1	0.57904	0.037271	0.089778	0.921819	1854	1	0.57904
TOPORS	4	0.69007	0.68945	0.999999	12671	0	0.1937	0.037322	0.089899	0.921819	1855	1	0.1937
HAGHL	4	0.44918	0.48009	0.999999	8761	1	1.0071	0.037333	0.089925	0.921819	1856	2	1.0071
TCL1A	4	0.13647	0.22357	0.999999	4099	1	0.34506	0.037337	0.089931	0.921819	1857	3	0.34506
IL9R	4	0.30055	0.38234	0.999999	6956	1	0.41254	0.037362	0.089978	0.921819	1858	3	0.41254
SAP30BP	4	0.99488	0.99492	0.999999	18960	0	0.94703	0.037368	0.089988	0.921819	1859	3	0.94703
POLD4	4	0.6149	0.61526	0.999999	11247	1	0.48392	0.037541	0.090365	0.923155	1860	2	0.48392
FCRL5	4	0.78736	0.78695	0.999999	14597	0	0.43439	0.03755	0.090386	0.923155	1861	3	0.43439
HLA-E	4	0.88626	0.88593	0.999999	16596	0	0.3358	0.037586	0.090457	0.923155	1862	3	0.3358
FREM2	4	0.832	0.83137	0.999999	15534	0	0.56128	0.037635	0.090557	0.923155	1863	3	0.56128
ABAT	4	0.85702	0.85654	0.999999	16031	0	0.58615	0.037647	0.090582	0.923155	1864	3	0.58615
INHA	4	0.27688	0.36833	0.999999	6704	1	0.74256	0.03766	0.09061	0.923155	1865	3	0.74256
FER1L5	4	0.7813	0.78086	0.999999	14486	0	0.41389	0.037675	0.090645	0.923155	1866	3	0.41389
SIPA1L1	4	0.91894	0.91873	0.999999	17300	0	0.52068	0.037714	0.090731	0.923155	1867	3	0.52068
RPS6KA4	4	0.89124	0.89091	0.999999	16714	0	0.88825	0.037726	0.090758	0.923155	1868	1	0.88825
RAB7B	4	0.96083	0.96074	0.999999	18225	0	0.49076	0.037806	0.090937	0.923155	1869	3	0.49076
FAM135A	4	0.12938	0.21421	0.999999	3941	1	0.13198	0.037827	0.090982	0.923155	1870	1	0.13198
TPPP3	4	0.45477	0.48408	0.999999	8844	1	0.41429	0.037849	0.091033	0.923155	1871	3	0.41429
LBP	4	0.9226	0.92245	0.999999	17387	0	0.50094	0.03787	0.091081	0.923155	1872	2	0.50094
TEX30	4	0.17622	0.27529	0.999999	5058	1	0.6813	0.037877	0.091104	0.923155	1873	3	0.6813
S100A9	4	0.67929	0.6787	0.999999	12477	0	0.59146	0.037916	0.091181	0.923155	1874	3	0.59146
TMEM55B	4	0.97643	0.97641	0.999999	18550	0	0.4956	0.037941	0.091237	0.923155	1875	3	0.4956
APOBEC3D	4	0.68075	0.68015	0.999999	12505	0	0.65621	0.037947	0.091254	0.923155	1876	2	0.65621
NCKIPSD	4	0.86078	0.86029	0.999999	16104	0	0.90301	0.037978	0.091327	0.923155	1877	2	0.90301
SCOC	4	0.78989	0.78947	0.999999	14658	0	0.41261	0.03798	0.091327	0.923155	1878	2	0.41261
CASC3	4	0.14371	0.23303	0.999999	4268	1	0.40814	0.038014	0.091403	0.923155	1879	2	0.40814
HLA-DMA	4	0.12261	0.20529	0.999999	3802	1	0.6354	0.038026	0.091432	0.923155	1880	3	0.6354
CLDN5	4	0.97188	0.97185	0.999999	18446	0	0.50491	0.038029	0.091437	0.923155	1881	2	0.50491
KANK4	4	0.89993	0.89958	0.999999	16896	0	0.61989	0.038063	0.091523	0.923155	1882	3	0.61989
MTRNR2L10	4	0.75911	0.75868	0.999999	14055	0	0.29925	0.038069	0.091531	0.923155	1883	2	0.29925
HRK	4	0.43221	0.46806	0.999999	8554	1	0.40747	0.038069	0.091531	0.923155	1884	3	0.40747
GORASP2	4	0.49108	0.51098	0.999999	9361	1	0.19268	0.038079	0.091552	0.923155	1885	1	0.19268
ZCCHC24	4	0.37813	0.43116	0.999999	7872	1	0.33282	0.038088	0.091567	0.923155	1886	3	0.33282
ATP6V1C2	4	0.99121	0.99126	0.999999	18881	0	0.34546	0.03813	0.09166	0.92326	1887	2	0.34546
ZNF558	4	0.75034	0.74991	0.999999	13873	0	0.17034	0.038168	0.091729	0.92326	1888	2	0.17034
KCTD1	4	0.52558	0.53777	0.999999	9850	1	0.32149	0.03818	0.091761	0.92326	1889	2	0.32149
MAP2K4	4	0.86994	0.86951	0.999999	16272	0	0.70241	0.038186	0.09177	0.92326	1890	3	0.70241
METTL18	4	0.97861	0.97865	0.999999	18598	0	0.37871	0.038229	0.091863	0.923701	1891	3	0.37871
LOC100129520	4	0.37064	0.4263	0.999999	7771	1	0.19047	0.038267	0.091939	0.923849	1892	2	0.19047
RPS26	4	0.060933	0.12338	0.983668	2393	2	-0.71759	0.038281	0.091974	0.923849	1893	1	-0.71759
FBXL22	4	0.71896	0.7183	0.999999	13228	0	0.46914	0.038303	0.092025	0.923878	1894	3	0.46914
FUBP1	4	0.97788	0.97793	0.999999	18582	0	0.44199	0.038378	0.092196	0.924748	1895	3	0.44199
HIBCH	4	0.8036	0.80318	0.999999	14946	0	0.10762	0.038382	0.092209	0.924748	1896	1	0.10762
NT5DC1	4	0.98553	0.98554	0.999999	18752	0	0.78689	0.03842	0.092293	0.924873	1897	3	0.78689
NACC2	4	0.0038445	0.012549	0.620491	384	3	-0.99945	0.038433	0.092318	0.924873	1898	1	-0.99945
TRIM13	4	0.99501	0.99504	0.999999	18961	0	0.53391	0.038543	0.092555	0.926759	1899	3	0.53391
GNA14	4	0.71291	0.71218	0.999999	13109	0	0.42399	0.038593	0.092652	0.927248	1900	3	0.42399
TMEM258	4	0.68481	0.68423	0.999999	12586	0	0.033564	0.038685	0.092858	0.928083	1901	1	0.033564
CCDC74A	4	0.037925	0.091144	0.920863	1877	2	-0.32268	0.038735	0.092957	0.928083	1902	1	-0.32268
CHCHD2	4	0.60864	0.6094	0.999999	11125	1	0.35127	0.038744	0.09298	0.928083	1903	2	0.35127
LRP10	4	0.69187	0.69126	0.999999	12702	0	0.65723	0.038773	0.093041	0.928083	1904	3	0.65723
ZFP69B	4	0.99208	0.99214	0.999999	18896	0	0.4379	0.038791	0.093076	0.928083	1905	3	0.4379
PDZD9	3	0.96062	0.9609	0.999999	18224	0	0.58074	0.038792	0.075776	0.921317	1906	1	0.58074
FANCC	4	0.99024	0.99024	0.999999	18843	0	1.1615	0.0388	0.093095	0.928083	1907	2	1.1615
CLEC2A	4	0.50546	0.52188	0.999999	9548	1	-0.1877	0.038836	0.093169	0.928083	1908	1	-0.1877
YPEL1	4	0.61988	0.62004	0.999999	11337	1	0.50103	0.038844	0.09319	0.928083	1909	2	0.50103
RTP4	4	0.43044	0.46678	0.999999	8535	1	0.22729	0.038887	0.09327	0.928083	1910	2	0.22729
OR4C6	4	0.10544	0.18279	0.999999	3410	2	0.10724	0.038937	0.093397	0.928083	1911	2	0.10724
SMIM18	4	0.73645	0.7359	0.999999	13577	0	0.48859	0.039009	0.093546	0.928083	1912	3	0.48859
MYO19	4	0.86155	0.8611	0.999999	16123	0	0.6981	0.039011	0.093552	0.928083	1913	2	0.6981
ZNF778	4	0.46417	0.49088	0.999999	8974	1	0.33482	0.039044	0.093622	0.928083	1914	2	0.33482
MESDC1	4	0.71697	0.71627	0.999999	13188	0	0.368	0.039056	0.09365	0.928083	1915	2	0.368
LHX1	3	0.97189	0.97207	0.999999	18447	0	0.29076	0.039075	0.07623	0.921317	1916	2	0.29076
IL4I1	4	0.19015	0.29338	0.999999	5399	1	0.18458	0.039088	0.093729	0.928083	1917	2	0.18458
RBPJL	4	0.023858	0.059991	0.87403	1300	2	0.3298	0.0391	0.093751	0.928083	1918	2	0.3298
CCSER1	4	0.44645	0.47812	0.999999	8731	1	0.028363	0.039139	0.093818	0.928083	1919	1	0.028363
MIOX	4	0.18855	0.2913	0.999999	5354	1	0.51229	0.03919	0.093921	0.928083	1920	2	0.51229
C11orf24	4	0.95576	0.95567	0.999999	18111	0	0.41156	0.039202	0.093942	0.928083	1921	3	0.41156
CRYBB1	4	0.3951	0.44253	0.999999	8092	1	0.4526	0.039212	0.093966	0.928083	1922	2	0.4526
KRAS	4	0.74324	0.74275	0.999999	13732	0	0.13718	0.03924	0.094027	0.928083	1923	1	0.13718
SLC12A5	4	0.93282	0.93261	0.999999	17597	0	0.25815	0.039257	0.094064	0.928083	1924	2	0.25815
RAD54L	4	0.34567	0.41014	0.999999	7490	1	0.67242	0.039334	0.09423	0.928083	1925	3	0.67242
SMEK2	4	0.99366	0.99369	0.999999	18927	0	0.66234	0.03934	0.094246	0.928083	1926	2	0.66234
NAGK	4	0.9893	0.98934	0.999999	18820	0	0.64477	0.039359	0.094276	0.928083	1927	3	0.64477
FRMPD3	4	0.91084	0.91062	0.999999	17129	0	0.38795	0.039377	0.094315	0.928083	1928	3	0.38795
ZNRF1	4	0.48637	0.50748	0.999999	9290	1	0.40094	0.039402	0.094366	0.928083	1929	3	0.40094
TMOD4	4	0.62272	0.62276	0.999999	11384	1	0.67988	0.039409	0.094383	0.928083	1930	3	0.67988
FAM47A	4	0.46832	0.49394	0.999999	9039	1	0.15952	0.039413	0.094396	0.928083	1931	2	0.15952
SLC9A3	4	0.58541	0.58829	0.999999	10738	1	0.40654	0.039424	0.094417	0.928083	1932	2	0.40654
FAM209A	4	0.80166	0.80125	0.999999	14909	0	0.40678	0.039434	0.094435	0.928083	1933	3	0.40678
SLC25A17	4	0.046731	0.10419	0.949728	2078	2	-0.16161	0.039441	0.094451	0.928083	1934	2	-0.16161
SSBP3	4	0.73757	0.73707	0.999999	13599	0	0.3945	0.039458	0.094495	0.928083	1935	2	0.3945
SCN7A	4	0.97896	0.979	0.999999	18608	0	0.62677	0.039478	0.094538	0.928083	1936	3	0.62677
PQLC2	4	0.36171	0.42048	0.999999	7679	1	-0.030981	0.039492	0.094564	0.928083	1937	1	-0.030981
CA14	4	0.98225	0.98227	0.999999	18680	0	0.66788	0.039515	0.094615	0.928083	1938	3	0.66788
KIAA0513	4	0.77472	0.77426	0.999999	14346	0	0.15645	0.039542	0.09467	0.928083	1939	1	0.15645
PRUNE2	4	0.37207	0.4272	0.999999	7793	1	0.39256	0.039616	0.094838	0.928083	1940	3	0.39256
UHMK1	4	0.32865	0.39949	0.999999	7292	1	0.41594	0.039626	0.094866	0.928083	1941	2	0.41594
MYO10	4	0.8718	0.87141	0.999999	16308	0	0.34465	0.039637	0.094893	0.928083	1942	2	0.34465
PEMT	4	0.62174	0.62179	0.999999	11364	1	-0.10416	0.039643	0.094901	0.928083	1943	1	-0.10416
RHBDL3	4	0.95137	0.95128	0.999999	18004	0	0.55173	0.03966	0.09494	0.928083	1944	2	0.55173
KCNV2	4	0.68255	0.68194	0.999999	12539	0	0.30702	0.039682	0.09498	0.928083	1945	2	0.30702
FCHO1	4	0.91099	0.91076	0.999999	17134	0	0.21154	0.039693	0.095002	0.928083	1946	1	0.21154
TNFRSF1A	4	0.6615	0.66088	0.999999	12138	0	0.33755	0.039727	0.095087	0.928083	1947	2	0.33755
GMIP	4	0.8378	0.83712	0.999999	15652	0	0.47072	0.039744	0.09512	0.928083	1948	2	0.47072
PLB1	4	0.29361	0.37815	0.999999	6885	1	0.11312	0.039845	0.095328	0.928083	1949	1	0.11312
PPID	4	0.95613	0.95605	0.999999	18117	0	0.50674	0.039887	0.095432	0.928083	1950	3	0.50674
OR2G2	4	0.85799	0.85754	0.999999	16048	0	0.40996	0.039907	0.095479	0.928083	1951	2	0.40996
TGDS	4	0.99558	0.99561	0.999999	18985	0	0.46566	0.039937	0.095537	0.928083	1952	3	0.46566
CRISP3	4	0.93539	0.93526	0.999999	17669	0	0.33479	0.039945	0.095553	0.928083	1953	2	0.33479
IFNB1	4	0.97306	0.973	0.999999	18472	0	0.74181	0.039956	0.095583	0.928083	1954	3	0.74181
IGLL1	4	0.73105	0.73055	0.999999	13470	0	0.20079	0.039996	0.095666	0.928083	1955	1	0.20079
FAM78A	4	0.14644	0.23663	0.999999	4332	1	0.36121	0.04	0.095677	0.928083	1956	3	0.36121
OR6B3	4	0.71992	0.71931	0.999999	13247	0	0.35225	0.040007	0.095688	0.928083	1957	3	0.35225
PRAMEF11	4	0.66396	0.66334	0.999999	12180	0	0.21658	0.040008	0.09569	0.928083	1958	2	0.21658
DBP	4	0.14496	0.23469	0.999999	4301	1	0.62681	0.040031	0.09574	0.928083	1959	2	0.62681
SRP72	4	0.38332	0.43465	0.999999	7943	1	0.00096359	0.040046	0.095768	0.928083	1960	1	0.00096359
OR51D1	4	0.975	0.97496	0.999999	18515	0	0.3289	0.04007	0.09583	0.928083	1961	3	0.3289
AMIGO3	4	0.89402	0.89369	0.999999	16775	0	0.4883	0.040076	0.095843	0.928083	1962	3	0.4883
KCNG2	4	0.80774	0.80735	0.999999	15035	0	0.019781	0.040097	0.095886	0.928083	1963	1	0.019781
DTX2	4	0.79217	0.79174	0.999999	14700	0	0.4005	0.040099	0.095891	0.928083	1964	2	0.4005
OR5AC2	4	0.081098	0.15061	0.999999	2846	1	0.37831	0.040216	0.096127	0.928083	1965	3	0.37831
CST2	4	0.48835	0.50894	0.999999	9323	1	0.61821	0.040248	0.096197	0.928083	1966	3	0.61821
BSDC1	4	0.15444	0.24698	0.999999	4525	1	0.035919	0.040248	0.096197	0.928083	1967	1	0.035919
MYH9	4	0.80539	0.80502	0.999999	14990	0	0.39585	0.040257	0.096224	0.928083	1968	3	0.39585
TAGAP	4	0.74251	0.74201	0.999999	13713	0	0.75311	0.040324	0.096364	0.928083	1969	2	0.75311
MIER2	4	0.97644	0.97642	0.999999	18551	0	0.43159	0.04033	0.096375	0.928083	1970	3	0.43159
UMOD	4	0.41495	0.45597	0.999999	8340	1	0.29035	0.040336	0.096389	0.928083	1971	3	0.29035
KLHL13	4	0.06332	0.1266	0.986531	2445	2	-0.076455	0.040349	0.096415	0.928083	1972	1	-0.076455
FAM205A	4	0.94376	0.94367	0.999999	17845	0	0.51028	0.040355	0.096433	0.928083	1973	3	0.51028
ZNF423	4	0.43789	0.47204	0.999999	8621	1	0.22621	0.040392	0.096516	0.928083	1974	2	0.22621
TGIF2LY	4	0.72098	0.72041	0.999999	13269	0	0.33169	0.040399	0.096528	0.928083	1975	2	0.33169
ANKRD1	4	0.86556	0.86513	0.999999	16190	0	0.4672	0.040404	0.096537	0.928083	1976	2	0.4672
FGD4	4	0.94338	0.94328	0.999999	17840	0	0.67553	0.040483	0.096703	0.928083	1977	3	0.67553
CRYL1	4	0.6887	0.6881	0.999999	12650	0	0.32148	0.0405	0.096744	0.928083	1978	1	0.32148
HEATR5B	4	0.82185	0.82134	0.999999	15347	0	0.41729	0.0405	0.096744	0.928083	1979	2	0.41729
CUTC	4	0.81319	0.81279	0.999999	15147	0	0.2773	0.040517	0.096777	0.928083	1980	2	0.2773
RNF151	4	0.83786	0.83718	0.999999	15654	0	0.36498	0.04054	0.096832	0.928083	1981	2	0.36498
ZNF253	4	0.72418	0.72366	0.999999	13337	0	-0.074338	0.04055	0.096851	0.928083	1982	1	-0.074338
NXNL1	4	0.74543	0.74493	0.999999	13775	0	0.41321	0.040572	0.096897	0.928083	1983	3	0.41321
KRTAP9-9	4	0.20673	0.31488	0.999999	5773	2	-0.34012	0.0406	0.096966	0.928083	1984	1	-0.34012
DDAH2	4	0.95668	0.95661	0.999999	18129	0	0.57541	0.040604	0.096972	0.928083	1985	3	0.57541
SACS	4	0.089313	0.16146	0.999999	3031	1	0.53727	0.04061	0.096989	0.928083	1986	3	0.53727
MSGN1	4	0.95705	0.95698	0.999999	18136	0	0.54048	0.040642	0.09705	0.928083	1987	2	0.54048
ZNF609	4	0.99054	0.99057	0.999999	18860	0	0.75262	0.040651	0.097067	0.928083	1988	3	0.75262
SYT17	4	0.838	0.83732	0.999999	15658	0	0.31221	0.040693	0.097148	0.928083	1989	3	0.31221
UTY	4	0.017184	0.044641	0.820926	1032	2	-0.072944	0.04071	0.097179	0.928083	1990	2	-0.072944
C17orf96	4	0.95617	0.95609	0.999999	18118	0	0.79334	0.040752	0.097255	0.928083	1991	3	0.79334
HRASLS	4	0.96482	0.96478	0.999999	18318	0	0.51968	0.040808	0.097378	0.928083	1992	3	0.51968
RHOXF2B	4	0.67167	0.67112	0.999999	12337	0	0.4627	0.040834	0.097433	0.928083	1993	3	0.4627
MSH6	4	0.96321	0.96314	0.999999	18273	0	0.32664	0.040852	0.097474	0.928083	1994	2	0.32664
ABHD10	4	0.9892	0.98924	0.999999	18817	0	0.54923	0.040866	0.097512	0.928083	1995	3	0.54923
OR4C12	4	0.61266	0.61319	0.999999	11200	1	0.10225	0.040903	0.097593	0.928083	1996	2	0.10225
MARCKS	4	0.15513	0.24788	0.999999	4539	1	0.7861	0.040926	0.097649	0.928083	1997	2	0.7861
ODF1	4	0.91637	0.91615	0.999999	17244	0	0.13026	0.040953	0.097702	0.928083	1998	1	0.13026
RFX5	4	0.75374	0.75336	0.999999	13947	0	0.55177	0.04096	0.097714	0.928083	1999	2	0.55177
[truncated: 17,116 more rows]
