# Supplementary material for: EXO1 as a therapeutic target for Fanconi Anaemia, ZRSR2 and BRCA1-A complex deficient cancers
Source: Nat Commun. 2025 Sep 26;16:8476. doi: 10.1038/s41467-025-63349-7 (PMC12475092; doi:10.1038/s41467-025-63349-7)
Supplement: Supplementary file 6 — Supplementary Data 3 [file 41467_2025_63349_MOESM6_ESM.xlsx]

## Sheet: SD3 - BLISS scores
eHAP iCas9 cell background - clonogenic assay
double knockout combination with EXO1 loss	manuscript reference for comparison	biological repeat number	actual viability score for repeat (normalised against WT +sgNT)	BLISS score for repeat (based on actual scores from respective single KOs)	P value of unpaired t-test
sgFANCG		1	0.223164	0.607345	0.0027
		2	0.225989	0.532558
		3	0.301047	0.483951
sgZRSR2		1	0.119601	0.324047	0.0546
		2	0.22409	0.405244
		3	0.449153	0.970818
		4	0.259386	0.590013
		5	0.202797	0.408944
sgRMI2		1	0.279661	0.648521	0.0177
		2	0.319209	0.684717
		3	0.196335	0.441737
sgFAAP24		1	0.228814	0.650579	0.0031
		2	0.189266	0.528935
		3	0.133508	0.479428
sgAPITD1		1	0.149718	0.638227	0.0091
		2	0.141243	0.557918
		3	0.120419	0.366355
sgFAM175A		1	0.316384	0.697932	0.0039
		2	0.353107	0.639432
		3	0.439791	0.601546
sgBRCC3		1	0.40678	0.574404	0.0091
		2	0.336158	0.563352
		3	0.342932	0.479428
sgCDK11B		1	0.554348	0.444582	0.2768
		2	0.335616	1.01178
		3	0.257576	0.300594
		4	0.258333	0.468287
sgCYBA		1	0.369565	0.464852	0.0883
		2	0.482877	1.09823
		3	0.353261	0.53853
		4	0.478964	0.777171
sgEFNA5		1	0.355978	0.4635	0.1133
		2	0.441781	1.04059
		3	0.288043	0.452039
		4	0.537217	0.790524
sgLY6G6D		1	0.413043	0.409448	0.0951
		2	0.335616	0.886905
		3	0.236413	0.427561
		4	0.459547	0.718415
