# Supplementary material for: EXO1 as a therapeutic target for Fanconi Anaemia, ZRSR2 and BRCA1-A complex deficient cancers
Source: Nat Commun. 2025 Sep 26;16:8476. doi: 10.1038/s41467-025-63349-7 (PMC12475092; doi:10.1038/s41467-025-63349-7)
Supplement: Supplementary file 7 — Supplementary Data 4 [file 41467_2025_63349_MOESM7_ESM.xlsx]

## Sheet: SD4 - rescue screen EXO1-FANCG
id	num	neg|score	neg|p-value	neg|fdr	neg|rank	neg|goodsgrna	neg|lfc	pos|score	pos|p-value	pos|fdr	pos|rank	pos|goodsgrna	pos|lfc
NOL11	4	0.75304	0.75326	0.999997	13960	1	2.9167	8.8111e-07	2.3311e-06	0.04314	1	2	2.9167
INTS4	4	1	1	0.999997	19113	0	2.5293	3.1315e-06	9.5834e-06	0.04314	2	4	2.5293
WASH1	4	1	1	0.999997	19112	0	3.8511	3.3012e-06	9.5834e-06	0.04314	3	4	3.8511
GINS2	4	0.99994	0.99994	0.999997	19101	0	2.8278	4.2365e-06	1.1656e-05	0.04314	4	4	2.8278
GINS4	4	1	1	0.999997	19111	0	2.5434	4.6068e-06	1.4246e-05	0.04314	5	4	2.5434
LOC101060389	4	0.99991	0.99991	0.999997	19094	0	2.928	4.6351e-06	1.4764e-05	0.04314	6	4	2.928
RPN1	4	0.99999	1	0.999997	19110	0	2.3659	5.2704e-06	1.58e-05	0.04314	7	4	2.3659
SNRPD2	4	0.9979	0.99792	0.999997	18951	0	2.9461	7.372e-06	2.2016e-05	0.052599	8	4	2.9461
NXF1	4	0.99998	0.99998	0.999997	19109	0	1.7741	1.6941e-05	6.0868e-05	0.096535	9	4	1.7741
TYMS	4	0.99628	0.99631	0.999997	18898	0	2.6507	1.8838e-05	6.6566e-05	0.096535	10	4	2.6507
NBPF15	4	0.99998	0.99998	0.999997	19108	0	2.2437	2.0137e-05	7.1746e-05	0.096535	11	4	2.2437
NPIPA1	4	0.99945	0.99946	0.999997	19039	0	4.2833	2.052e-05	7.33e-05	0.096535	12	4	4.2833
ATP6V0C	4	0.99998	0.99998	0.999997	19107	0	2.039	2.2331e-05	8.0035e-05	0.096535	13	4	2.039
VDAC1	4	0.94149	0.94141	0.999997	17560	0	2.1957	2.4081e-05	8.6769e-05	0.096535	14	3	2.1957
PMF1-BGLAP	4	0.99998	0.99997	0.999997	19106	0	1.6188	2.4337e-05	8.7287e-05	0.096535	15	4	1.6188
RBBP4	4	0.84411	0.84345	0.999997	15691	0	2.1668	2.4429e-05	8.7805e-05	0.096535	16	2	2.1668
TAF6	4	0.59137	0.6285	0.999997	11652	1	0.53556	2.5987e-05	9.0913e-05	0.096535	17	1	0.53556
CNOT10	4	0.10306	0.21158	0.984625	4098	1	2.3912	2.6023e-05	9.0913e-05	0.096535	18	2	2.3912
UBA3	4	0.99483	0.99487	0.999997	18847	0	2.3906	2.9445e-05	0.00010438	0.105003	19	4	2.3906
RACGAP1	4	0.99997	0.99996	0.999997	19105	0	1.5813	3.4248e-05	0.00011992	0.114604	20	4	1.5813
DDX54	4	0.9947	0.99475	0.999997	18841	0	1.9138	4.0178e-05	0.00014712	0.129744	21	4	1.9138
SNRNP35	4	0.99996	0.99996	0.999997	19104	0	1.568	4.1808e-05	0.00015411	0.129744	22	4	1.568
RPL17	4	0.99996	0.99995	0.999997	19103	0	1.9329	4.3956e-05	0.0001624	0.129744	23	4	1.9329
RPL27	4	0.99996	0.99995	0.999997	19102	0	2.231	4.4012e-05	0.00016292	0.129744	24	4	2.231
NUDT21	4	0.99754	0.99754	0.999997	18940	0	2.2267	4.8508e-05	0.00018001	0.133854	25	4	2.2267
KAT8	4	0.98445	0.98446	0.999997	18522	0	3.3451	4.951e-05	0.00018209	0.133854	26	3	3.3451
LSM10	4	0.97432	0.97425	0.999997	18273	0	2.7341	5.5576e-05	0.00020229	0.13537	27	3	2.7341
RAD1	4	0.99868	0.99869	0.999997	18986	0	2.3677	5.6022e-05	0.00020384	0.13537	28	4	2.3677
MED4	4	0.27628	0.40681	0.999997	7646	1	2.4228	5.6291e-05	0.0002054	0.13537	29	3	2.4228
SPCS2	4	0.99994	0.99994	0.999997	19100	0	1.8337	5.9649e-05	0.00021887	0.136139	30	4	1.8337
POLR3E	4	0.99994	0.99994	0.999997	19099	0	1.6501	6.4593e-05	0.00024114	0.136139	31	4	1.6501
MVD	4	0.99993	0.99994	0.999997	19098	0	1.6192	6.803e-05	0.00025461	0.136139	32	4	1.6192
U2AF1	4	0.94601	0.94594	0.999997	17668	0	2.1472	6.8433e-05	0.00025616	0.136139	33	3	2.1472
PRIM1	4	0.99993	0.99993	0.999997	19097	0	1.8671	7.1158e-05	0.00026704	0.136139	34	4	1.8671
CHD4	4	0.99985	0.99986	0.999997	19083	0	1.9025	7.1691e-05	0.00026911	0.136139	35	4	1.9025
SLMO2	4	0.9787	0.97873	0.999997	18380	0	2.3345	7.269e-05	0.00027067	0.136139	36	3	2.3345
POLR1B	3	0.99993	0.99993	0.999997	19096	0	2.4583	7.2867e-05	0.0002256	0.136139	37	3	2.4583
RPS27A	4	0.99901	0.999	0.999997	19010	0	2.5834	7.4465e-05	0.00027896	0.13671	38	4	2.5834
FANCG	4	0.3492	0.48836	0.999997	9123	1	2.7339	7.7959e-05	0.00029864	0.142698	39	3	2.7339
CDC6	4	0.68347	0.6936	0.999997	12881	1	3.4757	8.2162e-05	0.00031625	0.144257	40	3	3.4757
RRM1	3	0.88412	0.8842	0.999997	16474	0	4.8666	8.5254e-05	0.0002559	0.136139	41	2	4.8666
PSMA2	4	0.95499	0.95488	0.999997	17827	0	2.3854	8.9195e-05	0.00033697	0.144257	42	3	2.3854
PAK2	4	0.92558	0.92537	0.999997	17251	0	2.124	9.1743e-05	0.00034889	0.144257	43	3	2.124
CYB5B	4	0.99183	0.9919	0.999997	18746	0	2.2544	9.3742e-05	0.00035614	0.144257	44	4	2.2544
HCFC1	4	0.99991	0.99991	0.999997	19095	0	2.803	9.4623e-05	0.00035977	0.144257	45	4	2.803
NOL9	4	0.9725	0.97245	0.999997	18230	0	2.8984	9.5133e-05	0.00036184	0.144257	46	3	2.8984
TAZ	4	0.9999	0.99991	0.999997	19093	0	1.7443	9.7447e-05	0.0003722	0.144257	47	4	1.7443
HMGB1	4	0.9999	0.99991	0.999997	19092	0	1.6075	9.7958e-05	0.00037479	0.144257	48	4	1.6075
SARS	4	0.92666	0.92645	0.999997	17266	0	1.917	9.902e-05	0.00037712	0.144257	49	3	1.917
NAA50	4	0.9999	0.9999	0.999997	19091	0	2.0937	9.9037e-05	0.00037738	0.144257	50	4	2.0937
RPS5	4	0.99989	0.9999	0.999997	19090	0	1.6028	0.00010505	0.00040017	0.147848	51	4	1.6028
RPP21	4	0.99956	0.99958	0.999997	19050	0	1.945	0.00010553	0.00040225	0.147848	52	4	1.945
RPEL1	4	0.43539	0.54021	0.999997	10019	1	2.3495	0.00011008	0.0004183	0.15085	53	3	2.3495
ORC3	4	0.99989	0.99989	0.999997	19089	0	1.3653	0.00011487	0.00044058	0.155941	54	4	1.3653
C19orf40	4	0.99988	0.99989	0.999997	19088	0	1.6933	0.00011661	0.00044887	0.155986	55	4	1.6933
CARS	4	0.99988	0.99988	0.999997	19087	0	1.3191	0.00012177	0.00047373	0.15885	56	4	1.3191
PHAX	4	0.99948	0.99949	0.999997	19041	0	2.6575	0.00012195	0.00047373	0.15885	57	4	2.6575
FANCB	4	0.99742	0.99743	0.999997	18932	0	1.8146	0.00012543	0.00048513	0.159867	58	4	1.8146
PPIAL4G	4	0.23399	0.35964	0.999997	6809	2	0.48436	0.00012993	0.00050326	0.160093	59	2	0.48436
BRF2	4	0.98224	0.98226	0.999997	18467	0	3.4975	0.00013116	0.00050896	0.160093	60	3	3.4975
TUBB4B	4	0.74882	0.74925	0.999997	13882	1	2.8243	0.00013155	0.00051103	0.160093	61	3	2.8243
C9orf114	4	0.99987	0.99987	0.999997	19086	0	2.2235	0.00013343	0.00051932	0.160093	62	4	2.2235
CHERP	4	0.87785	0.87741	0.999997	16346	0	1.5704	0.00013965	0.00053693	0.160814	63	2	1.5704
WDR18	4	0.99986	0.99986	0.999997	19085	0	1.7075	0.0001402	0.00053849	0.160814	64	4	1.7075
MED26	4	0.6401	0.66137	0.999997	12274	1	1.9901	0.00014296	0.00054936	0.161538	65	3	1.9901
PES1	4	0.99985	0.99986	0.999997	19084	0	1.5775	0.00014564	0.00056076	0.162391	66	4	1.5775
UBA2	4	0.98955	0.98958	0.999997	18672	0	1.9753	0.00015162	0.00058718	0.162809	67	3	1.9753
RPL6	4	0.99985	0.99985	0.999997	19082	0	1.6873	0.00015315	0.00059288	0.162809	68	4	1.6873
RAD51	4	0.70984	0.71475	0.999997	13276	1	2.194	0.00015353	0.00059495	0.162809	69	3	2.194
LONP1	4	0.99984	0.99985	0.999997	19081	0	1.4979	0.0001561	0.00060376	0.162809	70	4	1.4979
PSTK	4	0.62292	0.64956	0.999997	12041	1	1.2059	0.00015651	0.00060479	0.162809	71	3	1.2059
GOLGA8N	4	0.99075	0.99079	0.999997	18709	0	2.2552	0.00015976	0.00061412	0.163023	72	4	2.2552
PRMT1	4	0.99983	0.99984	0.999997	19080	0	1.6937	0.00016897	0.00064675	0.169334	73	4	1.6937
MCM7	4	0.99983	0.99983	0.999997	19079	0	1.7584	0.0001749	0.00066644	0.17213	74	4	1.7584
DUT	4	0.95138	0.95129	0.999997	17754	0	1.8948	0.00017885	0.00068198	0.172882	75	3	1.8948
PGAM1	4	0.99982	0.99982	0.999997	19078	0	1.4578	0.00018253	0.00069415	0.172882	76	4	1.4578
ARMC7	4	0.98944	0.98946	0.999997	18670	0	2.3665	0.00018291	0.00069648	0.172882	77	3	2.3665
EXOSC2	4	0.85214	0.85155	0.999997	15833	0	2.4699	0.0001935	0.00073223	0.179424	78	3	2.4699
ALDOA	4	0.9998	0.9998	0.999997	19077	0	1.665	0.00020116	0.00076124	0.184171	79	4	1.665
SURF6	4	0.08126	0.17939	0.974497	3490	1	2.3142	0.00020553	0.00077937	0.186013	80	3	2.3142
PHB	4	0.99979	0.99979	0.999997	19076	0	1.4694	0.00021392	0.00080527	0.186013	81	4	1.4694
PSMD8	4	0.99938	0.99939	0.999997	19036	0	2.8304	0.00021913	0.00082288	0.186013	82	4	2.8304
NUBP1	4	0.95951	0.95942	0.999997	17932	0	2.5264	0.00022148	0.00082858	0.186013	83	3	2.5264
TRMT112	4	0.9984	0.99841	0.999997	18977	0	1.9053	0.00022223	0.00083169	0.186013	84	4	1.9053
ZNF394	4	0.011617	0.036555	0.920493	753	1	1.3853	0.00022446	0.00084049	0.186013	85	3	1.3853
AARS	4	0.99977	0.99977	0.999997	19075	0	1.4628	0.00022622	0.00084671	0.186013	86	4	1.4628
CDC45	4	0.98817	0.9882	0.999997	18626	0	2.0466	0.00023386	0.00087831	0.189014	87	3	2.0466
TOMM20	4	0.91431	0.91409	0.999997	17021	0	2.3308	0.00023872	0.00089437	0.189014	88	3	2.3308
ENO1	4	0.99699	0.99699	0.999997	18918	0	2.0166	0.00024523	0.00090887	0.189014	89	4	2.0166
CDC16	4	0.78545	0.78501	0.999997	14579	0	3.1869	0.00024559	0.00091094	0.189014	90	3	3.1869
ANAPC1	4	0.70281	0.70895	0.999997	13174	1	0.97797	0.00024757	0.00091872	0.189014	91	2	0.97797
SKP1	4	0.99975	0.99975	0.999997	19074	0	1.7683	0.00024827	0.00092027	0.189014	92	4	1.7683
WDR33	4	0.99254	0.99261	0.999997	18768	0	1.6619	0.00025074	0.00092959	0.189014	93	4	1.6619
NUP88	4	0.68096	0.69165	0.999997	12840	1	2.7568	0.00026577	0.00099279	0.195396	94	3	2.7568
SENP6	4	0.99973	0.99973	0.999997	19073	0	2.2698	0.00026816	0.00099797	0.195396	95	4	2.2698
GPN1	4	0.99973	0.99973	0.999997	19072	0	1.4492	0.00026958	0.0010037	0.195396	96	4	1.4492
TET1	4	0.99973	0.99973	0.999997	19071	0	1.0343	0.00027166	0.0010109	0.195396	97	4	1.0343
RPL7L1	4	0.87918	0.87872	0.999997	16372	0	2.3923	0.00027305	0.0010182	0.195396	98	3	2.3923
MFN2	4	0.99973	0.99973	0.999997	19070	0	1.7543	0.00027431	0.0010223	0.195396	99	4	1.7543
SF3B4	3	0.99972	0.99971	0.999997	19069	0	2.4787	0.00027977	0.00082754	0.186013	100	3	2.4787
HSPA5	4	0.99972	0.99972	0.999997	19068	0	2.3072	0.00028012	0.0010368	0.196206	101	4	2.3072
FANCD2	4	0.99971	0.99972	0.999997	19067	0	2.4962	0.00028579	0.0010588	0.19653	102	4	2.4962
OTOP2	4	0.38965	0.51769	0.999997	9627	1	-0.31474	0.00028583	0.0010591	0.19653	103	1	-0.31474
VPRBP	4	0.32018	0.45577	0.999997	8529	1	1.411	0.0002897	0.0010736	0.197306	104	3	1.411
PRIM2	4	0.99968	0.99969	0.999997	19064	0	1.9989	0.0002953	0.001098	0.199859	105	4	1.9989
GPX8	4	0.99969	0.9997	0.999997	19066	0	1.4041	0.00031079	0.0011446	0.20424	106	4	1.4041
UBE2I	4	0.99968	0.99969	0.999997	19065	0	2.5045	0.00031772	0.0011705	0.20424	107	4	2.5045
KRT18	4	0.97858	0.97862	0.999997	18377	0	2.1182	0.00032191	0.0011865	0.20424	108	3	2.1182
SPDYE5	4	0.99934	0.99935	0.999997	19032	0	2.0803	0.00032353	0.0011902	0.20424	109	4	2.0803
MRPS6	4	0.99967	0.99968	0.999997	19063	0	1.4235	0.00032716	0.0012041	0.20424	110	4	1.4235
GSPT1	4	0.82807	0.82747	0.999997	15410	0	1.4579	0.00032759	0.0012067	0.20424	111	2	1.4579
CENPN	4	0.99967	0.99968	0.999997	19062	0	2.0878	0.00033135	0.0012187	0.20424	112	4	2.0878
RABGGTB	4	0.99967	0.99968	0.999997	19061	0	2.0171	0.00033417	0.0012316	0.20424	113	4	2.0171
HSPD1	4	0.99126	0.99131	0.999997	18720	0	2.6578	0.00033563	0.0012373	0.20424	114	4	2.6578
DSCC1	4	0.99966	0.99967	0.999997	19060	0	2.4119	0.00033701	0.0012399	0.20424	115	4	2.4119
TTI1	4	0.80345	0.80303	0.999997	14918	0	0.86454	0.00033779	0.0012425	0.20424	116	3	0.86454
GOLGA6C	4	0.5338	0.59313	0.999997	11004	1	1.6556	0.00033976	0.0012503	0.20424	117	3	1.6556
RPL19	4	0.90193	0.90156	0.999997	16798	0	1.9717	0.00034628	0.0012741	0.205364	118	3	1.9717
USP17L24	4	0.99965	0.99966	0.999997	19059	0	1.3521	0.00035132	0.0012907	0.205364	119	4	1.3521
NPIPA3	4	0.8537	0.85314	0.999997	15875	0	2.8451	0.00035435	0.0013041	0.205364	120	3	2.8451
LRRC37A	4	0.31746	0.45276	0.999997	8480	1	1.3187	0.00035554	0.0013109	0.205364	121	2	1.3187
TCEB2	4	0.99956	0.99957	0.999997	19049	0	2.4519	0.0003556	0.0013109	0.205364	122	4	2.4519
UBA52	4	0.99929	0.99929	0.999997	19026	0	2.259	0.0003603	0.0013259	0.206029	123	4	2.259
HSCB	4	0.99902	0.999	0.999997	19011	0	2.6853	0.00036751	0.0013632	0.20718	124	4	2.6853
RPF2	4	0.99963	0.99964	0.999997	19058	0	2.1985	0.00036822	0.0013647	0.20718	125	4	2.1985
KLC4	4	0.99963	0.99964	0.999997	19057	0	1.3852	0.00036995	0.0013699	0.20718	126	4	1.3852
KIF11	4	0.99418	0.99424	0.999997	18826	0	2.3396	0.00037236	0.0013766	0.20718	127	4	2.3396
PTDSS1	4	0.207	0.32936	0.999997	6257	1	1.1501	0.00038461	0.0014119	0.210821	128	2	1.1501
MCM2	4	0.9996	0.99961	0.999997	19056	0	1.7019	0.0003992	0.0014626	0.216709	129	4	1.7019
MED11	4	0.99396	0.99401	0.999997	18813	0	1.9699	0.00040306	0.0014766	0.217098	130	4	1.9699
URI1	4	0.99959	0.9996	0.999997	19055	0	1.5414	0.00040689	0.0014968	0.218389	131	4	1.5414
RRM2	4	0.99958	0.9996	0.999997	19054	0	2.027	0.00041711	0.0015279	0.219646	132	4	2.027
EIF6	4	0.99709	0.99709	0.999997	18920	0	2.1336	0.0004174	0.0015284	0.219646	133	4	2.1336
TMED6	4	0.99957	0.99959	0.999997	19053	0	1.6047	0.00042814	0.0015657	0.221544	134	4	1.6047
COPA	4	0.63239	0.65601	0.999997	12173	1	1.1786	0.00043295	0.0015813	0.221544	135	2	1.1786
CSNK2B	4	0.99957	0.99958	0.999997	19052	0	1.6403	0.00043374	0.0015844	0.221544	136	4	1.6403
SMC2	4	0.99957	0.99958	0.999997	19051	0	2.0104	0.00043467	0.001588	0.221544	137	4	2.0104
RPL10	4	0.99918	0.99917	0.999997	19018	0	2.5536	0.00043796	0.001601	0.221732	138	4	2.5536
E4F1	4	0.9993	0.99931	0.999997	19028	0	1.8404	0.00044171	0.001617	0.222345	139	4	1.8404
UQCRH	4	0.98732	0.98734	0.999997	18602	0	1.5395	0.00044707	0.0016367	0.223444	140	3	1.5395
UNC13B	4	0.99953	0.99955	0.999997	19048	0	1.661	0.00046616	0.0017128	0.230319	141	4	1.661
PRR14	4	0.99953	0.99955	0.999997	19047	0	0.91874	0.00046814	0.0017227	0.230319	142	4	0.91874
OR4C6	4	0.99953	0.99955	0.999997	19046	0	0.95959	0.00046831	0.0017232	0.230319	143	4	0.95959
GTF3C6	4	0.99952	0.99954	0.999997	19045	0	1.448	0.00047865	0.0017631	0.232572	144	4	1.448
RPL4	4	0.98902	0.98907	0.999997	18657	0	2.1041	0.00048136	0.0017724	0.232572	145	3	2.1041
SKA2	4	0.98446	0.98447	0.999997	18523	0	1.656	0.00048253	0.0017766	0.232572	146	3	1.656
RPS12	4	0.99951	0.99953	0.999997	19044	0	1.3984	0.00048917	0.0017988	0.233886	147	4	1.3984
LRRC37A3	4	0.092064	0.19905	0.978035	3873	1	2.4513	0.00049526	0.0018216	0.2346	148	3	2.4513
RPL18A	4	0.98696	0.98698	0.999997	18594	0	1.703	0.00050651	0.0018651	0.235963	149	3	1.703
ELP6	4	0.99949	0.99951	0.999997	19043	0	1.9211	0.0005093	0.0018688	0.235963	150	4	1.9211
PPIH	4	0.99949	0.9995	0.999997	19042	0	1.51	0.00051089	0.0018765	0.235963	151	4	1.51
EIF3M	4	0.54019	0.59689	0.999997	11071	1	1.5733	0.00052526	0.0019283	0.240892	152	3	1.5733
DCTN1	4	0.99947	0.99948	0.999997	19040	0	1.434	0.0005315	0.0019483	0.241297	153	4	1.434
RAG2	4	0.98468	0.98469	0.999997	18530	0	1.1597	0.00053354	0.0019568	0.241297	154	3	1.1597
MFAP1	4	0.025608	0.06751	0.954373	1351	2	0.6813	0.00053957	0.0019713	0.241527	155	2	0.6813
ANAPC11	4	0.99831	0.99833	0.999997	18971	0	1.5037	0.00054837	0.0020003	0.24317	156	4	1.5037
ECD	4	0.96434	0.96431	0.999997	18038	0	2.3092	0.00054984	0.0020102	0.24317	157	3	2.3092
ATXN7L3	4	0.91753	0.91735	0.999997	17080	0	2.1409	0.00055441	0.0020268	0.243583	158	3	2.1409
FANCA	4	0.98205	0.98208	0.999997	18464	0	1.9739	0.00055872	0.002048	0.243583	159	3	1.9739
MAT2A	4	0.66532	0.6797	0.999997	12631	1	1.9403	0.00055971	0.0020522	0.243583	160	3	1.9403
PNPT1	4	0.9296	0.9294	0.999997	17318	0	1.9692	0.00056752	0.0020869	0.243834	161	3	1.9692
PRDX2	4	0.75963	0.75949	0.999997	14082	1	1.948	0.00056959	0.0020951	0.243834	162	3	1.948
TRMT6	4	0.99943	0.99944	0.999997	19038	0	1.9232	0.00057325	0.002105	0.243834	163	4	1.9232
TPX2	4	0.99942	0.99944	0.999997	19037	0	1.3316	0.00057673	0.002121	0.244214	164	4	1.3316
POLR3H	4	0.99693	0.99692	0.999997	18915	0	2.0934	0.00058083	0.0021376	0.244649	165	4	2.0934
UTP15	4	0.10148	0.20981	0.983811	4066	1	2.2515	0.00059264	0.0021734	0.246454	166	3	2.2515
TNPO1	4	0.8567	0.85622	0.999997	15930	0	0.54229	0.00059757	0.0021915	0.246454	167	2	0.54229
EIF2S1	4	0.89768	0.8974	0.999997	16718	0	2.3957	0.0005986	0.0021967	0.246454	168	3	2.3957
POLR2B	4	0.59227	0.62909	0.999997	11661	1	1.5495	0.00061344	0.0022552	0.247553	169	2	1.5495
NBPF10	4	0.73247	0.73442	0.999997	13618	1	1.9312	0.0006163	0.0022656	0.247553	170	3	1.9312
STRIP1	4	0.64952	0.66807	0.999997	12387	1	1.576	0.00061656	0.0022661	0.247553	171	2	1.576
DDX51	4	0.84251	0.84181	0.999997	15664	0	1.9272	0.00062595	0.0022961	0.247553	172	3	1.9272
SNAPIN	4	0.99937	0.99938	0.999997	19035	0	1.0593	0.00062683	0.0022987	0.247553	173	4	1.0593
IGFBP1	4	0.99937	0.99938	0.999997	19034	0	0.97048	0.0006293	0.0023055	0.247553	174	4	0.97048
C11orf95	4	0.49344	0.57053	0.999997	10564	1	1.6849	0.00064146	0.0023505	0.250982	175	3	1.6849
DDX43	4	0.66706	0.68102	0.999997	12653	1	0.2039	0.00064952	0.0023806	0.251795	176	2	0.2039
RPL11	4	0.95734	0.95731	0.999997	17878	0	2.689	0.00065133	0.0023868	0.251795	177	3	2.689
NOL10	4	0.99935	0.99935	0.999997	19033	0	1.3369	0.00065445	0.0023977	0.251795	178	4	1.3369
BANF1	4	0.92291	0.92278	0.999997	17195	0	1.8877	0.00066408	0.0024376	0.254585	179	3	1.8877
RPL5	4	0.99931	0.99932	0.999997	19031	0	1.5033	0.00069181	0.0025401	0.262403	180	4	1.5033
LDLRAD2	4	0.99931	0.99931	0.999997	19030	0	1.5461	0.00069469	0.002552	0.262403	181	4	1.5461
INTS5	4	0.9993	0.99931	0.999997	19029	0	1.4823	0.00069826	0.0025655	0.262403	182	4	1.4823
PARN	4	0.55081	0.60321	0.999997	11179	1	0.38891	0.00070147	0.0025733	0.262403	183	2	0.38891
PLA2G12B	4	0.9993	0.9993	0.999997	19027	0	1.0937	0.00070341	0.0025811	0.262403	184	4	1.0937
CCDC94	4	0.99596	0.99599	0.999997	18889	0	1.4244	0.00070858	0.0026018	0.26305	185	4	1.4244
AP3B1	4	0.99814	0.99816	0.999997	18959	0	1.6556	0.0007136	0.0026168	0.26305	186	4	1.6556
SBDS	4	0.99798	0.998	0.999997	18955	0	1.519	0.0007176	0.0026287	0.26305	187	4	1.519
CBWD1	3	0.81611	0.81609	0.999997	15179	0	3.8162	0.00071879	0.0020646	0.243583	188	2	3.8162
BMS1	4	0.060256	0.13859	0.971715	2714	1	1.7756	0.00072388	0.0026505	0.263846	189	3	1.7756
RRN3	4	0.99926	0.99926	0.999997	19025	0	1.8341	0.00073629	0.0027007	0.266536	190	4	1.8341
METTL1	4	0.99926	0.99926	0.999997	19024	0	1.3284	0.00073792	0.0027054	0.266536	191	4	1.3284
TICRR	4	0.95123	0.95115	0.999997	17749	0	1.3636	0.00074407	0.002724	0.266997	192	3	1.3636
CHORDC1	4	0.092034	0.19901	0.978035	3871	2	-0.18106	0.00075342	0.0027541	0.267008	193	2	-0.18106
GGPS1	4	0.99925	0.99925	0.999997	19023	0	2.9457	0.00075364	0.0027546	0.267008	194	4	2.9457
ZC3H13	4	0.99923	0.99923	0.999997	19022	0	0.87984	0.00076625	0.0028017	0.267008	195	4	0.87984
EXOC3	4	0.7025	0.70869	0.999997	13169	1	1.7413	0.00076632	0.0028023	0.267008	196	3	1.7413
SPC24	3	0.99923	0.99924	0.999997	19021	0	2.2028	0.00076886	0.002205	0.246454	197	3	2.2028
SRSF10	4	0.99923	0.99923	0.999997	19020	0	1.155	0.00077128	0.0028178	0.267008	198	4	1.155
HIST1H3G	4	0.97117	0.97112	0.999997	18198	0	1.5853	0.00077186	0.0028193	0.267008	199	3	1.5853
TRNAU1AP	4	0.9629	0.96284	0.999997	18015	0	1.8581	0.00077287	0.0028219	0.267008	200	3	1.8581
LSM5	4	0.93394	0.93379	0.999997	17406	0	1.182	0.00077692	0.0028401	0.2674	201	2	1.182
ANLN	4	0.63108	0.65511	0.999997	12153	1	1.2352	0.00078744	0.0028789	0.268312	202	3	1.2352
TSEN15	4	0.50141	0.57489	0.999997	10650	1	1.8424	0.00079008	0.0028903	0.268312	203	2	1.8424
MZT1	4	0.99348	0.99352	0.999997	18795	0	2.3063	0.00079069	0.0028919	0.268312	204	4	2.3063
GOLGA8H	3	0.8025	0.80252	0.999997	14902	0	2.3643	0.00080479	0.0023029	0.247553	205	2	2.3643
HSPB7	4	0.99919	0.99918	0.999997	19019	0	1.441	0.00080701	0.0029504	0.272253	206	4	1.441
QARS	4	0.9991	0.99909	0.999997	19016	0	2.1222	0.00081047	0.0029628	0.272253	207	4	2.1222
ACTR10	4	0.97687	0.97688	0.999997	18341	0	1.7787	0.00082003	0.0029986	0.27422	208	3	1.7787
RPL36AL	4	0.99916	0.99915	0.999997	19017	0	1.279	0.00083627	0.0030499	0.276266	209	4	1.279
RBMX	4	0.61054	0.64106	0.999997	11881	1	1.8893	0.00084043	0.0030654	0.276364	210	3	1.8893
SMN2	4	0.35096	0.4904	0.999997	9161	2	0.85249	0.00084653	0.0030872	0.277019	211	2	0.85249
KRTAP4-5	4	0.47207	0.55905	0.999997	10348	1	2.4838	0.00085018	0.0031017	0.27702	212	3	2.4838
ALG1L	4	0.83497	0.83437	0.999997	15524	0	2.353	0.00087781	0.0032048	0.282999	213	3	2.353
ZNF737	4	0.98297	0.98301	0.999997	18487	0	1.6393	0.00087891	0.0032068	0.282999	214	3	1.6393
FAU	4	0.9944	0.99445	0.999997	18832	0	1.6714	0.00088056	0.003213	0.282999	215	4	1.6714
PGM5	4	0.81991	0.81942	0.999997	15246	0	1.8466	0.00090165	0.0032918	0.288605	216	3	1.8466
RPS23	4	0.99898	0.99897	0.999997	19008	0	1.5908	0.00090924	0.0033141	0.289231	217	4	1.5908
CCK	4	0.99908	0.99906	0.999997	19015	0	0.69876	0.00092275	0.0033741	0.293137	218	4	0.69876
TSEN2	4	0.85327	0.85268	0.999997	15862	0	1.5193	0.00094199	0.0034363	0.297052	219	3	1.5193
UTP23	4	0.99905	0.99904	0.999997	19014	0	1.364	0.00094805	0.0034586	0.297052	220	4	1.364
NUDCD3	4	0.99905	0.99904	0.999997	19013	0	1.3695	0.00094945	0.0034658	0.297052	221	4	1.3695
CDK1	4	0.98848	0.98852	0.999997	18637	0	2.1493	0.00095548	0.0034871	0.297538	222	3	2.1493
TRAPPC11	4	0.93632	0.93624	0.999997	17445	0	1.8089	0.00096982	0.0035285	0.299736	223	3	1.8089
EIF5A	2	0.99903	0.99899	0.999997	19012	0	2.2932	0.00097127	0.0018289	0.2346	224	2	2.2932
DDX10	4	0.99901	0.999	0.999997	19009	0	1.8101	0.00098943	0.0035928	0.302896	225	4	1.8101
NOC4L	4	0.99867	0.99868	0.999997	18985	0	1.965	0.00099168	0.0035974	0.302896	226	4	1.965
TRIM43	4	0.96419	0.96417	0.999997	18036	0	1.4878	0.00099944	0.0036249	0.303018	227	3	1.4878
UBE2N	4	0.99827	0.99828	0.999997	18967	0	1.9177	0.0010012	0.0036306	0.303018	228	4	1.9177
TBP	4	0.38548	0.51574	0.999997	9593	1	0.35757	0.0010131	0.0036756	0.304252	229	2	0.35757
PISD	4	0.99311	0.99315	0.999997	18782	0	1.7405	0.0010139	0.0036772	0.304252	230	4	1.7405
LSM2	4	0.97421	0.97413	0.999997	18272	0	2.6712	0.0010296	0.0037321	0.306408	231	3	2.6712
FAM157A	4	0.99896	0.99896	0.999997	19007	0	1.5867	0.0010363	0.0037621	0.306408	232	4	1.5867
RNMT	4	0.99896	0.99895	0.999997	19006	0	1.4669	0.0010384	0.0037694	0.306408	233	4	1.4669
SRP54	4	0.96072	0.96063	0.999997	17961	0	1.9613	0.0010407	0.0037782	0.306408	234	3	1.9613
KIAA1524	4	0.99896	0.99895	0.999997	19005	0	1.0884	0.001043	0.0037849	0.306408	235	4	1.0884
ELP4	4	0.075001	0.16739	0.974497	3254	2	1.1411	0.0010465	0.0037994	0.306408	236	2	1.1411
GOLGA6L10	3	0.99894	0.99897	0.999997	19004	0	1.9102	0.0010636	0.0030307	0.275837	237	3	1.9102
RPAP3	4	0.71968	0.72312	0.999997	13422	1	0.1761	0.001065	0.0038632	0.308849	238	1	0.1761
THAP9	4	0.56745	0.61335	0.999997	11376	1	1.1367	0.0010689	0.0038761	0.308849	239	2	1.1367
ANAPC5	4	0.99893	0.99892	0.999997	19003	0	1.0797	0.0010698	0.0038782	0.308849	240	4	1.0797
CEP85	4	0.99892	0.99891	0.999997	19002	0	1.001	0.0010768	0.0039082	0.309396	241	4	1.001
NDUFAF3	4	0.99892	0.9989	0.999997	19001	0	1.78	0.0010809	0.0039222	0.309396	242	4	1.78
CKAP5	4	0.99892	0.9989	0.999997	19000	0	1.5883	0.0010843	0.0039336	0.309396	243	4	1.5883
CDC73	4	0.99891	0.99889	0.999997	18999	0	1.0465	0.0010939	0.0039637	0.310481	244	4	1.0465
PSMA5	4	0.73423	0.73595	0.999997	13645	1	2.0604	0.001106	0.0040181	0.313457	245	3	2.0604
PRELID1	4	0.99889	0.99887	0.999997	18998	0	0.95122	0.0011116	0.0040388	0.313605	246	4	0.95122
NHP2L1	4	0.99111	0.99117	0.999997	18716	0	1.6345	0.001117	0.0040528	0.313605	247	4	1.6345
MRPL49	4	0.81958	0.81911	0.999997	15239	0	1.5852	0.0011268	0.0040906	0.315255	248	3	1.5852
PAM16	4	0.99411	0.99417	0.999997	18821	0	1.8805	0.0011401	0.0041299	0.316616	249	4	1.8805
C17orf70	4	0.99885	0.99884	0.999997	18997	0	1.7541	0.0011456	0.0041465	0.316616	250	4	1.7541
POLR2A	4	0.95465	0.95453	0.999997	17823	0	2.979	0.0011512	0.0041709	0.316616	251	3	2.979
FAM96B	4	0.99884	0.99883	0.999997	18996	0	1.8919	0.0011559	0.0041849	0.316616	252	4	1.8919
RPS16	4	0.99884	0.99883	0.999997	18995	0	1.3568	0.0011572	0.0041911	0.316616	253	4	1.3568
RPL8	4	0.97709	0.97713	0.999997	18346	0	1.9234	0.0011617	0.0042102	0.316812	254	3	1.9234
ATP6V1C1	4	0.99879	0.99878	0.999997	18994	0	2.0497	0.0012096	0.0043802	0.327293	255	4	2.0497
PSMA7	4	0.82322	0.82274	0.999997	15312	0	2.1774	0.0012101	0.0043838	0.327293	256	3	2.1774
ALG11	4	0.80827	0.80787	0.999997	15021	0	0.86096	0.0012208	0.0044242	0.329025	257	2	0.86096
PPWD1	4	0.98654	0.98654	0.999997	18582	0	1.8113	0.001231	0.0044646	0.330269	258	3	1.8113
SSB	4	0.99579	0.99583	0.999997	18884	0	1.5679	0.0012331	0.0044755	0.330269	259	4	1.5679
BRCC3	4	0.99876	0.99875	0.999997	18993	0	2.3878	0.0012419	0.0045117	0.330446	260	4	2.3878
CLASP2	4	0.96149	0.96141	0.999997	17978	0	1.9776	0.0012605	0.0045697	0.330446	261	3	1.9776
FFAR2	4	0.99874	0.99873	0.999997	18992	0	1.1148	0.0012641	0.0045868	0.330446	262	4	1.1148
MTPAP	4	0.99874	0.99873	0.999997	18991	0	1.7149	0.0012644	0.0045889	0.330446	263	4	1.7149
NMD3	4	0.84406	0.84339	0.999997	15689	0	1.8478	0.0012705	0.0046122	0.330446	264	3	1.8478
CHMP4B	4	0.99281	0.99287	0.999997	18772	0	1.879	0.0012712	0.0046143	0.330446	265	4	1.879
NBEAL2	4	0.96371	0.96366	0.999997	18029	0	0.71378	0.0012728	0.0046195	0.330446	266	3	0.71378
NAF1	4	0.97233	0.97229	0.999997	18227	0	1.2945	0.0012775	0.0046335	0.330446	267	3	1.2945
ALG9	4	0.99871	0.9987	0.999997	18990	0	0.71648	0.0012907	0.004678	0.331683	268	4	0.71648
TOP3A	4	0.9987	0.9987	0.999997	18989	0	1.6692	0.0013014	0.0047169	0.331683	269	4	1.6692
C9orf78	4	0.99869	0.9987	0.999997	18988	0	1.2541	0.0013075	0.0047324	0.331683	270	4	1.2541
DPAGT1	4	0.99869	0.99869	0.999997	18987	0	1.4061	0.0013078	0.004734	0.331683	271	4	1.4061
SF3B2	4	0.33017	0.46707	0.999997	8733	1	1.9711	0.0013087	0.0047376	0.331683	272	3	1.9711
C15orf41	4	0.71412	0.7183	0.999997	13337	1	1.6259	0.001323	0.0047961	0.332849	273	3	1.6259
RPS27	4	0.96945	0.9694	0.999997	18163	0	2.2293	0.0013233	0.0047966	0.332849	274	3	2.2293
PSMB5	4	0.99867	0.99868	0.999997	18984	0	1.4114	0.0013261	0.0048065	0.332849	275	4	1.4114
ELP2	4	0.70974	0.71467	0.999997	13275	1	1.1018	0.0013461	0.0048723	0.336187	276	2	1.1018
UTP18	4	0.64059	0.66173	0.999997	12278	1	1.6657	0.0013659	0.0049458	0.339551	277	3	1.6657
SH2D4A	4	0.9954	0.99544	0.999997	18868	0	1.6873	0.0013725	0.0049655	0.339551	278	4	1.6873
FAH	4	0.22114	0.34525	0.999997	6544	2	-0.4609	0.0013766	0.0049743	0.339551	279	1	-0.4609
ZG16	4	0.80251	0.80209	0.999997	14903	0	0.88726	0.0013969	0.0050474	0.343311	280	2	0.88726
POLR3B	4	0.99859	0.99859	0.999997	18983	0	1.7678	0.0014135	0.0051007	0.34571	281	4	1.7678
RPS21	4	0.63292	0.65638	0.999997	12181	1	2.249	0.0014231	0.0051411	0.346622	282	3	2.249
IFIT2	4	0.99857	0.99857	0.999997	18982	0	0.86984	0.001426	0.0051505	0.346622	283	4	0.86984
CCT2	4	0.97289	0.97284	0.999997	18239	0	2.1196	0.0014405	0.005208	0.347587	284	3	2.1196
TUBB8	4	0.99856	0.99856	0.999997	18981	0	1.5859	0.0014413	0.0052157	0.347587	285	4	1.5859
GIF	4	0.1821	0.30127	0.999997	5731	2	0.43471	0.0014439	0.0052193	0.347587	286	2	0.43471
ABT1	4	0.60353	0.6365	0.999997	11786	1	1.8536	0.0014704	0.0053183	0.351723	287	3	1.8536
GTF2H3	4	0.99832	0.99833	0.999997	18972	0	1.2638	0.0014804	0.0053509	0.351723	288	4	1.2638
SBNO1	4	0.73655	0.73797	0.999997	13683	1	1.413	0.0014821	0.0053551	0.351723	289	2	1.413
GPR89B	4	0.96456	0.96452	0.999997	18043	0	1.5883	0.0015069	0.0054519	0.356859	290	3	1.5883
POLA2	4	0.90658	0.90629	0.999997	16879	0	1.812	0.0015134	0.0054794	0.357352	291	3	1.812
NTMT1	4	0.99848	0.99849	0.999997	18980	0	1.0437	0.001525	0.0055193	0.357352	292	4	1.0437
RPP40	4	0.97187	0.97184	0.999997	18215	0	1.9487	0.0015281	0.0055325	0.357352	293	3	1.9487
CYP2J2	4	0.99791	0.99793	0.999997	18952	0	1.0432	0.001532	0.0055473	0.357352	294	4	1.0432
STK40	4	0.99847	0.99848	0.999997	18979	0	0.93886	0.0015346	0.005553	0.357352	295	4	0.93886
AATF	4	0.98121	0.98125	0.999997	18440	0	1.7168	0.0015495	0.0056079	0.358282	296	3	1.7168
DNMT1	4	0.99845	0.99847	0.999997	18978	0	1.0403	0.0015512	0.0056156	0.358282	297	4	1.0403
SKA1	4	0.92172	0.92153	0.999997	17173	0	1.4028	0.0015591	0.0056426	0.358282	298	3	1.4028
DNM1L	4	0.87432	0.87389	0.999997	16268	0	2.1087	0.0015615	0.0056493	0.358282	299	3	2.1087
NEDD8-MDP1	4	0.94696	0.94693	0.999997	17686	0	1.3107	0.0015695	0.0056762	0.358282	300	3	1.3107
ESRP1	4	0.79928	0.79891	0.999997	14837	0	1.2763	0.0015703	0.0056799	0.358282	301	3	1.2763
SGOL2	4	0.82601	0.82542	0.999997	15370	0	1.1011	0.0015808	0.0057161	0.358919	302	3	1.1011
STAG3	4	0.73233	0.7343	0.999997	13615	1	1.0476	0.0015843	0.0057275	0.358919	303	2	1.0476
NRF1	4	0.99723	0.99723	0.999997	18927	0	1.794	0.0015962	0.0057721	0.360489	304	4	1.794
STX10	4	0.9984	0.99841	0.999997	18976	0	1.0886	0.0016047	0.0058032	0.360489	305	4	1.0886
SDHB	4	0.99839	0.9984	0.999997	18975	0	1.0487	0.0016089	0.0058177	0.360489	306	4	1.0487
TRAPPC3	3	0.99839	0.99843	0.999997	18974	0	3.6863	0.0016097	0.0045542	0.330446	307	3	3.6863
HIST1H2BI	4	0.17508	0.29331	0.999997	5577	1	0.99813	0.0016119	0.005828	0.360489	308	3	0.99813
MTOR	4	0.99824	0.99826	0.999997	18966	0	1.349	0.0016297	0.0058959	0.362525	309	4	1.349
SUGT1	4	0.81201	0.8116	0.999997	15093	0	0.5054	0.0016362	0.0059182	0.362525	310	2	0.5054
WDHD1	4	0.90406	0.90372	0.999997	16839	0	2.4754	0.0016404	0.0059301	0.362525	311	3	2.4754
NELFB	4	0.99836	0.99836	0.999997	18973	0	1.142	0.001643	0.0059368	0.362525	312	4	1.142
CSTF3	4	0.98827	0.98829	0.999997	18631	0	1.1802	0.001657	0.0059933	0.364807	313	3	1.1802
BIRC6	4	0.74259	0.74347	0.999997	13783	1	1.4721	0.001667	0.0060254	0.365571	314	3	1.4721
TKT	4	0.82411	0.82361	0.999997	15326	0	1.3589	0.0016796	0.0060632	0.365571	315	3	1.3589
NRDE2	4	0.51385	0.58169	0.999997	10790	1	1.5103	0.0016979	0.0061259	0.368189	316	3	1.5103
CLTC	4	0.99829	0.9983	0.999997	18970	0	1.5111	0.0017119	0.0061787	0.370201	317	4	1.5111
C10orf35	4	0.99827	0.99829	0.999997	18969	0	0.82095	0.0017308	0.0062538	0.37249	318	4	0.82095
FANCI	4	0.99827	0.99829	0.999997	18968	0	1.505	0.0017317	0.0062559	0.37249	319	4	1.505
GTPBP4	4	0.54498	0.59967	0.999997	11121	1	0.93398	0.00174	0.0062829	0.372728	320	2	0.93398
FARSA	4	0.46969	0.55776	0.999997	10323	1	1.4929	0.0017444	0.0062989	0.372728	321	3	1.4929
CRYZL1	4	0.99824	0.99826	0.999997	18965	0	0.91226	0.0017636	0.0063673	0.375611	322	4	0.91226
SAMD12	4	0.66507	0.6795	0.999997	12626	1	0.64612	0.0017919	0.0064766	0.379292	323	2	0.64612
XRCC6	4	0.043175	0.10428	0.962114	2062	1	1.9397	0.0018043	0.0065113	0.379292	324	3	1.9397
DEDD	4	0.99819	0.99821	0.999997	18964	0	0.94722	0.0018097	0.0065284	0.379292	325	4	0.94722
EPRS	4	0.10746	0.2167	0.985091	4187	1	1.3854	0.0018099	0.0065289	0.379292	326	2	1.3854
HSPA9	4	0.99819	0.99821	0.999997	18963	0	1.2897	0.0018102	0.0065289	0.379292	327	4	1.2897
PRPF4B	4	0.99817	0.9982	0.999997	18962	0	1.1432	0.0018271	0.0065875	0.381129	328	4	1.1432
ZBTB8OS	4	0.68811	0.6972	0.999997	12952	1	1.288	0.0018418	0.0066424	0.381129	329	2	1.288
CD7	4	0.26969	0.39938	0.999997	7519	1	0.63527	0.0018438	0.0066532	0.381129	330	2	0.63527
SPI1	4	0.99816	0.99818	0.999997	18961	0	0.80374	0.0018446	0.0066574	0.381129	331	4	0.80374
RFX2	4	0.99815	0.99818	0.999997	18960	0	1.0009	0.0018488	0.0066719	0.381129	332	4	1.0009
GPI	4	0.99779	0.99781	0.999997	18947	0	2.2707	0.0018513	0.0066802	0.381129	333	4	2.2707
CACNA2D2	4	0.98614	0.98615	0.999997	18572	0	2.0125	0.0018605	0.0067066	0.381498	334	3	2.0125
EXOSC1	4	0.18467	0.3042	0.999997	5798	1	1.6883	0.0018874	0.0067998	0.384242	335	3	1.6883
CDC23	4	0.87603	0.87559	0.999997	16312	0	1.5884	0.0018957	0.006834	0.384242	336	3	1.5884
H3F3A	3	0.95054	0.95078	0.999997	17740	0	2.1058	0.0018963	0.0053476	0.351723	337	2	2.1058
ZSCAN25	4	0.63005	0.65442	0.999997	12137	1	1.0351	0.0019037	0.0068604	0.384242	338	3	1.0351
EWSR1	4	0.9981	0.99812	0.999997	18958	0	1.0241	0.0019045	0.006862	0.384242	339	4	1.0241
UTP3	4	0.98321	0.98323	0.999997	18495	0	1.5127	0.0019083	0.0068755	0.384242	340	3	1.5127
EXOC8	4	0.78471	0.78427	0.999997	14566	0	-0.0048735	0.0019476	0.0070153	0.390916	341	1	-0.0048735
DRD4	4	0.99801	0.99803	0.999997	18957	0	1.1581	0.0019854	0.0071537	0.393989	342	4	1.1581
OSTC	4	0.87554	0.87509	0.999997	16297	0	1.4979	0.0019886	0.007163	0.393989	343	3	1.4979
COX7C	4	0.9664	0.96634	0.999997	18085	0	1.3573	0.0019991	0.0072008	0.393989	344	3	1.3573
FAM50A	4	0.91649	0.91628	0.999997	17062	0	0.5206	0.0019995	0.0072023	0.393989	345	2	0.5206
MRPL24	4	0.76615	0.76583	0.999997	14208	1	1.5159	0.0020019	0.0072122	0.393989	346	3	1.5159
FBXO17	4	0.7884	0.78799	0.999997	14632	0	1.1053	0.0020024	0.0072148	0.393989	347	2	1.1053
KRTAP10-12	4	0.60467	0.6372	0.999997	11805	1	1.4216	0.0020136	0.0072598	0.394563	348	3	1.4216
BRIX1	4	0.99798	0.998	0.999997	18956	0	0.9795	0.0020151	0.0072666	0.394563	349	4	0.9795
COPS4	4	0.26405	0.39316	0.999997	7401	1	0.97503	0.0020514	0.0073754	0.397889	350	2	0.97503
2005-03-01	4	0.99794	0.99796	0.999997	18954	0	1.535	0.0020562	0.007394	0.397889	351	4	1.535
RFC5	4	0.023414	0.06279	0.951051	1247	1	2.4934	0.002058	0.0074013	0.397889	352	3	2.4934
PSMB3	4	0.77359	0.77318	0.999997	14354	0	1.8388	0.0020612	0.0074111	0.397889	353	3	1.8388
HNRNPC	4	0.43533	0.54018	0.999997	10018	1	1.7788	0.0020668	0.007438	0.398217	354	3	1.7788
MED10	4	0.99792	0.99794	0.999997	18953	0	0.77645	0.0020779	0.007479	0.399289	355	4	0.77645
MOK	4	0.55144	0.60359	0.999997	11190	1	1.0539	0.002084	0.0075002	0.399308	356	3	1.0539
MRPL20	4	0.73737	0.73875	0.999997	13699	1	1.4088	0.0021008	0.007566	0.401004	357	2	1.4088
VPS25	4	0.99381	0.99385	0.999997	18807	0	1.852	0.0021033	0.007574	0.401004	358	4	1.852
COG4	4	0.62651	0.652	0.999997	12089	1	1.2501	0.0021151	0.0076162	0.402125	359	2	1.2501
FAM25A	4	0.86738	0.86693	0.999997	16142	0	1.5135	0.0021265	0.0076525	0.402927	360	3	1.5135
FAM171A2	4	0.97831	0.97834	0.999997	18370	0	1.5506	0.0021437	0.0077199	0.405356	361	3	1.5506
HIST2H2AC	4	0.95072	0.95065	0.999997	17744	0	1.2655	0.0021552	0.0077566	0.406171	362	2	1.2655
RPN2	3	0.62502	0.62727	0.999997	12073	1	3.3169	0.0021619	0.0060622	0.365571	363	2	3.3169
SPDYE6	4	0.99783	0.99785	0.999997	18950	0	1.4746	0.0021699	0.007811	0.407222	364	4	1.4746
CASC5	4	0.99783	0.99784	0.999997	18949	0	1.0234	0.0021726	0.0078193	0.407222	365	4	1.0234
RUVBL2	4	0.9978	0.99782	0.999997	18948	0	1.1805	0.0021962	0.0078924	0.409909	366	4	1.1805
RAB2B	4	0.99778	0.9978	0.999997	18946	0	1.206	0.0022168	0.0079695	0.41259	367	4	1.206
LSM7	4	0.9716	0.97157	0.999997	18206	0	2.2509	0.0022219	0.0079872	0.41259	368	3	2.2509
ZPR1	4	0.99776	0.99778	0.999997	18945	0	1.2855	0.0022355	0.00804	0.413087	369	4	1.2855
RPAP2	4	0.69732	0.70451	0.999997	13080	1	2.661	0.0022557	0.0081058	0.415351	370	3	2.661
SRBD1	4	0.75296	0.75319	0.999997	13959	1	1.8554	0.0022659	0.0081394	0.415961	371	3	1.8554
THAP11	4	0.99772	0.99773	0.999997	18944	0	1.1948	0.0022796	0.0081866	0.417254	372	4	1.1948
WDR55	4	0.27432	0.40462	0.999997	7606	1	2.261	0.0022884	0.008212	0.417435	373	3	2.261
SLC25A28	4	0.59131	0.62846	0.999997	11651	1	1.6142	0.0023109	0.0082995	0.420766	374	2	1.6142
BCAS1	4	0.27211	0.40213	0.999997	7563	2	0.60843	0.0023433	0.008413	0.425389	375	2	0.60843
SMC5	4	0.64827	0.66718	0.999997	12370	1	1.871	0.0023558	0.0084554	0.426409	376	3	1.871
RFC4	4	0.99624	0.99627	0.999997	18897	0	1.8144	0.0023747	0.008528	0.428173	377	4	1.8144
DDX19A	4	0.89687	0.89656	0.999997	16703	0	1.8266	0.0023863	0.0085756	0.428173	378	3	1.8266
MRPL34	4	0.9976	0.9976	0.999997	18943	0	1.0637	0.0023956	0.0086077	0.428173	379	4	1.0637
POLR1C	4	0.23607	0.36197	0.999997	6854	1	2.167	0.0023976	0.0086103	0.428173	380	3	2.167
NPHS1	4	0.4414	0.5432	0.999997	10074	1	1.3803	0.002399	0.008614	0.428173	381	3	1.3803
ACTR2	4	0.9976	0.9976	0.999997	18942	0	0.86045	0.0024021	0.0086248	0.428173	382	4	0.86045
RPS10-NUDT3	4	0.82584	0.82526	0.999997	15366	0	0.76392	0.0024146	0.0086725	0.429423	383	2	0.76392
TBL3	4	0.47378	0.55996	0.999997	10368	1	2.5077	0.0024219	0.0087	0.42967	384	3	2.5077
SNRPA1	3	0.88246	0.88253	0.999997	16440	0	0.54151	0.0024343	0.0067957	0.384242	385	1	0.54151
SRSF7	4	0.99665	0.99666	0.999997	18906	0	1.887	0.0024459	0.0087756	0.431558	386	4	1.887
DDTL	4	0.99755	0.99755	0.999997	18941	0	1.1552	0.0024484	0.0087834	0.431558	387	4	1.1552
GNLY	4	0.99754	0.99754	0.999997	18939	0	1.3014	0.0024604	0.008832	0.432179	388	4	1.3014
WAPAL	4	0.92922	0.92901	0.999997	17312	0	0.49815	0.0024665	0.0088486	0.432179	389	2	0.49815
EIF3B	4	0.99753	0.99753	0.999997	18938	0	1.3994	0.0024725	0.0088662	0.432179	390	4	1.3994
TOPBP1	4	0.62377	0.65012	0.999997	12053	1	1.8275	0.0024802	0.0088864	0.432179	391	3	1.8275
CDC7	4	0.9975	0.99751	0.999997	18937	0	1.2973	0.0024962	0.0089393	0.433646	392	4	1.2973
PPIAL4F	4	0.99749	0.9975	0.999997	18936	0	1.6265	0.0025084	0.0089771	0.434259	393	4	1.6265
CRCP	4	0.99748	0.99749	0.999997	18935	0	1.2339	0.0025224	0.009017	0.434259	394	4	1.2339
SF3B1	4	0.99748	0.99749	0.999997	18934	0	1.2755	0.002523	0.0090201	0.434259	395	4	1.2755
CFAP20	4	0.98328	0.9833	0.999997	18497	0	1.5081	0.0025305	0.0090444	0.434338	396	3	1.5081
MTX2	4	0.95314	0.95303	0.999997	17789	0	1.2741	0.0025569	0.0091335	0.434651	397	3	1.2741
HYOU1	4	0.99318	0.99322	0.999997	18783	0	1.7723	0.0025578	0.0091356	0.434651	398	4	1.7723
SFPQ	4	0.99721	0.99721	0.999997	18925	0	1.5962	0.002558	0.0091361	0.434651	399	4	1.5962
SAP18	3	0.99744	0.99747	0.999997	18933	0	1.7923	0.0025581	0.0071334	0.393989	400	3	1.7923
C5orf64	4	0.20122	0.32279	0.999997	6142	1	1.6275	0.0025647	0.0091584	0.434651	401	3	1.6275
SULT1A1	4	0.97079	0.97073	0.999997	18186	0	0.96605	0.0025735	0.0091869	0.434651	402	3	0.96605
NCAPD2	4	0.29673	0.42957	0.999997	8059	1	1.6863	0.0025735	0.0091874	0.434651	403	3	1.6863
COL1A2	4	0.99742	0.99742	0.999997	18931	0	0.67564	0.0025815	0.0092128	0.434776	404	4	0.67564
SLC2A2	4	0.99225	0.99231	0.999997	18758	0	1.225	0.0025987	0.0092677	0.43629	405	4	1.225
LSM11	4	0.9932	0.99324	0.999997	18784	0	1.2629	0.0026271	0.009363	0.439021	406	4	1.2629
COPG1	4	0.99737	0.99737	0.999997	18930	0	0.92939	0.0026318	0.0093801	0.439021	407	4	0.92939
CINP	4	0.99736	0.99737	0.999997	18929	0	1.5721	0.0026361	0.0093946	0.439021	408	4	1.5721
TFAP2C	4	0.22291	0.34723	0.999997	6583	1	1.1229	0.0026463	0.0094304	0.439616	409	3	1.1229
NODAL	4	0.63275	0.65627	0.999997	12178	1	1.877	0.0026621	0.0094744	0.440101	410	3	1.877
COMTD1	4	0.98155	0.98159	0.999997	18451	0	1.4991	0.0026653	0.0094868	0.440101	411	3	1.4991
SNAPC5	4	0.81007	0.80967	0.999997	15057	0	0.38223	0.002674	0.0095138	0.440282	412	2	0.38223
DNASE2	4	0.93738	0.93733	0.999997	17465	0	1.2111	0.002686	0.0095588	0.4413	413	3	1.2111
GART	4	0.777	0.77655	0.999997	14430	0	1.6454	0.0027146	0.009663	0.442981	414	3	1.6454
RRS1	4	0.98705	0.98708	0.999997	18599	0	1.9498	0.0027203	0.0096847	0.442981	415	3	1.9498
SRFBP1	4	0.75525	0.75533	0.999997	14007	1	1.1426	0.0027263	0.009707	0.442981	416	2	1.1426
PRMT5	4	0.99727	0.99727	0.999997	18928	0	1.0131	0.0027279	0.0097111	0.442981	417	4	1.0131
FOXD4L1	4	0.96308	0.96301	0.999997	18020	0	1.2765	0.0027422	0.0097588	0.444095	418	3	1.2765
DUX4	4	0.33297	0.47019	0.999997	8792	1	2.3177	0.0027619	0.0098298	0.446067	419	3	2.3177
YTHDC1	4	0.8958	0.89548	0.999997	16683	0	1.4006	0.0027805	0.0099012	0.446067	420	3	1.4006
MYH3	4	0.99722	0.99722	0.999997	18926	0	0.75146	0.0027817	0.0099049	0.446067	421	4	0.75146
AGAP4	4	0.23354	0.35913	0.999997	6795	1	0.94673	0.0027847	0.0099116	0.446067	422	2	0.94673
KPNB1	4	0.97117	0.97112	0.999997	18197	0	1.7887	0.002788	0.009924	0.446067	423	2	1.7887
MRPS16	4	0.96764	0.96758	0.999997	18122	0	1.1496	0.0027934	0.0099422	0.446067	424	3	1.1496
SARM1	4	0.98418	0.98418	0.999997	18518	0	1.2005	0.0028251	0.010068	0.449789	425	3	1.2005
ACOT13	4	0.99717	0.99718	0.999997	18924	0	1.2276	0.0028266	0.010072	0.449789	426	4	1.2276
ZFX	4	0.72436	0.72722	0.999997	13487	1	1.0276	0.0028404	0.010114	0.45061	427	2	1.0276
EIF5AL1	4	0.90314	0.9028	0.999997	16823	0	1.3729	0.0028689	0.010218	0.454082	428	3	1.3729
ALYREF	3	0.99712	0.99717	0.999997	18923	0	1.5534	0.0028759	0.008011	0.412706	429	3	1.5534
TELO2	4	0.42985	0.53738	0.999997	9974	1	1.6498	0.0028767	0.010247	0.454082	430	3	1.6498
SEC22B	4	0.99712	0.99711	0.999997	18922	0	1.5875	0.0028818	0.010263	0.454082	431	4	1.5875
MRPL57	4	0.9874	0.98743	0.999997	18603	0	1.8517	0.0028928	0.010302	0.454725	432	3	1.8517
ABHD17A	4	0.99709	0.99709	0.999997	18921	0	1.7374	0.0029123	0.010378	0.457054	433	4	1.7374
IMMT	4	0.98349	0.98351	0.999997	18503	0	1.2951	0.0029276	0.010438	0.458273	434	3	1.2951
CPSF6	4	0.99415	0.9942	0.999997	18824	0	0.98737	0.0029333	0.010454	0.458273	435	4	0.98737
RGPD8	4	0.98937	0.98941	0.999997	18669	0	1.5872	0.0029421	0.010485	0.458561	436	3	1.5872
DICER1	4	0.094455	0.20174	0.980645	3918	2	0.64962	0.0029602	0.010545	0.460136	437	2	0.64962
NUP188	4	0.99701	0.99701	0.999997	18919	0	1.0709	0.002992	0.010652	0.463382	438	4	1.0709
YEATS4	4	0.50461	0.57663	0.999997	10686	1	1.0895	0.0029972	0.01067	0.463382	439	3	1.0895
HAUS4	4	0.65236	0.67005	0.999997	12428	1	1.4288	0.0030079	0.010711	0.463382	440	3	1.4288
MRPS18A	4	0.97314	0.97308	0.999997	18253	0	1.2078	0.0030108	0.01072	0.463382	441	2	1.2078
EIF3A	4	0.99325	0.9933	0.999997	18786	0	1.9679	0.0030251	0.010768	0.463382	442	4	1.9679
BRI3	4	0.99697	0.99697	0.999997	18917	0	0.83366	0.0030274	0.01078	0.463382	443	4	0.83366
METTL14	4	0.99697	0.99696	0.999997	18916	0	1.6483	0.0030334	0.010802	0.463382	444	4	1.6483
IARS2	4	0.70687	0.71231	0.999997	13231	1	0.7666	0.003037	0.010813	0.463382	445	3	0.7666
COIL	4	0.99644	0.99646	0.999997	18901	0	1.0617	0.0030585	0.010883	0.463631	446	4	1.0617
CPSF3	4	0.26784	0.39734	0.999997	7480	1	2.1373	0.0030618	0.010893	0.463631	447	3	2.1373
RNASEH2C	4	0.99691	0.9969	0.999997	18914	0	1.3788	0.0030889	0.010977	0.463631	448	4	1.3788
GMPPB	4	0.98936	0.9894	0.999997	18668	0	1.2796	0.0030889	0.010977	0.463631	449	3	1.2796
HACE1	4	0.97658	0.97658	0.999997	18337	0	1.4232	0.0030891	0.010978	0.463631	450	3	1.4232
MRPL42	4	0.99691	0.9969	0.999997	18913	0	1.0068	0.0030896	0.010981	0.463631	451	4	1.0068
MED8	4	0.82393	0.82342	0.999997	15324	0	1.4162	0.0030921	0.010989	0.463631	452	3	1.4162
RPL18	4	0.99689	0.99688	0.999997	18912	0	1.5282	0.0031148	0.011068	0.465575	453	4	1.5282
UTP20	4	0.99688	0.99687	0.999997	18911	0	0.93466	0.003119	0.011083	0.465575	454	4	0.93466
POLR3K	4	0.80196	0.80153	0.999997	14891	0	0.99438	0.0031373	0.011142	0.466636	455	3	0.99438
DNAJC8	4	0.87046	0.87003	0.999997	16207	0	0.89355	0.0031407	0.011157	0.466636	456	3	0.89355
PHB2	4	0.89398	0.89366	0.999997	16644	0	2.6557	0.0031477	0.011183	0.466676	457	3	2.6557
SPDL1	4	0.57464	0.61783	0.999997	11446	1	1.7877	0.0031789	0.011285	0.469429	458	3	1.7877
RPL9	4	0.99524	0.99526	0.999997	18861	0	1.7436	0.0031854	0.011309	0.469429	459	4	1.7436
SET	4	0.87299	0.87259	0.999997	16244	0	1.0506	0.0031926	0.011336	0.469429	460	2	1.0506
PSMD11	4	0.83913	0.83844	0.999997	15601	0	1.6085	0.0031963	0.011347	0.469429	461	3	1.6085
EIF2B2	4	0.81742	0.81698	0.999997	15208	0	1.1557	0.0032138	0.011413	0.471152	462	2	1.1557
TTC1	4	0.99678	0.99678	0.999997	18910	0	0.93558	0.0032228	0.01145	0.471298	463	4	0.93558
SYMPK	4	0.15653	0.2723	0.997234	5209	1	1.1381	0.0032278	0.011466	0.471298	464	3	1.1381
TBC1D3H	4	0.89395	0.89363	0.999997	16643	0	1.2943	0.0032453	0.011537	0.472336	465	2	1.2943
ARV1	4	0.97014	0.97008	0.999997	18177	0	1.3147	0.0032524	0.011561	0.472336	466	3	1.3147
RPF1	4	0.77391	0.77348	0.999997	14364	0	1.3835	0.0032624	0.011594	0.472336	467	3	1.3835
ABCE1	4	0.95032	0.95026	0.999997	17737	0	1.3593	0.0032702	0.011616	0.472336	468	3	1.3593
ARID3C	4	0.99673	0.99673	0.999997	18909	0	1.618	0.0032726	0.011624	0.472336	469	4	1.618
VCPIP1	4	0.99672	0.99673	0.999997	18908	0	1.5247	0.0032762	0.01164	0.472336	470	4	1.5247
RBM39	4	0.99407	0.99413	0.999997	18819	0	1.0848	0.0033266	0.01181	0.477267	471	4	1.0848
GTF2B	4	0.99667	0.99668	0.999997	18907	0	1.3864	0.003327	0.011811	0.477267	472	4	1.3864
CMTR1	4	0.68226	0.69264	0.999997	12858	1	2.4891	0.003348	0.011883	0.479164	473	3	2.4891
ESCO2	4	0.94472	0.94461	0.999997	17636	0	1.5722	0.0033837	0.012009	0.48322	474	2	1.5722
IFT43	4	0.84603	0.8454	0.999997	15727	0	0.89851	0.0034	0.012066	0.483789	475	2	0.89851
SEC13	4	0.9966	0.99661	0.999997	18905	0	1.961	0.003404	0.012074	0.483789	476	4	1.961
TIMM22	4	0.99657	0.99658	0.999997	18904	0	2.2884	0.0034253	0.012154	0.483944	477	4	2.2884
THOC5	4	0.91524	0.91503	0.999997	17043	0	1.2984	0.0034267	0.012158	0.483944	478	3	1.2984
RPUSD4	4	0.99657	0.99658	0.999997	18903	0	1.2502	0.0034326	0.012175	0.483944	479	4	1.2502
CLPX	4	0.94026	0.9402	0.999997	17529	0	1.0308	0.0034341	0.012179	0.483944	480	2	1.0308
OGT	4	0.92573	0.92553	0.999997	17254	0	1.8218	0.0034441	0.012216	0.483975	481	3	1.8218
SPATA5	4	0.97515	0.9751	0.999997	18303	0	1.6472	0.0034518	0.012246	0.483975	482	3	1.6472
SERF1A	4	0.72723	0.72972	0.999997	13534	1	1.1328	0.0034557	0.01226	0.483975	483	3	1.1328
CFL1	4	0.23437	0.36005	0.999997	6817	1	1.2636	0.0034629	0.012281	0.483975	484	3	1.2636
GDE1	3	0.65029	0.65087	0.999997	12395	1	-0.35015	0.0034847	0.009635	0.442981	485	1	-0.35015
MYO5A	4	0.10443	0.21316	0.985091	4126	2	-0.15176	0.0035037	0.012425	0.488622	486	2	-0.15176
PNN	4	0.99649	0.99649	0.999997	18902	0	0.94925	0.0035137	0.012462	0.489103	487	4	0.94925
C2orf27B	4	0.69221	0.70046	0.999997	13010	1	1.6811	0.0035285	0.012503	0.489683	488	3	1.6811
GEMIN4	4	0.79499	0.7946	0.999997	14746	0	2.0033	0.0035542	0.012585	0.491039	489	3	2.0033
AMD1	4	0.47169	0.55885	0.999997	10343	1	0.80383	0.0035555	0.012589	0.491039	490	2	0.80383
IFI6	4	0.63207	0.65579	0.999997	12167	1	1.1245	0.0035729	0.012638	0.491927	491	3	1.1245
TMEM81	4	0.80611	0.80573	0.999997	14974	0	1.2009	0.0035811	0.01267	0.491927	492	3	1.2009
GARS	4	0.97822	0.97827	0.999997	18367	0	1.704	0.0035873	0.012689	0.491927	493	3	1.704
RPTOR	4	0.34278	0.48125	0.999997	9002	1	0.89084	0.0036073	0.012772	0.492109	494	3	0.89084
AWAT1	4	0.54947	0.60236	0.999997	11162	1	0.91224	0.0036131	0.012793	0.492109	495	2	0.91224
TMEM223	4	0.99638	0.9964	0.999997	18900	0	0.73864	0.0036191	0.012816	0.492109	496	4	0.73864
ANKRD34B	4	0.99637	0.99639	0.999997	18899	0	0.68103	0.0036314	0.012859	0.492109	497	4	0.68103
WDR75	4	0.65798	0.67422	0.999997	12517	1	2.2578	0.0036316	0.012859	0.492109	498	3	2.2578
RASGRP1	4	0.531	0.59151	0.999997	10970	1	0.92546	0.0036353	0.01287	0.492109	499	2	0.92546
POTEG	4	0.82566	0.82507	0.999997	15360	0	1.506	0.0036364	0.012874	0.492109	500	3	1.506
UTP6	4	0.438	0.54147	0.999997	10041	1	1.4962	0.0036592	0.012964	0.493723	501	3	1.4962
ARGLU1	4	0.9941	0.99416	0.999997	18820	0	1.2236	0.003667	0.012993	0.493723	502	4	1.2236
CCT6A	4	0.9417	0.94162	0.999997	17568	0	1.8942	0.0036688	0.012998	0.493723	503	3	1.8942
RNASEH2A	4	0.78953	0.7891	0.999997	14651	0	0.69802	0.0036763	0.013019	0.493723	504	2	0.69802
EHBP1L1	4	0.54025	0.59693	0.999997	11072	1	1.6674	0.0037006	0.013101	0.495206	505	3	1.6674
SAMD4A	4	0.74683	0.74739	0.999997	13853	1	1.1662	0.0037062	0.013117	0.495206	506	2	1.1662
FNTB	4	0.66443	0.67901	0.999997	12614	1	0.82448	0.003711	0.013136	0.495206	507	2	0.82448
EFTUD2	4	0.94681	0.94677	0.999997	17682	0	1.453	0.0037231	0.013178	0.495819	508	3	1.453
PLRG1	4	0.97122	0.97118	0.999997	18201	0	1.7644	0.0037442	0.013248	0.497471	509	3	1.7644
TRPC4AP	4	0.84273	0.84205	0.999997	15666	0	1.2146	0.0037966	0.013428	0.500626	510	2	1.2146
ALG14	4	0.9962	0.99624	0.999997	18896	0	1.0798	0.0037972	0.013433	0.500626	511	4	1.0798
CCNH	4	0.80844	0.80806	0.999997	15025	0	1.8585	0.0038025	0.013448	0.500626	512	3	1.8585
BSN	4	0.98825	0.98828	0.999997	18630	0	1.419	0.0038042	0.013455	0.500626	513	3	1.419
SPRED2	4	0.87568	0.87524	0.999997	16303	0	1.2304	0.0038068	0.013463	0.500626	514	3	1.2304
IMP4	4	0.99618	0.99621	0.999997	18895	0	1.612	0.0038235	0.013518	0.501692	515	4	1.612
GFY	4	0.99616	0.99619	0.999997	18894	0	0.64304	0.0038379	0.013571	0.502366	516	4	0.64304
TEN1	4	0.99616	0.99618	0.999997	18893	0	1.2863	0.0038443	0.013597	0.502366	517	4	1.2863
MRPL50	4	0.91651	0.91629	0.999997	17063	0	1.6203	0.0038574	0.013639	0.502366	518	3	1.6203
SMNDC1	4	0.80797	0.80756	0.999997	15015	0	1.3541	0.0038585	0.013641	0.502366	519	3	1.3541
NACAD	4	0.026525	0.069435	0.955525	1384	1	1.0258	0.0038665	0.013671	0.502485	520	3	1.0258
DDX55	4	0.985	0.98501	0.999997	18541	0	2.1553	0.0038816	0.013721	0.503345	521	3	2.1553
GOLGA8R	4	0.26576	0.39508	0.999997	7433	1	0.27432	0.0039183	0.01383	0.506402	522	1	0.27432
PDP2	4	0.42256	0.53371	0.999997	9912	1	0.7473	0.0039689	0.014001	0.511681	523	2	0.7473
SKOR1	4	0.996	0.99604	0.999997	18892	0	0.57178	0.003999	0.014099	0.513746	524	4	0.57178
PRPF3	4	0.99598	0.99601	0.999997	18891	0	0.90325	0.0040173	0.014173	0.513746	525	4	0.90325
PSMC3	4	0.98313	0.98316	0.999997	18492	0	0.73731	0.0040219	0.014194	0.513746	526	2	0.73731
PHF5A	4	0.22633	0.35106	0.999997	6649	2	0.37522	0.0040311	0.014218	0.513746	527	2	0.37522
DTYMK	4	0.99597	0.996	0.999997	18890	0	1.1046	0.004033	0.014223	0.513746	528	4	1.1046
PSMD7	4	0.63615	0.65857	0.999997	12223	1	2.0608	0.0040428	0.014253	0.513746	529	3	2.0608
PPP2CA	4	0.85902	0.85854	0.999997	15986	0	1.8059	0.0040489	0.014277	0.513746	530	3	1.8059
RCC1	4	0.99595	0.99598	0.999997	18888	0	1.3548	0.0040539	0.014295	0.513746	531	4	1.3548
REP15	4	0.19377	0.31444	0.999997	5986	1	1.2427	0.0040584	0.014308	0.513746	532	2	1.2427
ABHD1	4	0.99594	0.99597	0.999997	18887	0	1.1126	0.0040647	0.014327	0.513746	533	4	1.1126
SOCS1	4	0.68211	0.69252	0.999997	12856	1	0.59652	0.0040738	0.014358	0.513897	534	2	0.59652
STAT2	4	0.97491	0.97488	0.999997	18294	0	1.016	0.0040847	0.0144	0.513904	535	3	1.016
ANO4	4	0.91272	0.91252	0.999997	16986	0	1.0607	0.0040997	0.014449	0.513904	536	3	1.0607
OR2A4	4	0.7359	0.73741	0.999997	13672	1	1.1059	0.0041012	0.014455	0.513904	537	3	1.1059
OLIG2	4	0.093007	0.20014	0.979089	3893	1	1.5621	0.0041042	0.014466	0.513904	538	3	1.5621
PSMD2	4	0.73467	0.73634	0.999997	13654	1	1.2739	0.0041256	0.014544	0.515724	539	3	1.2739
FRG2C	4	0.99586	0.99589	0.999997	18886	0	1.894	0.0041414	0.014599	0.516731	540	4	1.894
LOC730183	4	0.3633	0.50412	0.999997	9381	2	-0.50261	0.0041774	0.014704	0.519036	541	1	-0.50261
SNAPC2	4	0.97024	0.97017	0.999997	18180	0	1.5989	0.0041827	0.014726	0.519036	542	3	1.5989
AVPR1B	4	0.99581	0.99584	0.999997	18885	0	0.63036	0.0041891	0.014746	0.519036	543	4	0.63036
CBLL1	4	0.91435	0.91413	0.999997	17024	0	0.9661	0.0042163	0.01484	0.521105	544	2	0.9661
USP17L11	4	0.9773	0.97733	0.999997	18349	0	1.1099	0.0042292	0.014885	0.521105	545	3	1.1099
FOXP1	4	0.99577	0.9958	0.999997	18883	0	1.1252	0.0042338	0.014904	0.521105	546	4	1.1252
TNPO3	4	0.99576	0.99579	0.999997	18882	0	1.3961	0.0042373	0.014914	0.521105	547	4	1.3961
TMEM11	4	0.99574	0.99577	0.999997	18881	0	1.2787	0.0042641	0.014998	0.52191	548	4	1.2787
NLRP12	4	0.99572	0.99576	0.999997	18880	0	0.66828	0.0042754	0.015032	0.52191	549	4	0.66828
DTL	4	0.99572	0.99576	0.999997	18879	0	1.7102	0.0042771	0.015037	0.52191	550	4	1.7102
PARP3	4	0.036925	0.091371	0.961131	1811	2	-0.15771	0.004281	0.015054	0.52191	551	2	-0.15771
CHEK1	4	0.99571	0.99575	0.999997	18878	0	1.577	0.0042867	0.015073	0.52191	552	4	1.577
DDX56	4	0.9957	0.99573	0.999997	18877	0	2.3739	0.004305	0.015135	0.522492	553	4	2.3739
SRGAP2B	4	0.99569	0.99573	0.999997	18876	0	1.3947	0.0043085	0.015145	0.522492	554	4	1.3947
ATAD3C	4	0.047091	0.11221	0.962114	2214	2	1.1004	0.0043327	0.015219	0.523586	555	2	1.1004
EIF1B	4	0.99566	0.9957	0.999997	18875	0	0.66501	0.0043356	0.015231	0.523586	556	4	0.66501
CHST6	4	0.46904	0.55746	0.999997	10318	1	1.5751	0.0043847	0.015411	0.526794	557	3	1.5751
SHISA3	4	0.40084	0.5231	0.999997	9730	1	1.442	0.0044036	0.015465	0.526794	558	3	1.442
OMG	4	0.99559	0.99562	0.999997	18874	0	0.77998	0.0044063	0.015472	0.526794	559	4	0.77998
EIF2B1	4	0.95641	0.95633	0.999997	17858	0	1.43	0.0044067	0.015472	0.526794	560	3	1.43
NUP160	4	0.98133	0.98136	0.999997	18444	0	1.4364	0.0044097	0.015482	0.526794	561	3	1.4364
TXNDC17	4	0.82804	0.82744	0.999997	15409	0	1.186	0.0044177	0.01551	0.526794	562	3	1.186
MEPCE	4	0.11317	0.22322	0.985393	4305	1	1.6943	0.0044219	0.015524	0.526794	563	3	1.6943
TRIM48	4	0.99557	0.9956	0.999997	18873	0	1.4048	0.0044313	0.015558	0.526794	564	4	1.4048
AES	4	0.0019476	0.0070153	0.878005	141	1	0.54459	0.0044364	0.015573	0.526794	565	2	0.54459
C15orf48	4	0.99552	0.99556	0.999997	18872	0	0.85654	0.004477	0.015711	0.530551	566	4	0.85654
NPIPB6	4	0.79909	0.79874	0.999997	14832	0	2.4005	0.0044882	0.015744	0.530698	567	3	2.4005
CLPB	4	0.99142	0.99147	0.999997	18727	0	2.2139	0.0045256	0.015883	0.533922	568	4	2.2139
RHOXF2B	4	0.98689	0.9869	0.999997	18590	0	1.9469	0.0045327	0.015902	0.533922	569	3	1.9469
UBE2S	4	0.26161	0.39043	0.999997	7350	2	0.077431	0.00454	0.015931	0.533922	570	2	0.077431
HMGCS1	4	0.99544	0.99548	0.999997	18871	0	1.373	0.0045603	0.015998	0.533922	571	4	1.373
EXOSC10	4	0.99543	0.99547	0.999997	18870	0	2.1037	0.0045685	0.016024	0.533922	572	4	2.1037
COPB1	4	0.96716	0.96709	0.999997	18113	0	1.6478	0.0045705	0.016031	0.533922	573	3	1.6478
TMEM106A	4	0.99543	0.99547	0.999997	18869	0	0.79849	0.004574	0.016042	0.533922	574	4	0.79849
PSG3	4	0.91171	0.91152	0.999997	16970	0	1.0229	0.0045801	0.016063	0.533922	575	3	1.0229
CLSPN	4	0.97866	0.97869	0.999997	18378	0	1.3942	0.0045946	0.016107	0.534473	576	3	1.3942
GDPD1	4	0.99539	0.99543	0.999997	18867	0	0.83667	0.0046052	0.016136	0.53449	577	4	0.83667
CPNE7	4	0.99538	0.99541	0.999997	18866	0	0.74102	0.0046208	0.016196	0.53557	578	4	0.74102
RPL36	4	0.96196	0.96186	0.999997	17985	0	1.5617	0.0046447	0.016278	0.537347	579	2	1.5617
HIST2H3C	4	0.95407	0.95397	0.999997	17808	0	1.3598	0.0046866	0.016419	0.540569	580	3	1.3598
SPATA5L1	4	0.99462	0.99467	0.999997	18836	0	1.3013	0.0046954	0.016451	0.540569	581	4	1.3013
BRD8	4	0.88867	0.88833	0.999997	16559	0	1.3609	0.0047033	0.016491	0.540569	582	3	1.3609
PLGLB2	4	0.99526	0.99529	0.999997	18865	0	1.3711	0.0047351	0.0166	0.540569	583	4	1.3711
SLC7A2	4	0.99526	0.99529	0.999997	18864	0	1.1274	0.0047417	0.016623	0.540569	584	4	1.1274
EGFL8	4	0.99226	0.99232	0.999997	18759	0	1.1105	0.0047463	0.016637	0.540569	585	4	1.1105
BEST2	4	0.34144	0.47977	0.999997	8968	2	0.016929	0.0047472	0.016639	0.540569	586	2	0.016929
PPIL1	4	0.99525	0.99528	0.999997	18863	0	0.65926	0.0047521	0.016656	0.540569	587	4	0.65926
UPF1	4	0.99524	0.99527	0.999997	18862	0	1.0659	0.0047558	0.016672	0.540569	588	4	1.0659
JMJD6	4	0.59341	0.62984	0.999997	11675	1	1.9613	0.0047612	0.016687	0.540569	589	3	1.9613
YKT6	4	0.99014	0.99015	0.999997	18694	0	1.1018	0.0047728	0.016732	0.541112	590	3	1.1018
C19orf53	4	0.99521	0.99524	0.999997	18860	0	1.2637	0.004786	0.016777	0.541457	591	4	1.2637
NOB1	4	0.81713	0.81669	0.999997	15203	0	1.7455	0.0047919	0.016799	0.541457	592	3	1.7455
THAP1	4	0.99517	0.9952	0.999997	18859	0	1.6626	0.0048301	0.016926	0.542583	593	4	1.6626
SLC25A25	4	0.99516	0.99519	0.999997	18858	0	0.85462	0.0048363	0.016947	0.542583	594	4	0.85462
POM121	4	0.98842	0.98847	0.999997	18635	0	1.4826	0.0048375	0.016952	0.542583	595	3	1.4826
EIF4E	4	0.99515	0.99518	0.999997	18857	0	1.1009	0.0048506	0.016998	0.542583	596	4	1.1009
COPS2	4	0.61399	0.64344	0.999997	11925	1	1.1533	0.0048557	0.017013	0.542583	597	2	1.1533
PCNXL3	4	0.99465	0.9947	0.999997	18839	0	1.6023	0.0048559	0.017014	0.542583	598	4	1.6023
TAF1B	4	0.99514	0.99517	0.999997	18856	0	1.6187	0.0048612	0.017033	0.542583	599	4	1.6187
VMP1	4	0.96598	0.96591	0.999997	18074	0	1.6095	0.0048811	0.017103	0.54277	600	3	1.6095
HARS	4	0.99511	0.99515	0.999997	18855	0	2.7972	0.0048861	0.017119	0.54277	601	4	2.7972
EXOSC8	4	0.90581	0.9055	0.999997	16867	0	1.3161	0.0048899	0.01713	0.54277	602	3	1.3161
CHCHD2	4	0.55161	0.60368	0.999997	11194	1	0.91719	0.0049242	0.017248	0.54277	603	2	0.91719
CCL16	4	0.96075	0.96066	0.999997	17962	0	1.0718	0.0049383	0.017297	0.54277	604	3	1.0718
AP4B1	4	0.84468	0.84403	0.999997	15702	0	0.65595	0.0049456	0.017321	0.54277	605	2	0.65595
C22orf23	4	0.99505	0.99508	0.999997	18854	0	0.82888	0.0049498	0.017334	0.54277	606	4	0.82888
MRPS7	4	0.99505	0.99508	0.999997	18853	0	0.77549	0.0049517	0.017345	0.54277	607	4	0.77549
ISCU	4	0.7361	0.73757	0.999997	13674	1	1.2183	0.0049604	0.017366	0.54277	608	3	1.2183
PRPF19	4	0.96862	0.96856	0.999997	18145	0	1.4237	0.0049722	0.017397	0.54277	609	3	1.4237
CSPP1	4	0.15474	0.27031	0.997234	5167	1	1.2305	0.0049758	0.017408	0.54277	610	3	1.2305
ITIH1	4	0.98108	0.98111	0.999997	18435	0	1.1258	0.0050285	0.017586	0.547126	611	3	1.1258
TUBA1B	4	0.96752	0.96746	0.999997	18120	0	1.082	0.0050407	0.01763	0.547126	612	2	1.082
CDC42	4	0.99495	0.99499	0.999997	18852	0	0.89282	0.0050485	0.017659	0.547126	613	4	0.89282
KLF17	4	0.99495	0.99499	0.999997	18851	0	0.70398	0.0050524	0.017673	0.547126	614	4	0.70398
GPC2	4	0.4018	0.52357	0.999997	9736	1	-0.20233	0.0050579	0.017691	0.547126	615	1	-0.20233
TBCE	4	0.74685	0.74741	0.999997	13854	1	1.4643	0.0050712	0.017738	0.547713	616	3	1.4643
DAZ1	4	0.64985	0.66831	0.999997	12391	1	1.4154	0.0050817	0.017773	0.5479	617	3	1.4154
ZNHIT6	4	0.95687	0.95681	0.999997	17866	0	1.0184	0.0051097	0.017871	0.549195	618	2	1.0184
ZNF407	4	0.72893	0.73124	0.999997	13562	1	1.2149	0.0051104	0.017873	0.549195	619	2	1.2149
DEXI	4	0.99487	0.99491	0.999997	18850	0	0.89579	0.0051257	0.017923	0.549275	620	4	0.89579
RHOV	4	0.99487	0.99491	0.999997	18849	0	1.0489	0.0051287	0.017933	0.549275	621	4	1.0489
TUFM	4	0.083599	0.18386	0.974497	3588	1	1.3815	0.0051509	0.017995	0.550313	622	3	1.3815
ZNF699	4	0.99483	0.99487	0.999997	18848	0	0.50546	0.0051666	0.018048	0.551031	623	4	0.50546
TRMT5	4	0.98366	0.98367	0.999997	18505	0	1.1743	0.0052026	0.018173	0.552656	624	3	1.1743
HNRNPA3	4	0.99479	0.99484	0.999997	18846	0	1.036	0.0052068	0.018188	0.552656	625	4	1.036
CYP4A22	4	0.31366	0.44857	0.999997	8404	2	-0.066834	0.0052132	0.01821	0.552656	626	1	-0.066834
OR10AD1	4	0.98018	0.98024	0.999997	18413	0	1.2976	0.0052158	0.018217	0.552656	627	3	1.2976
SAT1	4	0.99477	0.99481	0.999997	18845	0	0.90135	0.0052331	0.018274	0.553398	628	4	0.90135
NCL	4	0.58501	0.62438	0.999997	11580	1	1.8047	0.00524	0.018299	0.553398	629	3	1.8047
PABPC1	4	0.99474	0.9948	0.999997	18844	0	1.0424	0.0052564	0.018355	0.554213	630	4	1.0424
ARNT	4	0.31931	0.45481	0.999997	8518	2	-0.61372	0.005265	0.018384	0.554213	631	1	-0.61372
UPK3BL	4	0.96085	0.96077	0.999997	17965	0	1.1989	0.005277	0.018429	0.554619	632	3	1.1989
DHX38	4	0.99471	0.99476	0.999997	18843	0	1.7078	0.005293	0.018483	0.554619	633	4	1.7078
NUS1	4	0.99471	0.99476	0.999997	18842	0	1.3235	0.005294	0.018484	0.554619	634	4	1.3235
C11orf87	4	0.99468	0.99473	0.999997	18840	0	0.47055	0.0053216	0.018572	0.556106	635	4	0.47055
PGAM4	4	0.88233	0.88188	0.999997	16439	0	1.3465	0.0053267	0.018592	0.556106	636	2	1.3465
TUBA3C	4	0.99464	0.99469	0.999997	18838	0	0.99614	0.0053555	0.018684	0.55799	637	4	0.99614
DOHH	4	0.99436	0.99442	0.999997	18831	0	0.8794	0.0053764	0.018752	0.558411	638	4	0.8794
RNASEH2B	4	0.99462	0.99467	0.999997	18837	0	1.1985	0.0053776	0.018757	0.558411	639	4	1.1985
AK2	4	0.86609	0.86566	0.999997	16121	0	1.6439	0.0053983	0.018823	0.559514	640	3	1.6439
ZNF626	4	0.73224	0.73421	0.999997	13614	1	1.6387	0.0054162	0.018883	0.560413	641	2	1.6387
CXorf51B	4	0.2176	0.3413	0.999997	6483	1	1.0862	0.0054536	0.019015	0.563474	642	3	1.0862
SNRPB2	4	0.88771	0.88737	0.999997	16537	0	1.2273	0.005472	0.019073	0.564303	643	2	1.2273
AGAP2	4	0.18511	0.30469	0.999997	5805	1	1.2549	0.0054929	0.019146	0.565141	644	3	1.2549
CWH43	4	0.22501	0.34956	0.999997	6620	1	1.0066	0.0055078	0.019191	0.565141	645	3	1.0066
OR4N4	4	0.99449	0.99453	0.999997	18835	0	1.9199	0.0055136	0.019215	0.565141	646	4	1.9199
C19orf12	4	0.30736	0.44147	0.999997	8271	2	0.67019	0.0055155	0.019219	0.565141	647	2	0.67019
EIF3CL	4	0.99446	0.9945	0.999997	18834	0	1.3584	0.0055431	0.019299	0.5666	648	4	1.3584
SPTB	4	0.52041	0.58548	0.999997	10861	1	1.2806	0.0055734	0.019404	0.568219	649	3	1.2806
ERCC3	4	0.87553	0.87508	0.999997	16296	0	1.3739	0.0055755	0.019415	0.568219	650	3	1.3739
CAPZB	4	0.99441	0.99446	0.999997	18833	0	1.1136	0.0055855	0.019444	0.568219	651	4	1.1136
CNPY1	4	0.99195	0.99201	0.999997	18750	0	0.84081	0.0055935	0.019473	0.568219	652	4	0.84081
CCDC81	4	0.62517	0.6511	0.999997	12074	1	0.69149	0.0056273	0.019578	0.570416	653	2	0.69149
RAC2	4	0.96385	0.96381	0.999997	18031	0	0.88321	0.0056542	0.019667	0.57214	654	3	0.88321
RARS	4	0.25567	0.38382	0.999997	7235	1	0.87068	0.0056791	0.01975	0.573153	655	2	0.87068
LRTOMT	4	0.64517	0.66497	0.999997	12334	1	0.77118	0.005689	0.01979	0.573153	656	2	0.77118
PRPF38A	4	0.037859	0.093341	0.961131	1848	1	1.461	0.0056912	0.019797	0.573153	657	3	1.461
TRMT1	4	0.60401	0.6368	0.999997	11792	1	1.1729	0.0057097	0.019865	0.573153	658	3	1.1729
FBL	4	0.12947	0.24164	0.990676	4655	1	1.1479	0.0057116	0.019871	0.573153	659	3	1.1479
DCAF7	4	0.99428	0.99434	0.999997	18830	0	0.66474	0.0057172	0.019889	0.573153	660	4	0.66474
TSGA10	4	0.99427	0.99433	0.999997	18829	0	1.1617	0.0057302	0.019931	0.573153	661	4	1.1617
NME4	4	0.96181	0.96173	0.999997	17982	0	1.1228	0.0057398	0.019963	0.573153	662	3	1.1228
UBE2T	4	0.94933	0.94928	0.999997	17723	0	1.143	0.0057444	0.019973	0.573153	663	3	1.143
PRRT3	4	0.99425	0.9943	0.999997	18828	0	0.60942	0.0057541	0.020004	0.573153	664	4	0.60942
KRTAP4-7	4	0.79546	0.79507	0.999997	14754	0	0.87414	0.0057629	0.020032	0.573153	665	2	0.87414
LEUTX	4	0.024782	0.065753	0.951051	1318	3	-1.049	0.0057826	0.020099	0.573852	666	1	-1.049
PAICS	4	0.82567	0.82509	0.999997	15361	0	1.3787	0.005803	0.020167	0.573852	667	3	1.3787
USP5	4	0.99419	0.99425	0.999997	18827	0	0.96839	0.0058053	0.020171	0.573852	668	4	0.96839
PREB	4	0.98832	0.98834	0.999997	18633	0	1.2758	0.0058068	0.020176	0.573852	669	3	1.2758
UBA1	4	0.41848	0.53168	0.999997	9881	1	1.6372	0.0058312	0.02026	0.574776	670	3	1.6372
ATP5G2	4	0.99416	0.99421	0.999997	18825	0	1.1592	0.0058403	0.02029	0.574776	671	4	1.1592
MAGEA6	4	0.2042	0.32611	0.999997	6208	2	0.73659	0.0058602	0.020355	0.574776	672	2	0.73659
MARS2	4	0.99413	0.99418	0.999997	18823	0	1.1473	0.0058667	0.020378	0.574776	673	4	1.1473
OTUD7B	4	0.99413	0.99418	0.999997	18822	0	0.80139	0.00587	0.020389	0.574776	674	4	0.80139
ANKRD20A3	4	0.85665	0.85618	0.999997	15929	0	1.0939	0.0058838	0.020434	0.575198	675	2	1.0939
NARFL	4	0.98874	0.9888	0.999997	18646	0	1.669	0.0059163	0.020544	0.576838	676	3	1.669
GPR68	4	0.8369	0.83623	0.999997	15559	0	1.0756	0.0059201	0.020553	0.576838	677	3	1.0756
LRP3	4	0.27787	0.40859	0.999997	7682	1	0.014956	0.0059378	0.020618	0.577598	678	2	0.014956
NR2C1	4	0.99405	0.99411	0.999997	18818	0	0.8943	0.0059487	0.020653	0.577598	679	4	0.8943
FNBP4	4	0.99402	0.99408	0.999997	18817	0	1.0798	0.0059777	0.020742	0.577598	680	4	1.0798
CCDC115	4	0.99402	0.99407	0.999997	18816	0	1.3017	0.0059827	0.020761	0.577598	681	4	1.3017
CCL13	4	0.99399	0.99405	0.999997	18815	0	0.83192	0.0060056	0.020835	0.577598	682	4	0.83192
C12orf29	4	0.42235	0.53361	0.999997	9909	1	1.3942	0.0060079	0.020845	0.577598	683	3	1.3942
URM1	3	0.84621	0.84631	0.999997	15732	0	2.1735	0.0060104	0.016464	0.540569	684	2	2.1735
FASTKD1	4	0.99397	0.99402	0.999997	18814	0	0.75922	0.006027	0.02091	0.577598	685	4	0.75922
ITPA	4	0.22196	0.34617	0.999997	6563	1	0.76247	0.0060343	0.020937	0.577598	686	2	0.76247
ZMAT2	4	0.90433	0.90399	0.999997	16845	0	1.2865	0.0060368	0.020947	0.577598	687	3	1.2865
ICT1	4	0.67835	0.6896	0.999997	12795	1	0.69261	0.0060413	0.020959	0.577598	688	2	0.69261
RPL23A	4	0.99394	0.99399	0.999997	18812	0	1.0766	0.0060585	0.021015	0.577598	689	4	1.0766
BCAS2	4	0.99394	0.99399	0.999997	18811	0	1.1616	0.0060597	0.021019	0.577598	690	4	1.1616
IK	4	0.99394	0.99399	0.999997	18810	0	1.1863	0.0060642	0.021038	0.577598	691	4	1.1863
PSMC4	4	0.99393	0.99397	0.999997	18809	0	1.6887	0.0060721	0.021062	0.577598	692	4	1.6887
TCP1	4	0.49231	0.56994	0.999997	10553	1	1.91	0.0060817	0.021095	0.577598	693	3	1.91
NBPF6	4	0.61159	0.64178	0.999997	11896	1	1.2259	0.0060927	0.021127	0.577598	694	3	1.2259
DCTN6	4	0.55682	0.60681	0.999997	11257	1	0.67227	0.006093	0.021128	0.577598	695	2	0.67227
DEFB107A	4	0.9939	0.99394	0.999997	18808	0	0.7064	0.0060959	0.021137	0.577598	696	4	0.7064
YAE1D1	4	0.98692	0.98694	0.999997	18593	0	2.1582	0.0061082	0.021181	0.577598	697	3	2.1582
CCNB1	4	0.94672	0.94667	0.999997	17680	0	1.2111	0.0061103	0.021184	0.577598	698	2	1.2111
KANSL3	4	0.97096	0.97091	0.999997	18191	0	1.3003	0.0061257	0.021229	0.578002	699	3	1.3003
SCAF1	4	0.95326	0.95314	0.999997	17791	0	0.53172	0.0061965	0.021463	0.583532	700	2	0.53172
PAGE2B	4	0.50384	0.57619	0.999997	10678	1	0.80492	0.0062202	0.021546	0.584953	701	2	0.80492
FGFR1OP2	4	0.72142	0.72467	0.999997	13447	1	-0.10556	0.0062482	0.021638	0.586623	702	1	-0.10556
GTF2E2	4	0.99374	0.99377	0.999997	18806	0	0.89978	0.0062643	0.021689	0.587167	703	4	0.89978
BIRC5	3	0.23797	0.35188	0.999997	6899	1	1.1629	0.0062822	0.017162	0.54277	704	2	1.1629
OR4F4	4	0.9937	0.99373	0.999997	18805	0	0.87588	0.0063049	0.021816	0.587549	705	4	0.87588
ALKBH8	4	0.99369	0.99372	0.999997	18804	0	0.86751	0.0063113	0.021837	0.587549	706	4	0.86751
C22orf46	4	0.99369	0.99372	0.999997	18803	0	0.96952	0.0063142	0.021847	0.587549	707	4	0.96952
DDX41	4	0.98037	0.98041	0.999997	18417	0	1.3555	0.006316	0.021853	0.587549	708	3	1.3555
HK2	4	0.23879	0.36496	0.999997	6909	1	1.7337	0.0063166	0.021857	0.587549	709	2	1.7337
CDK12	4	0.030593	0.078017	0.955525	1549	1	1.8738	0.0063358	0.021919	0.588407	710	3	1.8738
PPRC1	3	0.99366	0.9938	0.999997	18802	0	1.5117	0.0063366	0.017301	0.54277	711	3	1.5117
KIF23	4	0.65674	0.67329	0.999997	12501	1	2.266	0.0063517	0.021976	0.589095	712	3	2.266
DNA2	4	0.94182	0.94175	0.999997	17572	0	2.2543	0.0064039	0.022151	0.590109	713	3	2.2543
HIST1H2BK	4	0.99358	0.99362	0.999997	18801	0	1.0624	0.006422	0.022211	0.590109	714	4	1.0624
NPL	4	0.98821	0.98825	0.999997	18629	0	1.2983	0.0064436	0.022282	0.590109	715	3	1.2983
ZDHHC20	4	0.39974	0.52257	0.999997	9721	1	0.98946	0.0064456	0.022293	0.590109	716	3	0.98946
BOP1	4	0.55677	0.60678	0.999997	11256	1	1.1792	0.0064478	0.022299	0.590109	717	2	1.1792
FAM98B	4	0.99355	0.99359	0.999997	18800	0	1.3038	0.0064479	0.022299	0.590109	718	4	1.3038
DUSP14	4	0.18863	0.30861	0.999997	5877	1	1.1439	0.0064575	0.022332	0.590109	719	2	1.1439
GTF2H4	4	0.61221	0.64221	0.999997	11906	1	1.2341	0.0064597	0.022342	0.590109	720	3	1.2341
DYNLT1	4	0.99352	0.99356	0.999997	18799	0	0.94356	0.0064787	0.0224	0.590109	721	4	0.94356
TRABD2A	4	0.13454	0.24744	0.993943	4749	1	0.61253	0.0064869	0.022428	0.590109	722	2	0.61253
SMLR1	4	0.99351	0.99354	0.999997	18798	0	0.70944	0.006493	0.022448	0.590109	723	4	0.70944
NACA2	4	0.9935	0.99354	0.999997	18797	0	0.88451	0.0064954	0.022456	0.590109	724	4	0.88451
MVK	4	0.9562	0.95614	0.999997	17856	0	2.4879	0.0064979	0.022462	0.590109	725	3	2.4879
STRADA	4	0.9935	0.99354	0.999997	18796	0	0.8163	0.0064989	0.022466	0.590109	726	4	0.8163
ASCL3	4	0.72874	0.73107	0.999997	13559	1	1.434	0.006504	0.022477	0.590109	727	3	1.434
OR56A5	4	0.4429	0.54393	0.999997	10090	1	-0.0023503	0.0065586	0.022647	0.592944	728	2	-0.0023503
CD79A	4	0.99344	0.99348	0.999997	18794	0	0.55906	0.0065586	0.022647	0.592944	729	4	0.55906
MOS	4	0.99342	0.99346	0.999997	18793	0	0.92339	0.0065766	0.022709	0.592944	730	4	0.92339
DAP3	4	0.99338	0.99342	0.999997	18792	0	1.0158	0.0066199	0.02284	0.594803	731	4	1.0158
ZCCHC24	4	0.96286	0.96279	0.999997	18014	0	0.94719	0.0066442	0.022914	0.594803	732	3	0.94719
MROH8	4	0.99335	0.9934	0.999997	18791	0	1.2637	0.0066453	0.022918	0.594803	733	4	1.2637
NLN	4	0.99334	0.99338	0.999997	18790	0	0.63126	0.0066562	0.022951	0.594803	734	4	0.63126
MRPL27	4	0.99334	0.99338	0.999997	18789	0	1.3185	0.0066586	0.022962	0.594803	735	4	1.3185
WDR46	4	0.96117	0.96108	0.999997	17968	0	2.1205	0.006662	0.022974	0.594803	736	3	2.1205
FOXD4	4	0.71488	0.71894	0.999997	13352	1	1.513	0.0066688	0.022998	0.594803	737	3	1.513
HEATR1	4	0.99331	0.99335	0.999997	18788	0	1.1334	0.0066889	0.023061	0.595618	738	4	1.1334
PPIA	4	0.65887	0.6749	0.999997	12529	1	0.25814	0.0067137	0.023141	0.596885	739	2	0.25814
TPBGL	4	0.88264	0.88221	0.999997	16442	0	1.0779	0.0067264	0.023182	0.597135	740	3	1.0779
TRIM45	4	0.99326	0.99331	0.999997	18787	0	0.69645	0.0067414	0.023237	0.59726	741	4	0.69645
SMG8	4	0.92946	0.92925	0.999997	17317	0	0.92602	0.006745	0.023249	0.59726	742	3	0.92602
CDC20	4	0.080723	0.17835	0.974497	3473	1	1.1015	0.0067654	0.023314	0.597539	743	2	1.1015
C8orf44	4	0.81008	0.80969	0.999997	15058	0	1.7937	0.0067689	0.023329	0.597539	744	3	1.7937
ZDHHC8	4	0.99322	0.99327	0.999997	18785	0	1.1912	0.0067781	0.023354	0.597539	745	4	1.1912
RNASEK	4	0.23079	0.3561	0.999997	6739	2	0.25581	0.0068171	0.023469	0.598588	746	2	0.25581
GBF1	4	0.97154	0.97151	0.999997	18204	0	1.2189	0.0068322	0.023513	0.598588	747	3	1.2189
MUC6	4	0.9902	0.99021	0.999997	18695	0	1.6065	0.006834	0.023518	0.598588	748	3	1.6065
ZG16B	4	0.0057308	0.019935	0.878005	419	1	-0.088124	0.0068688	0.023629	0.599345	749	1	-0.088124
NDOR1	4	0.83721	0.83653	0.999997	15566	0	2.264	0.0068692	0.02363	0.599345	750	3	2.264
GMPR	4	0.57874	0.62037	0.999997	11491	1	0.54506	0.0068742	0.023644	0.599345	751	2	0.54506
WDR25	4	0.9557	0.95562	0.999997	17845	0	1.6564	0.0068894	0.023688	0.599632	752	3	1.6564
RGPD6	4	0.92045	0.92026	0.999997	17143	0	1.3955	0.0068994	0.023718	0.599632	753	2	1.3955
MRPS14	4	0.70846	0.71362	0.999997	13255	1	0.56967	0.0069205	0.023787	0.599835	754	3	0.56967
TRIM49	4	0.59256	0.62929	0.999997	11664	1	1.1769	0.0069348	0.023837	0.599835	755	2	1.1769
FTSJ3	4	0.26788	0.39739	0.999997	7482	1	1.4378	0.0069411	0.023858	0.599835	756	3	1.4378
FARSB	4	0.63456	0.65749	0.999997	12202	1	0.77356	0.00695	0.023886	0.599835	757	2	0.77356
PAK1IP1	4	0.92465	0.92446	0.999997	17230	0	2.5821	0.0069537	0.023899	0.599835	758	3	2.5821
NUDT17	4	0.99304	0.99308	0.999997	18781	0	0.56737	0.0069592	0.023914	0.599835	759	4	0.56737
COPZ1	4	0.99303	0.99307	0.999997	18780	0	1.2499	0.0069705	0.023954	0.600048	760	4	1.2499
GPATCH4	4	0.993	0.99305	0.999997	18779	0	0.595	0.0069981	0.024048	0.601179	761	4	0.595
SUMO2	4	0.015707	0.045807	0.945923	915	1	1.1604	0.007024	0.024122	0.601179	762	3	1.1604
POLH	4	0.96146	0.96138	0.999997	17976	0	1.5837	0.0070256	0.024125	0.601179	763	3	1.5837
SLC25A33	4	0.99297	0.99302	0.999997	18778	0	0.79469	0.0070258	0.024125	0.601179	764	4	0.79469
CUL2	4	0.99295	0.993	0.999997	18777	0	1.5871	0.0070485	0.024204	0.601866	765	4	1.5871
FAM86C1	4	0.99295	0.993	0.999997	18776	0	0.88926	0.0070548	0.024223	0.601866	766	4	0.88926
PRRT1	4	0.99293	0.99299	0.999997	18775	0	0.86234	0.0070662	0.024256	0.601866	767	4	0.86234
DENND5A	4	0.21484	0.33824	0.999997	6426	2	0.62783	0.0070872	0.024316	0.601866	768	2	0.62783
BTF3	4	0.73082	0.7329	0.999997	13592	1	1.383	0.0070923	0.024331	0.601866	769	3	1.383
ZNF222	4	0.79061	0.79017	0.999997	14671	0	1.0698	0.0070958	0.024342	0.601866	770	3	1.0698
YDJC	4	0.19275	0.31333	0.999997	5963	1	0.049641	0.0071273	0.024453	0.603826	771	2	0.049641
DHX9	4	0.94312	0.94302	0.999997	17600	0	0.94252	0.007179	0.024637	0.606474	772	2	0.94252
KRTAP2-2	4	0.99282	0.99287	0.999997	18774	0	0.77805	0.0071822	0.024645	0.606474	773	4	0.77805
KPNA3	4	0.99281	0.99287	0.999997	18773	0	0.69211	0.0071899	0.024673	0.606474	774	4	0.69211
ANKRD20A2	4	0.9924	0.99246	0.999997	18764	0	1.2727	0.0071949	0.024687	0.606474	775	4	1.2727
USP50	4	0.99279	0.99285	0.999997	18771	0	0.55824	0.0072117	0.024739	0.606979	776	4	0.55824
VCAN	4	0.20547	0.32756	0.999997	6234	1	0.10292	0.0072307	0.0248	0.607314	777	1	0.10292
IPO13	4	0.99174	0.9918	0.999997	18740	0	1.3968	0.0072361	0.024816	0.607314	778	4	1.3968
EIF5	4	0.99275	0.9928	0.999997	18770	0	0.97823	0.0072543	0.024877	0.607571	779	4	0.97823
PECAM1	4	0.99274	0.99279	0.999997	18769	0	0.56082	0.0072608	0.02489	0.607571	780	4	0.56082
SAP130	4	0.89671	0.8964	0.999997	16698	0	0.79143	0.0072824	0.024965	0.608614	781	2	0.79143
LOC102724862	4	0.97731	0.97735	0.999997	18351	0	1.9244	0.0072961	0.025014	0.609024	782	3	1.9244
RPS24	4	0.96223	0.96214	0.999997	17996	0	2.1002	0.0073135	0.025071	0.609635	783	3	2.1002
NBN	4	0.47179	0.5589	0.999997	10344	1	1.3976	0.007376	0.025278	0.613893	784	3	1.3976
RTCB	4	0.99133	0.99139	0.999997	18724	0	1.5725	0.0074273	0.02546	0.616754	785	4	1.5725
SOX2	4	0.805	0.80462	0.999997	14952	0	1.3284	0.0074471	0.025523	0.617502	786	3	1.3284
PPP4C	4	0.059264	0.13666	0.97133	2677	1	1.6123	0.0074648	0.025582	0.618136	787	2	1.6123
PCID2	4	0.97434	0.97428	0.999997	18276	0	1.4001	0.0074846	0.02564	0.618756	788	3	1.4001
USP17L10	3	0.60617	0.61033	0.999997	11819	1	1.2479	0.0074906	0.020322	0.574776	789	2	1.2479
EMC3	4	0.99248	0.99255	0.999997	18767	0	1.3845	0.0075161	0.02575	0.619189	790	4	1.3845
NAPA	4	0.99247	0.99252	0.999997	18766	0	1.2515	0.0075347	0.025807	0.619189	791	4	1.2515
CRYBA1	4	0.99246	0.99252	0.999997	18765	0	0.96586	0.0075407	0.025825	0.619189	792	4	0.96586
GPATCH8	4	0.6098	0.64057	0.999997	11866	1	1.1283	0.0075421	0.025831	0.619189	793	3	1.1283
SLC25A23	4	0.81815	0.81768	0.999997	15215	0	0.76551	0.0075488	0.025849	0.619189	794	2	0.76551
CCNK	4	0.93072	0.93048	0.999997	17348	0	0.98261	0.0075577	0.025876	0.619189	795	3	0.98261
RBMX2	4	0.69481	0.70252	0.999997	13042	1	1.1067	0.0075646	0.025909	0.619189	796	3	1.1067
SNRPF	4	0.57811	0.61999	0.999997	11482	1	1.4973	0.0075666	0.025917	0.619189	797	3	1.4973
PODXL2	4	0.92842	0.92823	0.999997	17305	0	0.25678	0.0075925	0.026005	0.619428	798	2	0.25678
KIFC3	4	0.77689	0.77644	0.999997	14427	0	0.60623	0.0076173	0.02607	0.619428	799	2	0.60623
CFAP52	4	0.61676	0.64531	0.999997	11962	1	0.23279	0.0076442	0.02615	0.619428	800	2	0.23279
TMEM209	4	0.33044	0.46738	0.999997	8738	1	1.4968	0.0076491	0.026172	0.619428	801	3	1.4968
TAF1D	4	0.99232	0.99239	0.999997	18763	0	0.61486	0.0076766	0.026243	0.619428	802	4	0.61486
SNRNP200	4	0.5285	0.5901	0.999997	10946	1	1.8879	0.0076959	0.0263	0.619428	803	2	1.8879
G6PD	4	0.98575	0.98575	0.999997	18560	0	1.1748	0.0076986	0.026313	0.619428	804	3	1.1748
MED22	4	0.9923	0.99235	0.999997	18762	0	0.73045	0.0077036	0.026323	0.619428	805	4	0.73045
AGFG2	4	0.093393	0.20056	0.979178	3896	1	0.84443	0.0077098	0.026345	0.619428	806	3	0.84443
AURKAIP1	4	0.98727	0.9873	0.999997	18601	0	1.2746	0.0077121	0.026353	0.619428	807	3	1.2746
GTF2IRD1	4	0.99229	0.99234	0.999997	18761	0	0.40681	0.0077131	0.026358	0.619428	808	4	0.40681
PARG	4	0.89944	0.89913	0.999997	16757	0	1.4891	0.0077188	0.026376	0.619428	809	3	1.4891
PPP1R21	4	0.99227	0.99233	0.999997	18760	0	0.6852	0.0077253	0.0264	0.619428	810	4	0.6852
ZNF720	4	0.40996	0.52747	0.999997	9813	1	0.63585	0.0077476	0.026473	0.619428	811	2	0.63585
TFIP11	4	0.99225	0.99231	0.999997	18757	0	0.82159	0.007751	0.026482	0.619428	812	4	0.82159
ZDHHC5	4	0.99224	0.99231	0.999997	18756	0	0.73962	0.0077551	0.026498	0.619428	813	4	0.73962
BICD1	4	0.81534	0.81495	0.999997	15153	0	1.1312	0.0077553	0.026498	0.619428	814	3	1.1312
ASZ1	4	0.99224	0.9923	0.999997	18755	0	0.80528	0.0077633	0.026526	0.619428	815	4	0.80528
MFSD1	4	0.99223	0.99229	0.999997	18754	0	0.72296	0.0077687	0.026543	0.619428	816	4	0.72296
SNAPC1	4	0.61764	0.64592	0.999997	11974	1	1.2544	0.0077843	0.026589	0.619748	817	3	1.2544
ACTRT3	4	0.57825	0.62008	0.999997	11484	1	0.057636	0.0077992	0.026633	0.620018	818	1	0.057636
CCDC138	4	0.67977	0.69073	0.999997	12820	1	0.81663	0.0078355	0.026747	0.621326	819	2	0.81663
WBSCR22	4	0.96675	0.9667	0.999997	18097	0	1.2093	0.0078366	0.026754	0.621326	820	3	1.2093
GOLGA6B	4	0.97572	0.97567	0.999997	18317	0	1.4624	0.0078502	0.026795	0.621521	821	3	1.4624
CDK10	4	0.85042	0.84984	0.999997	15801	0	1.2996	0.0078639	0.026838	0.621752	822	3	1.2996
SLC6A17	4	0.87987	0.87941	0.999997	16391	0	0.84546	0.0079164	0.027009	0.624326	823	3	0.84546
MBD3L5	4	0.99206	0.99213	0.999997	18753	0	1.0709	0.007936	0.02707	0.624326	824	4	1.0709
RPL37A	4	0.050145	0.11837	0.964811	2337	1	1.2838	0.0079484	0.027102	0.624326	825	2	1.2838
SETD8	4	0.80425	0.80386	0.999997	14938	0	0.97247	0.0079542	0.027122	0.624326	826	3	0.97247
GNB2L1	4	0.99203	0.99209	0.999997	18752	0	1.062	0.0079712	0.027178	0.624326	827	4	1.062
BCL2L2-PABPN1	4	0.98852	0.98857	0.999997	18639	0	1.6667	0.0079738	0.027187	0.624326	828	3	1.6667
SDF2	4	0.81257	0.81219	0.999997	15106	0	1.0478	0.0079807	0.027207	0.624326	829	3	1.0478
CDC123	4	0.98474	0.98474	0.999997	18534	0	1.582	0.007983	0.027218	0.624326	830	3	1.582
PFDN6	4	0.99201	0.99207	0.999997	18751	0	1.9125	0.00799	0.027243	0.624326	831	4	1.9125
ANKRD20A1	4	0.99072	0.99075	0.999997	18708	0	1.3091	0.0080186	0.027326	0.624954	832	4	1.3091
RPS3A	4	0.38161	0.51387	0.999997	9565	1	0.93125	0.0080403	0.027385	0.624954	833	2	0.93125
DGCR8	4	0.99194	0.992	0.999997	18749	0	1.1178	0.0080625	0.027456	0.624954	834	4	1.1178
ZRANB2	4	0.97333	0.97327	0.999997	18256	0	1.1879	0.0080892	0.027551	0.624954	835	3	1.1879
SFTPB	4	0.99191	0.99197	0.999997	18748	0	0.42773	0.0080919	0.02756	0.624954	836	4	0.42773
NUCKS1	4	0.34403	0.48265	0.999997	9028	1	0.74741	0.0080946	0.027564	0.624954	837	3	0.74741
TMEM151B	4	0.9919	0.99197	0.999997	18747	0	0.74278	0.0080961	0.027574	0.624954	838	4	0.74278
USPL1	4	0.6341	0.65719	0.999997	12197	1	1.7128	0.0081055	0.027599	0.624954	839	3	1.7128
CENPI	4	0.40947	0.52725	0.999997	9809	1	0.42037	0.0081092	0.027609	0.624954	840	2	0.42037
ENPP7	4	0.5654	0.61211	0.999997	11349	1	0.87141	0.0081242	0.027658	0.624954	841	3	0.87141
FAM195B	4	0.28682	0.41856	0.999997	7853	1	0.6949	0.0081382	0.027705	0.624954	842	2	0.6949
TMEM87A	4	0.98988	0.9899	0.999997	18683	0	1.1693	0.0081569	0.027766	0.624954	843	3	1.1693
MCM4	4	0.93908	0.93905	0.999997	17508	0	0.50788	0.0081609	0.027779	0.624954	844	1	0.50788
CBWD5	4	0.54657	0.60061	0.999997	11136	1	1.1062	0.0081682	0.027804	0.624954	845	2	1.1062
HUWE1	4	0.9109	0.91069	0.999997	16959	0	1.4879	0.0081686	0.027805	0.624954	846	3	1.4879
HLA-B	4	0.99182	0.99189	0.999997	18745	0	0.60472	0.0081792	0.027836	0.624954	847	4	0.60472
TIMM13	4	0.99181	0.99187	0.999997	18744	0	1.1883	0.0081933	0.027878	0.624954	848	4	1.1883
IRF3	4	0.9918	0.99186	0.999997	18743	0	0.39124	0.008199	0.027904	0.624954	849	4	0.39124
DCAF13	4	0.66826	0.68194	0.999997	12671	1	1.753	0.0082107	0.027941	0.624954	850	3	1.753
SRC	4	0.82316	0.82267	0.999997	15311	0	0.22671	0.0082125	0.027948	0.624954	851	2	0.22671
TBCB	4	0.99178	0.99184	0.999997	18742	0	1.0248	0.0082231	0.027978	0.624954	852	4	1.0248
LIN52	4	0.74905	0.74948	0.999997	13885	1	1.9197	0.0082476	0.028061	0.624954	853	3	1.9197
PRSS21	4	0.97514	0.97509	0.999997	18302	0	0.99763	0.0082506	0.028071	0.624954	854	3	0.99763
MRPL41	4	0.99175	0.99181	0.999997	18741	0	0.8015	0.0082529	0.02808	0.624954	855	4	0.8015
CCM2L	4	0.99174	0.9918	0.999997	18739	0	1.1816	0.0082629	0.028111	0.624954	856	4	1.1816
CAND1	4	0.62425	0.65046	0.999997	12060	1	0.98481	0.008267	0.02812	0.624954	857	3	0.98481
EIF2B4	4	0.99166	0.99172	0.999997	18738	0	0.75805	0.0083386	0.028357	0.629495	858	4	0.75805
TNFSF11	4	0.99164	0.9917	0.999997	18737	0	0.91495	0.0083587	0.028423	0.629709	859	4	0.91495
PRKRIP1	4	0.99161	0.99167	0.999997	18736	0	0.93026	0.0083889	0.028515	0.629709	860	4	0.93026
MOV10	4	0.51218	0.58077	0.999997	10768	1	0.58536	0.008402	0.028551	0.629709	861	2	0.58536
CBWD3	3	0.99159	0.99172	0.999997	18735	0	1.5464	0.0084063	0.022709	0.592944	862	3	1.5464
OR6C2	4	0.53958	0.59653	0.999997	11063	1	0.31085	0.0084191	0.028606	0.629709	863	2	0.31085
KAT2B	4	0.99157	0.99162	0.999997	18734	0	0.59468	0.0084322	0.028646	0.629709	864	4	0.59468
DGKZ	4	0.99155	0.9916	0.999997	18733	0	0.80787	0.0084467	0.028694	0.629709	865	4	0.80787
THUMPD3	4	0.8305	0.82987	0.999997	15459	0	0.89309	0.0084519	0.028709	0.629709	866	3	0.89309
CCNC	4	0.040407	0.098604	0.961131	1953	2	0.21001	0.008463	0.028747	0.629709	867	2	0.21001
RAD21	4	0.99152	0.99158	0.999997	18732	0	0.80098	0.0084757	0.02879	0.629709	868	4	0.80098
PSG2	4	0.98224	0.98227	0.999997	18468	0	1.1575	0.0084783	0.028796	0.629709	869	3	1.1575
PIGV	4	0.78756	0.78714	0.999997	14619	0	1.2189	0.0084797	0.028802	0.629709	870	3	1.2189
SLC22A8	4	0.98531	0.98532	0.999997	18548	0	1.3918	0.0084852	0.028822	0.629709	871	3	1.3918
CENPH	4	0.99151	0.99156	0.999997	18731	0	1.152	0.0084873	0.028826	0.629709	872	4	1.152
GAK	4	0.99149	0.99154	0.999997	18730	0	0.56183	0.0085121	0.028897	0.629709	873	4	0.56183
SULT2B1	4	0.12271	0.23392	0.98663	4517	2	-0.40914	0.0085224	0.028927	0.629709	874	1	-0.40914
RGS19	4	0.72747	0.72995	0.999997	13541	1	0.50262	0.0085354	0.028968	0.629709	875	2	0.50262
COMMD8	4	0.99146	0.99152	0.999997	18729	0	0.72964	0.0085354	0.028968	0.629709	876	4	0.72964
WDR77	4	0.63574	0.65828	0.999997	12216	1	1.2795	0.008541	0.028985	0.629709	877	3	1.2795
CSRP2BP	4	0.90264	0.90229	0.999997	16815	0	1.4402	0.008543	0.028993	0.629709	878	3	1.4402
MAD2L1BP	4	0.99143	0.99148	0.999997	18728	0	0.83415	0.008569	0.029082	0.629984	879	4	0.83415
SLC46A2	4	0.024945	0.066107	0.951431	1327	1	1.3618	0.0085745	0.0291	0.629984	880	2	1.3618
POLE4	4	0.98318	0.9832	0.999997	18494	0	1.2095	0.0085856	0.029133	0.629984	881	2	1.2095
CELA1	4	0.76003	0.75988	0.999997	14092	1	1.0777	0.0086192	0.029232	0.630294	882	2	1.0777
MTRNR2L4	4	0.83036	0.82973	0.999997	15455	0	0.39378	0.0086257	0.029259	0.630294	883	2	0.39378
MAPRE1	4	0.99136	0.9914	0.999997	18726	0	0.72601	0.0086395	0.029305	0.630294	884	4	0.72601
GTF3A	4	0.99136	0.9914	0.999997	18725	0	1.3881	0.0086439	0.029316	0.630294	885	4	1.3881
TAGLN	4	0.63327	0.65662	0.999997	12187	1	0.80068	0.0086697	0.0294	0.630653	886	2	0.80068
POLR2E	4	0.30899	0.44328	0.999997	8301	1	0.80502	0.0086773	0.029418	0.630653	887	2	0.80502
ATG13	4	0.53859	0.59595	0.999997	11051	1	0.99998	0.0086953	0.029465	0.630653	888	3	0.99998
PYCARD	4	0.9913	0.99136	0.999997	18723	0	1.2375	0.0086956	0.029465	0.630653	889	4	1.2375
KIF14	4	0.99129	0.99134	0.999997	18722	0	0.585	0.0087104	0.02952	0.631122	890	4	0.585
MCTP1	3	0.99127	0.99136	0.999997	18721	0	1.6968	0.0087311	0.02352	0.598588	891	3	1.6968
HYAL3	4	0.99126	0.99131	0.999997	18719	0	1.3549	0.0087371	0.029611	0.632352	892	4	1.3549
TRIM49D2	4	0.99124	0.99129	0.999997	18718	0	1.0489	0.0087564	0.029666	0.632818	893	4	1.0489
DNM2	4	0.99121	0.99126	0.999997	18717	0	1.2812	0.0087892	0.029763	0.634177	894	4	1.2812
PSMC3IP	4	0.96316	0.96309	0.999997	18024	0	0.92837	0.0088322	0.029894	0.636075	895	2	0.92837
FAM25C	4	0.94219	0.94212	0.999997	17580	0	1.3281	0.0088469	0.029951	0.636075	896	3	1.3281
PMPCA	4	0.68794	0.69707	0.999997	12950	1	1.0723	0.0088543	0.029973	0.636075	897	3	1.0723
NCAN	4	0.24006	0.36633	0.999997	6941	1	0.91371	0.0088592	0.029985	0.636075	898	3	0.91371
RCAN3	4	0.96323	0.96316	0.999997	18025	0	1.3729	0.0088788	0.030052	0.636454	899	3	1.3729
C19orf52	4	0.0011756	0.0042626	0.878005	79	2	-2.1148	0.0088839	0.030069	0.636454	900	1	-2.1148
NPHS2	4	0.16296	0.27953	0.998615	5343	1	1.1187	0.0089048	0.030131	0.637053	901	3	1.1187
HNRNPA1	4	0.99107	0.99112	0.999997	18715	0	0.96102	0.0089303	0.03021	0.638023	902	4	0.96102
FGD2	4	0.99106	0.99111	0.999997	18714	0	0.462	0.0089424	0.030248	0.638106	903	4	0.462
EAF2	4	0.18867	0.30865	0.999997	5878	1	0.62308	0.00897	0.030338	0.638652	904	2	0.62308
RPS10	4	0.92294	0.92281	0.999997	17197	0	0.83237	0.0089871	0.030389	0.638652	905	3	0.83237
ILKAP	4	0.12804	0.24	0.988834	4630	2	0.43706	0.0089871	0.030389	0.638652	906	2	0.43706
DCTN5	4	0.991	0.99106	0.999997	18713	0	0.71999	0.0089954	0.030414	0.638652	907	4	0.71999
PCBP1	4	0.96452	0.96448	0.999997	18040	0	2.014	0.0090052	0.030446	0.638652	908	3	2.014
HNRNPDL	4	0.98342	0.98344	0.999997	18502	0	0.96718	0.0090151	0.030474	0.638652	909	3	0.96718
OVCH2	4	0.49993	0.57406	0.999997	10636	1	0.66546	0.0090501	0.030596	0.640512	910	2	0.66546
LETM2	4	0.9909	0.99095	0.999997	18712	0	0.4802	0.0090975	0.030742	0.64278	911	4	0.4802
RPP14	4	0.96781	0.96777	0.999997	18127	0	1.253	0.0091075	0.030772	0.64278	912	3	1.253
POFUT1	4	0.99087	0.99092	0.999997	18711	0	0.59891	0.0091343	0.030855	0.643537	913	4	0.59891
PFDN2	4	0.32531	0.46158	0.999997	8634	1	1.0376	0.009142	0.030876	0.643537	914	2	1.0376
DPPA5	4	0.99084	0.9909	0.999997	18710	0	0.53259	0.0091589	0.030927	0.643915	915	4	0.53259
NARS	4	0.071761	0.16118	0.974497	3129	1	1.5292	0.0091727	0.03098	0.644313	916	3	1.5292
C20orf24	4	0.82289	0.8224	0.999997	15303	0	1.0925	0.0092345	0.031183	0.647831	917	3	1.0925
OSBP	4	0.98122	0.98125	0.999997	18441	0	1.8709	0.0092737	0.031299	0.648934	918	3	1.8709
PPTC7	4	0.6914	0.69981	0.999997	13001	1	1.0871	0.009275	0.031304	0.648934	919	2	1.0871
PKM	4	0.020756	0.056971	0.951051	1137	2	0.21433	0.0092968	0.031374	0.648975	920	2	0.21433
GEMIN8	4	0.84712	0.84649	0.999997	15743	0	1.0441	0.0093016	0.031391	0.648975	921	3	1.0441
DAZAP2	4	0.99069	0.99073	0.999997	18707	0	0.70898	0.0093091	0.031408	0.648975	922	4	0.70898
FHL1	4	0.99067	0.99071	0.999997	18706	0	0.43863	0.0093278	0.031468	0.649504	923	4	0.43863
PPP1R11	4	0.32758	0.46413	0.999997	8682	2	0.45293	0.0093484	0.03153	0.650096	924	2	0.45293
SLC7A6OS	4	0.99063	0.99066	0.999997	18705	0	0.8404	0.0093669	0.031594	0.650707	925	4	0.8404
ODF3	4	0.9906	0.99063	0.999997	18704	0	0.60405	0.0094014	0.031699	0.65217	926	4	0.60405
DKC1	4	0.93316	0.93297	0.999997	17386	0	1.6399	0.0094148	0.031745	0.652406	927	3	1.6399
ARHGAP23	4	0.73929	0.74044	0.999997	13727	1	1.3608	0.0094323	0.031789	0.652609	928	2	1.3608
RPS13	3	0.99056	0.99068	0.999997	18703	0	1.7653	0.0094369	0.025347	0.614797	929	3	1.7653
WDR1	4	0.82971	0.82908	0.999997	15441	0	1.5638	0.0094791	0.031921	0.654629	930	2	1.5638
C6orf106	4	0.9905	0.99053	0.999997	18702	0	0.71329	0.0094959	0.031975	0.65502	931	4	0.71329
POLR2I	4	0.99047	0.9905	0.999997	18701	0	1.8147	0.0095275	0.032064	0.655996	932	4	1.8147
BUB3	4	0.19187	0.31231	0.999997	5937	1	1.1135	0.0095437	0.032125	0.655996	933	2	1.1135
EMC4	4	0.99045	0.99047	0.999997	18700	0	0.85265	0.0095529	0.032155	0.655996	934	4	0.85265
PHC1	4	0.60715	0.63882	0.999997	11829	1	-0.40423	0.0095548	0.03216	0.655996	935	1	-0.40423
NOP56	4	0.99043	0.99045	0.999997	18699	0	1.3688	0.009572	0.032222	0.656563	936	4	1.3688
BHMT	4	0.21648	0.34008	0.999997	6460	1	1.2743	0.0096146	0.032342	0.657261	937	3	1.2743
TAGLN3	4	0.012956	0.039561	0.934223	805	2	0.29251	0.0096203	0.032363	0.657261	938	2	0.29251
HIST1H1C	4	0.87321	0.8728	0.999997	16247	0	1.2591	0.009638	0.032422	0.657261	939	2	1.2591
NABP1	4	0.99036	0.99039	0.999997	18698	0	0.41181	0.009639	0.032424	0.657261	940	4	0.41181
TLE4	4	0.99036	0.99039	0.999997	18697	0	0.62538	0.0096406	0.032428	0.657261	941	4	0.62538
PAX1	4	0.26496	0.39419	0.999997	7418	1	0.53228	0.009658	0.032487	0.65775	942	2	0.53228
ANO8	4	0.96998	0.96992	0.999997	18176	0	1.199	0.00969	0.032591	0.65917	943	3	1.199
NUPL1	4	0.72479	0.72758	0.999997	13498	1	1.391	0.0097082	0.032661	0.659886	944	3	1.391
SETD1A	4	0.81662	0.81621	0.999997	15189	0	0.93169	0.0097327	0.032737	0.660716	945	2	0.93169
RPS29	4	0.97724	0.97728	0.999997	18348	0	1.8165	0.0097802	0.032849	0.660865	946	3	1.8165
HINFP	4	0.94185	0.94177	0.999997	17574	0	0.2209	0.009787	0.032866	0.660865	947	1	0.2209
DAD1	4	0.98886	0.98891	0.999997	18652	0	1.9639	0.0097945	0.03288	0.660865	948	3	1.9639
DIS3	4	0.23331	0.35886	0.999997	6790	1	1.197	0.009816	0.032932	0.660865	949	2	1.197
PRRC2C	4	0.091986	0.19895	0.978035	3869	2	0.21963	0.0098398	0.032988	0.660865	950	2	0.21963
MTMR2	4	0.87598	0.87554	0.999997	16309	0	0.99859	0.0098524	0.033013	0.660865	951	3	0.99859
ARPC3	4	0.91117	0.91096	0.999997	16966	0	0.56768	0.0098644	0.033043	0.660865	952	2	0.56768
SAMD13	4	0.024835	0.065849	0.951051	1321	2	0.082085	0.0098696	0.033055	0.660865	953	2	0.082085
NF2	4	0.047628	0.11328	0.962114	2244	3	-1.0091	0.009916	0.033162	0.661646	954	1	-1.0091
KIAA2013	4	0.92344	0.9233	0.999997	17209	0	0.74737	0.0099175	0.033164	0.661646	955	2	0.74737
ABHD11	4	0.42897	0.53692	0.999997	9966	1	1.1187	0.010019	0.033383	0.665333	956	3	1.1187
BECN1	4	0.96629	0.96623	0.999997	18082	0	1.4624	0.010044	0.033433	0.66563	957	3	1.4624
OAS1	4	0.8744	0.87397	0.999997	16270	0	1.5431	0.01007	0.033489	0.665711	958	3	1.5431
MAX	4	0.86543	0.865	0.999997	16110	0	2.1129	0.010091	0.03353	0.665711	959	3	2.1129
LOC554223	4	0.065454	0.14886	0.974497	2887	1	0.54277	0.010104	0.033563	0.665711	960	2	0.54277
PTPN4	4	0.88789	0.88755	0.999997	16540	0	0.017485	0.010122	0.033607	0.665711	961	1	0.017485
KPNA4	4	0.62859	0.65343	0.999997	12119	1	1.5607	0.010126	0.033611	0.665711	962	3	1.5607
FAM32A	4	0.5716	0.61591	0.999997	11417	1	1.1774	0.010182	0.03375	0.667758	963	3	1.1774
ZNHIT3	4	0.87165	0.87127	0.999997	16228	0	1.5114	0.010198	0.033787	0.667805	964	3	1.5114
ALDOB	4	0.77957	0.77913	0.999997	14484	0	0.099472	0.010225	0.033848	0.66819	965	2	0.099472
HNRNPH3	4	0.93432	0.93418	0.999997	17412	0	0.86598	0.010252	0.033913	0.66819	966	3	0.86598
WEE1	4	0.61277	0.64261	0.999997	11914	1	1.45	0.010274	0.033964	0.66819	967	3	1.45
FAM161A	4	0.98848	0.98852	0.999997	18636	0	0.84875	0.010274	0.033964	0.66819	968	3	0.84875
YME1L1	4	0.9089	0.90863	0.999997	16918	0	1.0146	0.01028	0.033981	0.66819	969	3	1.0146
NCDN	4	0.87231	0.87192	0.999997	16237	0	1.4516	0.010347	0.034132	0.669975	970	2	1.4516
NOP16	4	0.89987	0.89953	0.999997	16764	0	0.88009	0.010371	0.034193	0.669975	971	2	0.88009
LTBP4	4	0.17048	0.2881	0.999997	5486	1	1.4108	0.010377	0.034206	0.669975	972	3	1.4108
METAP2	4	0.62489	0.65093	0.999997	12070	1	0.45956	0.01038	0.034212	0.669975	973	3	0.45956
RNF166	4	0.95612	0.95604	0.999997	17855	0	1.5659	0.010402	0.034269	0.670404	974	3	1.5659
PSMB2	4	0.11583	0.22614	0.985393	4374	1	0.45976	0.010432	0.034336	0.671035	975	2	0.45976
USP37	4	0.96079	0.96071	0.999997	17963	0	1.3665	0.010475	0.034445	0.672154	976	2	1.3665
NOMO3	4	0.15422	0.2697	0.997234	5158	2	0.20798	0.010483	0.03447	0.672154	977	2	0.20798
TRIM43B	4	0.3682	0.50757	0.999997	9446	1	1.1574	0.010512	0.034522	0.672154	978	3	1.1574
SPINT1	4	0.9723	0.97226	0.999997	18225	0	1.0536	0.010519	0.034536	0.672154	979	3	1.0536
CD79B	4	0.12297	0.23423	0.98663	4525	2	-0.17048	0.010535	0.03457	0.672154	980	2	-0.17048
SNAPC3	4	0.95413	0.95402	0.999997	17809	0	1.7198	0.010562	0.034629	0.672398	981	2	1.7198
ZNF335	4	0.98751	0.98754	0.999997	18608	0	1.0367	0.010574	0.034652	0.672398	982	3	1.0367
DAG1	4	0.98509	0.98511	0.999997	18543	0	0.96335	0.010629	0.034793	0.673612	983	3	0.96335
NFYB	4	0.8383	0.83762	0.999997	15587	0	0.6612	0.010638	0.034814	0.673612	984	2	0.6612
SNRPE	4	0.96929	0.96923	0.999997	18158	0	1.0102	0.010642	0.034824	0.673612	985	2	1.0102
STRA13	4	0.89429	0.89396	0.999997	16650	0	0.94221	0.01066	0.034858	0.673612	986	3	0.94221
FANCE	4	0.93292	0.93271	0.999997	17382	0	1.0785	0.01069	0.034914	0.673612	987	3	1.0785
SPACA4	4	0.9899	0.98991	0.999997	18684	0	1.1039	0.010696	0.034926	0.673612	988	3	1.1039
ZNF492	4	0.96523	0.96518	0.999997	18059	0	1.2813	0.01074	0.035032	0.674304	989	3	1.2813
EPB41L1	4	0.01042	0.033879	0.917972	699	2	-0.99799	0.010741	0.035033	0.674304	990	2	-0.99799
EEF2	4	0.84312	0.84244	0.999997	15673	0	1.0016	0.01076	0.03507	0.674348	991	3	1.0016
PINX1	4	0.85589	0.85537	0.999997	15918	0	0.95586	0.010793	0.035154	0.675209	992	3	0.95586
IFITM3	4	0.70658	0.71208	0.999997	13223	1	1.233	0.010807	0.035187	0.675209	993	3	1.233
LGI1	4	0.77264	0.77224	0.999997	14335	1	1.2722	0.010824	0.035221	0.675209	994	3	1.2722
FOXD4L3	4	0.040613	0.09904	0.961131	1965	3	-0.86692	0.010844	0.03527	0.675465	995	1	-0.86692
TRAPPC5	4	0.68043	0.69122	0.999997	12835	1	1.4717	0.01088	0.035351	0.676313	996	3	1.4717
KRTAP5-9	3	0.45283	0.48867	0.999997	10179	1	1.0796	0.010901	0.029138	0.629984	997	2	1.0796
C1GALT1C1	4	0.35374	0.49347	0.999997	9209	2	0.50268	0.010922	0.035442	0.676313	998	2	0.50268
RRP15	4	0.76491	0.76463	0.999997	14185	1	1.1361	0.010922	0.035442	0.676313	999	3	1.1361
ZNF789	4	0.72696	0.72948	0.999997	13529	1	1.6125	0.010939	0.035476	0.676313	1000	3	1.6125
TIMELESS	4	0.9869	0.98692	0.999997	18591	0	0.94741	0.010947	0.035491	0.676313	1001	3	0.94741
TXNRD1	3	0.94173	0.94188	0.999997	17571	0	0.9919	0.010972	0.029317	0.630294	1002	2	0.9919
C1orf177	4	0.98911	0.98916	0.999997	18660	0	0.83742	0.010972	0.035545	0.676665	1003	3	0.83742
ZNF717	4	0.98641	0.98641	0.999997	18579	0	1.0158	0.011038	0.035704	0.677953	1004	3	1.0158
TMED2	4	0.90154	0.90119	0.999997	16790	0	0.94433	0.011072	0.035774	0.677953	1005	3	0.94433
OR5A1	4	0.2362	0.36209	0.999997	6860	1	0.90201	0.011073	0.035778	0.677953	1006	2	0.90201
METTL15	4	0.91061	0.91039	0.999997	16952	0	1.4314	0.011079	0.035795	0.677953	1007	3	1.4314
GPIHBP1	4	0.081748	0.18031	0.974497	3505	1	0.59551	0.011098	0.03584	0.677953	1008	2	0.59551
ZSCAN29	4	0.85264	0.85205	0.999997	15848	0	0.24988	0.011102	0.035851	0.677953	1009	2	0.24988
DNASE1L2	4	0.75607	0.75609	0.999997	14015	1	0.77118	0.011106	0.035861	0.677953	1010	3	0.77118
CPXCR1	4	0.98927	0.98932	0.999997	18663	0	0.81913	0.011126	0.03591	0.678203	1011	3	0.81913
GOLGA8O	4	0.75178	0.75207	0.999997	13934	1	1.0184	0.011193	0.036061	0.678905	1012	2	1.0184
MTERF3	4	0.011411	0.036108	0.919707	745	1	0.56011	0.011199	0.036074	0.678905	1013	2	0.56011
MAPK6	4	0.98819	0.98822	0.999997	18627	0	0.7254	0.011205	0.036087	0.678905	1014	3	0.7254
SIRT4	4	0.48644	0.56681	0.999997	10490	1	1.2761	0.011206	0.036089	0.678905	1015	3	1.2761
ELAC2	4	0.80112	0.80072	0.999997	14878	0	0.92984	0.011257	0.036191	0.679588	1016	3	0.92984
DDX23	4	0.8949	0.89459	0.999997	16663	0	1.4945	0.011266	0.036211	0.679588	1017	3	1.4945
DIEXF	4	0.88136	0.8809	0.999997	16423	0	1.4678	0.011275	0.036232	0.679588	1018	3	1.4678
MPHOSPH6	4	0.9881	0.98813	0.999997	18624	0	1.001	0.011308	0.036311	0.680397	1019	3	1.001
UPP1	4	0.97842	0.97846	0.999997	18372	0	0.69144	0.01136	0.036424	0.681177	1020	3	0.69144
ACACA	4	0.77766	0.7772	0.999997	14447	0	1.104	0.011415	0.036541	0.682227	1021	3	1.104
FAF2	4	0.84896	0.84838	0.999997	15772	0	0.98176	0.011429	0.036572	0.682227	1022	3	0.98176
USP17L30	4	0.94512	0.945	0.999997	17649	0	1.5697	0.011435	0.036587	0.682227	1023	2	1.5697
GPR89A	4	0.716	0.71993	0.999997	13366	1	0.96213	0.01148	0.036679	0.68243	1024	2	0.96213
BNIP3L	4	0.98156	0.9816	0.999997	18452	0	1.0867	0.011549	0.036839	0.68243	1025	3	1.0867
MRPL12	4	0.73451	0.73622	0.999997	13652	1	0.43946	0.011566	0.036871	0.68243	1026	2	0.43946
PSMD6	4	0.011566	0.036445	0.920493	752	1	0.84973	0.01157	0.036878	0.68243	1027	2	0.84973
COL8A2	4	0.62921	0.65385	0.999997	12128	1	0.99433	0.011589	0.036918	0.68243	1028	2	0.99433
SLC4A5	4	0.97898	0.97903	0.999997	18386	0	0.91122	0.011599	0.036942	0.68243	1029	3	0.91122
OBP2A	4	0.97109	0.97105	0.999997	18194	0	1.1183	0.011608	0.036963	0.68243	1030	2	1.1183
ALG1L2	4	0.89051	0.89018	0.999997	16590	0	0.79904	0.011617	0.03698	0.68243	1031	2	0.79904
PI4KA	4	0.77832	0.77788	0.999997	14460	0	1.4636	0.011628	0.037006	0.68243	1032	3	1.4636
NAA35	4	0.27399	0.40428	0.999997	7601	1	1.3001	0.011628	0.037006	0.68243	1033	3	1.3001
DHFR	4	0.05647	0.13109	0.969548	2569	2	0.50777	0.011634	0.037019	0.68243	1034	2	0.50777
ABCB7	4	0.64993	0.66835	0.999997	12392	1	0.84343	0.011653	0.037057	0.68243	1035	2	0.84343
ZBTB49	4	0.77754	0.77709	0.999997	14443	0	-0.05148	0.011669	0.037086	0.68243	1036	1	-0.05148
NPM1	4	0.16944	0.28691	0.999997	5463	1	1.1875	0.011675	0.037098	0.68243	1037	3	1.1875
VKORC1L1	4	0.82817	0.82756	0.999997	15412	0	0.38509	0.01172	0.037197	0.683601	1038	2	0.38509
OSBPL8	4	0.80624	0.80586	0.999997	14977	0	1.2543	0.011772	0.03732	0.684731	1039	3	1.2543
SON	4	0.38854	0.51717	0.999997	9616	1	0.8173	0.011776	0.03733	0.684731	1040	2	0.8173
SUMO1	4	0.81646	0.81607	0.999997	15187	0	0.92989	0.011822	0.037427	0.68585	1041	3	0.92989
CHAF1B	4	0.96519	0.96513	0.999997	18058	0	1.1806	0.011852	0.037496	0.686117	1042	3	1.1806
DEF6	4	0.87373	0.8733	0.999997	16258	0	0.12646	0.011875	0.037544	0.686117	1043	1	0.12646
WAC	4	0.74975	0.75012	0.999997	13902	1	1.016	0.011878	0.037549	0.686117	1044	3	1.016
GINS1	4	0.89864	0.89833	0.999997	16743	0	1.0873	0.011926	0.03766	0.687485	1045	3	1.0873
SLC25A1	4	0.96493	0.96489	0.999997	18052	0	0.55975	0.012081	0.037995	0.689951	1046	2	0.55975
DNAH1	4	0.97096	0.97091	0.999997	18192	0	0.77977	0.01209	0.038018	0.689951	1047	2	0.77977
GPD1L	4	0.29829	0.43134	0.999997	8087	1	0.7232	0.012126	0.038108	0.689951	1048	3	0.7232
CUL1	4	0.61853	0.64652	0.999997	11986	1	0.89956	0.012129	0.03811	0.689951	1049	3	0.89956
KRTAP13-3	4	0.009966	0.032834	0.914968	683	3	-0.94425	0.012132	0.038116	0.689951	1050	1	-0.94425
BTAF1	4	0.89814	0.89785	0.999997	16725	0	0.89137	0.012135	0.038121	0.689951	1051	3	0.89137
PRR35	4	0.89186	0.89156	0.999997	16611	0	0.72862	0.012156	0.038166	0.689951	1052	2	0.72862
BNIP1	4	0.21144	0.33442	0.999997	6348	1	1.2735	0.012162	0.038181	0.689951	1053	3	1.2735
OR5T3	4	0.85244	0.85186	0.999997	15842	0	0.76585	0.01218	0.038219	0.689951	1054	3	0.76585
GPR20	4	0.5175	0.58384	0.999997	10828	1	0.088702	0.012184	0.038228	0.689951	1055	1	0.088702
APEX1	4	0.20293	0.32472	0.999997	6180	1	0.10455	0.012235	0.038352	0.690976	1056	1	0.10455
TMEM62	4	0.97107	0.97103	0.999997	18193	0	0.73969	0.012247	0.038375	0.690976	1057	3	0.73969
ACTR5	4	0.77116	0.77078	0.999997	14308	1	1.379	0.012255	0.038394	0.690976	1058	3	1.379
HYPK	4	0.7253	0.72805	0.999997	13506	1	0.41672	0.012338	0.038575	0.693596	1059	1	0.41672
PLVAP	4	0.9245	0.92432	0.999997	17226	0	1.3643	0.012394	0.038689	0.694991	1060	3	1.3643
POLR2H	4	0.26157	0.39038	0.999997	7349	1	1.1366	0.012423	0.038754	0.695062	1061	3	1.1366
MRE11A	4	0.82962	0.82898	0.999997	15439	0	1.0954	0.012429	0.038766	0.695062	1062	3	1.0954
CALCA	4	0.69314	0.7012	0.999997	13021	1	1.3373	0.012441	0.038804	0.695088	1063	2	1.3373
WNT2B	4	0.38793	0.51689	0.999997	9609	1	0.22367	0.012493	0.038915	0.69643	1064	1	0.22367
OR4F21	3	0.97411	0.97425	0.999997	18269	0	3.024	0.012493	0.033048	0.660865	1065	3	3.024
EID3	4	0.96552	0.96546	0.999997	18063	0	1.25	0.012527	0.038989	0.697034	1066	2	1.25
C19orf33	4	0.97889	0.97893	0.999997	18384	0	0.9689	0.012544	0.039022	0.697034	1067	3	0.9689
TREH	4	0.98315	0.98317	0.999997	18493	0	0.94958	0.01261	0.039182	0.698937	1068	3	0.94958
METAP1	4	0.79631	0.79593	0.999997	14777	0	1.6439	0.012644	0.03926	0.698937	1069	3	1.6439
RPS19BP1	4	0.91285	0.91264	0.999997	16990	0	0.85913	0.012647	0.039268	0.698937	1070	3	0.85913
DNAL4	4	0.98435	0.98435	0.999997	18520	0	1.1245	0.01265	0.039275	0.698937	1071	3	1.1245
HIST2H4B	4	0.90533	0.90501	0.999997	16863	0	0.37661	0.012699	0.039392	0.700378	1072	2	0.37661
THOC2	4	0.89392	0.8936	0.999997	16642	0	0.5494	0.01275	0.0395	0.701134	1073	2	0.5494
MBD6	4	0.92532	0.92512	0.999997	17247	0	1.3074	0.012758	0.039521	0.701134	1074	3	1.3074
DDX47	4	0.97642	0.97641	0.999997	18334	0	1.5806	0.012786	0.039582	0.701134	1075	3	1.5806
ARPC4	4	0.98604	0.98605	0.999997	18569	0	1.4001	0.012789	0.039587	0.701134	1076	3	1.4001
EEF1A1	4	0.94432	0.94423	0.999997	17627	0	1.7245	0.012802	0.039621	0.701134	1077	3	1.7245
LRRC57	4	0.9216	0.9214	0.999997	17170	0	0.96139	0.012816	0.039655	0.701134	1078	3	0.96139
POLD3	4	0.768	0.76768	0.999997	14243	1	0.06626	0.012853	0.039747	0.701543	1079	1	0.06626
GSTCD	4	0.58702	0.62564	0.999997	11600	1	1.3115	0.012864	0.039771	0.701543	1080	3	1.3115
RASSF5	4	0.75812	0.75801	0.999997	14054	1	1.096	0.012892	0.039832	0.701543	1081	3	1.096
UTP11L	4	0.26576	0.39508	0.999997	7434	1	1.078	0.012897	0.039841	0.701543	1082	2	1.078
NR0B2	4	0.78515	0.78472	0.999997	14572	0	0.92216	0.012905	0.039862	0.701543	1083	3	0.92216
ZCCHC11	4	0.9682	0.96814	0.999997	18135	0	1.0172	0.012945	0.039954	0.702529	1084	3	1.0172
MTO1	4	0.978	0.97805	0.999997	18363	0	1.192	0.01298	0.040039	0.703366	1085	3	1.192
MLF2	4	0.19404	0.31473	0.999997	5994	1	0.8962	0.013027	0.040146	0.704338	1086	3	0.8962
RTEL1	4	0.96921	0.96914	0.999997	18156	0	1.565	0.013053	0.040202	0.704338	1087	3	1.565
TIMM9	4	0.0036592	0.012964	0.878005	268	1	1.0836	0.013071	0.040239	0.704338	1088	3	1.0836
RPL17-C18orf32	4	0.96669	0.96665	0.999997	18094	0	1.2055	0.013096	0.040295	0.704338	1089	3	1.2055
BAIAP2L1	4	0.98336	0.98338	0.999997	18500	0	1.0664	0.013101	0.040307	0.704338	1090	2	1.0664
MED28	4	0.55104	0.60334	0.999997	11184	1	0.51941	0.013111	0.040335	0.704338	1091	1	0.51941
TYW1	4	0.64469	0.66464	0.999997	12328	1	0.88943	0.013128	0.04036	0.704338	1092	3	0.88943
SPATS2	4	0.01799	0.050901	0.946046	1023	1	0.80905	0.013155	0.040411	0.704338	1093	2	0.80905
SRP72	4	0.53685	0.59492	0.999997	11036	1	0.095653	0.013162	0.040426	0.704338	1094	2	0.095653
PITPNM1	4	0.23984	0.36611	0.999997	6938	1	1.8037	0.013181	0.040471	0.704389	1095	3	1.8037
TMEM104	4	0.51551	0.58268	0.999997	10809	1	0.88055	0.013194	0.040502	0.704389	1096	3	0.88055
TAF1A	4	0.090347	0.19655	0.978035	3826	1	0.37498	0.013213	0.040543	0.70446	1097	1	0.37498
C16orf96	4	0.17121	0.28891	0.999997	5500	2	0.54096	0.013265	0.04067	0.705392	1098	2	0.54096
DHX16	4	0.3883	0.51706	0.999997	9614	1	1.556	0.013265	0.040671	0.705392	1099	3	1.556
SLC40A1	4	0.66776	0.68155	0.999997	12663	1	0.90102	0.013292	0.040736	0.705874	1100	2	0.90102
EIF4A3	4	0.95911	0.95902	0.999997	17922	0	0.97783	0.013316	0.040793	0.70623	1101	3	0.97783
RPL7	4	0.93907	0.93904	0.999997	17507	0	1.0992	0.013369	0.040901	0.707464	1102	3	1.0992
IRS4	4	0.92681	0.92661	0.999997	17268	0	0.94716	0.013395	0.040974	0.708086	1103	2	0.94716
VAMP1	4	0.97346	0.97338	0.999997	18260	0	0.65447	0.013419	0.041023	0.708279	1104	3	0.65447
BHLHE23	4	0.61807	0.64621	0.999997	11978	1	1.0432	0.013459	0.0411	0.708971	1105	3	1.0432
MRPL28	4	0.21821	0.34199	0.999997	6488	2	0.19225	0.013522	0.041247	0.710867	1106	2	0.19225
RWDD3	4	0.85861	0.85816	0.999997	15974	0	1.1062	0.013549	0.041297	0.711092	1107	3	1.1062
DDX5	4	0.94378	0.94369	0.999997	17616	0	0.63852	0.013574	0.041355	0.71145	1108	2	0.63852
SGTB	4	0.7992	0.79885	0.999997	14834	0	1.0774	0.013594	0.0414	0.711585	1109	3	1.0774
HUS1	4	0.77895	0.77851	0.999997	14475	0	0.90555	0.013652	0.041537	0.713061	1110	3	0.90555
DARS	4	0.98997	0.98999	0.999997	18687	0	1.1735	0.013679	0.041598	0.713061	1111	3	1.1735
RNF24	4	0.88916	0.88882	0.999997	16568	0	0.89008	0.013704	0.041659	0.713061	1112	3	0.89008
AAMP	4	0.77164	0.77127	0.999997	14318	1	1.0324	0.013711	0.041671	0.713061	1113	3	1.0324
ENGASE	4	0.98531	0.98531	0.999997	18547	0	1.3049	0.013714	0.041679	0.713061	1114	3	1.3049
GRIA2	4	0.98781	0.98785	0.999997	18617	0	1.5065	0.013734	0.041717	0.713061	1115	3	1.5065
AFG3L2	4	0.93155	0.93132	0.999997	17360	0	1.5407	0.013756	0.041771	0.713061	1116	3	1.5407
SNRNP27	4	0.98903	0.98908	0.999997	18658	0	0.50133	0.013779	0.04182	0.713061	1117	3	0.50133
CRNKL1	4	0.57748	0.6196	0.999997	11478	1	1.0604	0.013789	0.041839	0.713061	1118	3	1.0604
PALB2	4	0.65813	0.67433	0.999997	12520	1	1.1305	0.013798	0.041859	0.713061	1119	2	1.1305
MOGAT2	4	0.63118	0.65517	0.999997	12155	1	1.2477	0.013812	0.041901	0.71314	1120	2	1.2477
POLRMT	3	0.98617	0.98632	0.999997	18573	0	1.0788	0.013826	0.036392	0.681177	1121	3	1.0788
LLGL1	4	0.92575	0.92555	0.999997	17255	0	0.33185	0.013831	0.041949	0.713316	1122	2	0.33185
UQCC3	4	0.95977	0.95968	0.999997	17940	0	1.315	0.013847	0.041991	0.713404	1123	3	1.315
HNRNPH1	4	0.98088	0.98092	0.999997	18428	0	1.0173	0.013871	0.042043	0.713641	1124	3	1.0173
PSMC2	4	0.56673	0.61292	0.999997	11363	1	1.0926	0.013896	0.042102	0.714018	1125	2	1.0926
RPA1	4	0.94081	0.94074	0.999997	17545	0	0.96226	0.013934	0.042191	0.714886	1126	3	0.96226
ECHS1	4	0.89564	0.89532	0.999997	16677	0	0.65919	0.013985	0.042304	0.71566	1127	2	0.65919
ANK1	4	0.91622	0.916	0.999997	17056	0	0.80264	0.014022	0.042383	0.71566	1128	3	0.80264
GOLGA6L1	4	0.9644	0.96436	0.999997	18039	0	0.8993	0.014029	0.042394	0.71566	1129	2	0.8993
ATP5J2	4	0.98072	0.98076	0.999997	18427	0	0.91676	0.014037	0.042409	0.71566	1130	3	0.91676
TRAF2	4	0.90205	0.90169	0.999997	16800	0	0.88792	0.014048	0.042434	0.71566	1131	3	0.88792
ANKRD46	4	0.57226	0.61632	0.999997	11424	1	1.0369	0.014078	0.042508	0.71566	1132	2	1.0369
GEMIN7	4	0.61034	0.64092	0.999997	11877	1	0.26053	0.014088	0.042534	0.71566	1133	2	0.26053
PLK1	4	0.98267	0.98269	0.999997	18479	0	1.3469	0.014106	0.042577	0.71566	1134	3	1.3469
AGAP6	4	0.25103	0.3786	0.999997	7147	2	0.48094	0.014114	0.042591	0.71566	1135	2	0.48094
POLR3A	4	0.97522	0.97517	0.999997	18307	0	1.1987	0.014121	0.042611	0.71566	1136	2	1.1987
FABP3	4	0.66856	0.68217	0.999997	12674	1	1.1505	0.014163	0.042703	0.71657	1137	2	1.1505
SRSF3	4	0.48071	0.56367	0.999997	10434	1	1.4818	0.014191	0.042768	0.716728	1138	3	1.4818
VAT1	4	0.52334	0.5872	0.999997	10887	1	0.83189	0.014198	0.042787	0.716728	1139	2	0.83189
POLR2K	4	0.77209	0.77171	0.999997	14327	1	0.92452	0.01422	0.042835	0.716756	1140	3	0.92452
METRN	4	0.92348	0.92333	0.999997	17211	0	1.2336	0.014233	0.042864	0.716756	1141	3	1.2336
CTNNBL1	4	0.41783	0.53139	0.999997	9876	1	1.0645	0.014277	0.042972	0.717939	1142	3	1.0645
GALNT15	4	0.313	0.44783	0.999997	8388	1	0.97943	0.01434	0.043126	0.719338	1143	2	0.97943
RNPC3	4	0.70139	0.70777	0.999997	13152	1	0.71925	0.014345	0.043131	0.719338	1144	2	0.71925
BTBD8	3	0.64352	0.64453	0.999997	12313	1	1.3124	0.014352	0.037727	0.688048	1145	2	1.3124
LRP4	4	0.51957	0.58499	0.999997	10853	1	1.4841	0.014376	0.043204	0.719928	1146	3	1.4841
MKS1	3	0.98561	0.98574	0.999997	18557	0	0.81931	0.014393	0.03781	0.688912	1147	3	0.81931
ECT2	4	0.98881	0.98886	0.999997	18650	0	1.1064	0.014394	0.043244	0.719965	1148	3	1.1064
DGCR14	4	0.16068	0.277	0.997777	5295	1	1.3361	0.01444	0.043357	0.721226	1149	3	1.3361
AQP9	4	0.68215	0.69255	0.999997	12857	1	0.7728	0.014497	0.0435	0.722751	1150	2	0.7728
CTPS1	4	0.9493	0.94925	0.999997	17722	0	0.73262	0.014525	0.043563	0.722751	1151	3	0.73262
LCE1A	4	0.95534	0.95525	0.999997	17836	0	0.97355	0.014535	0.04359	0.722751	1152	3	0.97355
SMC6	4	0.98613	0.98613	0.999997	18570	0	1.9256	0.014551	0.04363	0.722751	1153	3	1.9256
ZBP1	4	0.059611	0.13734	0.971497	2686	1	1.1051	0.014555	0.043638	0.722751	1154	3	1.1051
ENTPD7	4	0.73444	0.73614	0.999997	13650	1	1.3801	0.014639	0.043819	0.724136	1155	3	1.3801
EXOC1	4	0.98675	0.98676	0.999997	18587	0	1.2319	0.014654	0.043847	0.724136	1156	3	1.2319
PTK7	4	0.92774	0.92751	0.999997	17293	0	0.86082	0.01466	0.043859	0.724136	1157	3	0.86082
XPNPEP3	4	0.59306	0.62961	0.999997	11671	1	1.2012	0.014683	0.043914	0.724136	1158	3	1.2012
L3MBTL1	4	0.98986	0.98987	0.999997	18681	0	0.85558	0.014704	0.043957	0.724136	1159	3	0.85558
C3orf70	4	0.59888	0.6334	0.999997	11731	1	0.15777	0.014705	0.043961	0.724136	1160	2	0.15777
ARL6IP4	4	0.89455	0.89423	0.999997	16655	0	0.96719	0.014724	0.044007	0.724136	1161	3	0.96719
SMIM10L1	4	0.29217	0.42454	0.999997	7960	1	1.0746	0.014741	0.044047	0.724136	1162	2	1.0746
TBC1D10B	4	0.23378	0.3594	0.999997	6801	1	0.6933	0.014768	0.044106	0.724136	1163	3	0.6933
ZDHHC7	4	0.65066	0.66887	0.999997	12400	1	0.3878	0.014784	0.044138	0.724136	1164	2	0.3878
METTL16	4	0.32519	0.46145	0.999997	8633	2	0.26066	0.014808	0.044195	0.724449	1165	2	0.26066
CLEC18C	4	0.81338	0.81299	0.999997	15117	0	0.6548	0.014859	0.04432	0.725873	1166	2	0.6548
CDC37	4	0.80699	0.80662	0.999997	14990	0	1.9079	0.014874	0.044365	0.725989	1167	3	1.9079
ANAPC16	4	0.98493	0.98495	0.999997	18540	0	1.0927	0.014922	0.044475	0.727155	1168	3	1.0927
FAM25G	4	0.94744	0.9474	0.999997	17694	0	1.2569	0.014939	0.044515	0.727185	1169	3	1.2569
KLF16	4	0.045219	0.10843	0.962114	2145	3	-0.96997	0.014962	0.044565	0.727385	1170	1	-0.96997
PIAS4	4	0.92818	0.92797	0.999997	17300	0	0.68437	0.015045	0.044754	0.728801	1171	2	0.68437
YTHDF2	4	0.69069	0.69927	0.999997	12985	1	1.0678	0.015046	0.044757	0.728801	1172	3	1.0678
EIF3D	4	0.97024	0.97017	0.999997	18179	0	1.0879	0.015065	0.0448	0.728801	1173	2	1.0879
RPL35A	4	0.86465	0.86423	0.999997	16096	0	0.61889	0.015067	0.044804	0.728801	1174	2	0.61889
SIGLEC6	4	0.33943	0.47749	0.999997	8931	1	-0.059835	0.015116	0.044911	0.729916	1175	1	-0.059835
ATN1	4	0.37037	0.50858	0.999997	9469	1	0.98582	0.015146	0.044976	0.730356	1176	3	0.98582
LOC400736	4	0.74491	0.74558	0.999997	13823	1	0.39712	0.015219	0.045117	0.731312	1177	2	0.39712
RNF17	4	0.12409	0.2355	0.98663	4549	2	0.41061	0.015242	0.045167	0.731312	1178	2	0.41061
USO1	4	0.95763	0.95759	0.999997	17890	0	1.6198	0.015253	0.045189	0.731312	1179	3	1.6198
CCDC181	4	0.65358	0.67094	0.999997	12450	1	0.98559	0.015256	0.045198	0.731312	1180	3	0.98559
STX5	4	0.93343	0.93325	0.999997	17391	0	1.0584	0.01527	0.045226	0.731312	1181	2	1.0584
ADAT3	4	0.75547	0.75553	0.999997	14008	1	0.52589	0.015322	0.04535	0.732259	1182	2	0.52589
RETSAT	4	0.88784	0.8875	0.999997	16539	0	1.3933	0.01533	0.045362	0.732259	1183	3	1.3933
C8orf37	4	0.10754	0.21679	0.985091	4189	2	0.46334	0.015359	0.045426	0.732686	1184	2	0.46334
SPDYE2B	4	0.041087	0.099992	0.962114	1982	2	0.5854	0.015403	0.045518	0.733053	1185	2	0.5854
ATP5O	4	0.054289	0.12679	0.969548	2486	1	0.94869	0.015407	0.045526	0.733053	1186	3	0.94869
SAMM50	4	0.46726	0.55652	0.999997	10303	1	1.2609	0.015445	0.045611	0.733802	1187	3	1.2609
IRAK4	4	0.3445	0.48318	0.999997	9037	1	0.99915	0.015462	0.045649	0.733802	1188	2	0.99915
PIGC	4	0.87767	0.87722	0.999997	16342	0	0.95809	0.01548	0.0457	0.734009	1189	3	0.95809
AADACL3	4	0.33476	0.47221	0.999997	8833	2	-0.30623	0.015527	0.045802	0.734737	1190	1	-0.30623
IMPDH2	4	0.77394	0.7735	0.999997	14365	0	0.98523	0.015536	0.045823	0.734737	1191	3	0.98523
FAM185A	4	0.74751	0.74802	0.999997	13866	1	0.85275	0.015617	0.046008	0.736658	1192	2	0.85275
EIF3E	4	0.97172	0.97168	0.999997	18210	0	0.97399	0.015676	0.046139	0.737512	1193	3	0.97399
TLR5	4	0.87019	0.86977	0.999997	16199	0	0.23151	0.015681	0.04615	0.737512	1194	2	0.23151
RPL36A-HNRNPH2	4	0.96005	0.95996	0.999997	17951	0	1.0301	0.015733	0.046257	0.738608	1195	2	1.0301
CMC1	4	0.29073	0.42295	0.999997	7936	1	0.55279	0.01578	0.046353	0.739011	1196	2	0.55279
DHDDS	4	0.8081	0.8077	0.999997	15018	0	0.1205	0.015784	0.04636	0.739011	1197	1	0.1205
PUF60	4	0.90355	0.90323	0.999997	16830	0	0.98947	0.015825	0.046445	0.739757	1198	3	0.98947
TEFM	4	0.84752	0.84689	0.999997	15752	0	1.1476	0.015862	0.046536	0.740592	1199	3	1.1476
SCFD1	4	0.21795	0.34168	0.999997	6485	2	0.44439	0.015921	0.046667	0.742051	1200	2	0.44439
BRCA2	4	0.93336	0.93317	0.999997	17389	0	0.96087	0.015966	0.046785	0.743303	1201	2	0.96087
THOC1	4	0.82111	0.82062	0.999997	15270	0	1.7045	0.016004	0.046863	0.743935	1202	2	1.7045
OR9I1	4	0.72623	0.72887	0.999997	13520	1	0.51902	0.016041	0.046955	0.744772	1203	2	0.51902
RPL13	4	0.74133	0.74229	0.999997	13758	1	1.3619	0.016228	0.047378	0.75024	1204	3	1.3619
RPS15A	4	0.23747	0.36352	0.999997	6889	1	1.5014	0.016246	0.047428	0.750414	1205	3	1.5014
NFE2L1	4	0.13099	0.24336	0.991692	4682	1	0.6619	0.016293	0.047537	0.751031	1206	3	0.6619
CWC25	4	0.69581	0.70329	0.999997	13057	1	1.0873	0.016297	0.047546	0.751031	1207	3	1.0873
NPIPB9	4	0.78976	0.78933	0.999997	14657	0	1.528	0.016349	0.047655	0.752128	1208	2	1.528
MYO1D	4	0.11093	0.2207	0.985393	4262	2	-0.19006	0.016451	0.047885	0.75495	1209	1	-0.19006
FBXL7	4	0.61714	0.64557	0.999997	11967	1	0.86017	0.016464	0.047923	0.75495	1210	3	0.86017
ANKRD11	4	0.95933	0.95925	0.999997	17927	0	0.80018	0.016482	0.047952	0.75495	1211	3	0.80018
CDIPT	4	0.73152	0.73354	0.999997	13603	1	1.525	0.016524	0.048039	0.75569	1212	3	1.525
MAGOH	4	0.98103	0.98105	0.999997	18434	0	0.88386	0.016554	0.048108	0.755742	1213	3	0.88386
WDR45	4	0.6363	0.65867	0.999997	12225	1	0.53495	0.016561	0.048121	0.755742	1214	2	0.53495
ORC5	4	0.78637	0.78597	0.999997	14592	0	1.223	0.016632	0.048276	0.757085	1215	3	1.223
CRYBA2	4	0.33094	0.46793	0.999997	8749	1	0.73948	0.016638	0.048286	0.757085	1216	2	0.73948
ARHGAP9	4	0.81098	0.81056	0.999997	15077	0	0.40054	0.016657	0.048328	0.75713	1217	2	0.40054
SF3B5	4	0.85994	0.85946	0.999997	16003	0	1.6795	0.01672	0.048459	0.758505	1218	3	1.6795
ZNF207	4	0.86357	0.86315	0.999997	16075	0	1.1175	0.016739	0.048506	0.758505	1219	3	1.1175
ELOF1	4	0.98474	0.98473	0.999997	18533	0	1.2391	0.016752	0.048536	0.758505	1220	3	1.2391
LRRC34	4	0.92808	0.92786	0.999997	17299	0	0.88348	0.016783	0.048605	0.758505	1221	3	0.88348
ANKS6	4	0.31851	0.45393	0.999997	8505	1	0.46731	0.016798	0.048638	0.758505	1222	2	0.46731
MB21D2	4	0.39119	0.51844	0.999997	9639	1	0.82579	0.016823	0.048691	0.758505	1223	3	0.82579
DHX40	4	0.42307	0.53397	0.999997	9916	1	1.4396	0.016828	0.048703	0.758505	1224	3	1.4396
PAFAH1B1	4	0.96505	0.965	0.999997	18055	0	1.2401	0.016859	0.048768	0.758505	1225	3	1.2401
TMIGD2	4	0.81706	0.81663	0.999997	15200	0	0.47286	0.016862	0.048773	0.758505	1226	2	0.47286
NISCH	4	0.91002	0.90977	0.999997	16937	0	0.34854	0.016913	0.048895	0.75978	1227	2	0.34854
CHURC1-FNTB	3	0.41138	0.45988	0.999997	9823	1	1.442	0.016941	0.044123	0.724136	1228	2	1.442
CDC27	4	0.12153	0.2326	0.98663	4493	2	0.11652	0.016965	0.04902	0.760173	1229	2	0.11652
ATP8B4	4	0.10517	0.21406	0.985091	4141	1	0.88745	0.016997	0.049096	0.760173	1230	3	0.88745
PWP1	4	0.4289	0.53688	0.999997	9965	1	1.3186	0.01702	0.04915	0.760173	1231	3	1.3186
SLC22A15	4	0.65613	0.67283	0.999997	12490	1	1.1688	0.017024	0.049159	0.760173	1232	3	1.1688
SFR1	4	0.83852	0.83783	0.999997	15593	0	0.75631	0.017059	0.049242	0.760173	1233	2	0.75631
EXOSC7	4	0.77801	0.77755	0.999997	14453	0	-0.27446	0.017067	0.049252	0.760173	1234	1	-0.27446
FKBP11	4	0.9882	0.98823	0.999997	18628	0	0.87435	0.01709	0.049305	0.760173	1235	3	0.87435
HIST1H2BM	4	0.17382	0.2919	0.999997	5552	2	-0.23005	0.017119	0.049379	0.760173	1236	1	-0.23005
MRPS17	4	0.81963	0.81916	0.999997	15240	0	0.71677	0.017128	0.049398	0.760173	1237	2	0.71677
KIF27	4	0.9896	0.98963	0.999997	18673	0	1.1437	0.017143	0.049435	0.760173	1238	3	1.1437
PPM1D	4	0.072744	0.16306	0.974497	3160	1	1.1944	0.017159	0.049467	0.760173	1239	3	1.1944
HSD17B13	4	0.92125	0.92106	0.999997	17164	0	0.8561	0.017167	0.049481	0.760173	1240	2	0.8561
BUB1B	4	0.8999	0.89956	0.999997	16765	0	1.3755	0.017177	0.0495	0.760173	1241	3	1.3755
ZBTB3	4	0.89403	0.89371	0.999997	16646	0	0.90194	0.017192	0.049533	0.760173	1242	3	0.90194
PTGES2	4	0.83376	0.83313	0.999997	15505	0	0.63289	0.017221	0.049596	0.760173	1243	2	0.63289
RPE	4	0.48461	0.56581	0.999997	10465	1	0.80302	0.017229	0.049609	0.760173	1244	2	0.80302
UQCC2	4	0.11519	0.22542	0.985393	4358	2	0.036272	0.017236	0.049632	0.760173	1245	2	0.036272
WDR3	4	0.81159	0.81118	0.999997	15084	0	1.3724	0.017252	0.049666	0.760173	1246	2	1.3724
PPP1R3D	4	0.22607	0.35076	0.999997	6644	2	0.2789	0.017306	0.049787	0.760173	1247	2	0.2789
PSMG3	4	0.95301	0.9529	0.999997	17786	0	1.0423	0.017312	0.049798	0.760173	1248	3	1.0423
TRAK2	4	0.96841	0.96835	0.999997	18141	0	0.73977	0.017342	0.049874	0.760173	1249	3	0.73977
NIPBL	4	0.96993	0.96987	0.999997	18173	0	1.8969	0.017365	0.049923	0.760173	1250	3	1.8969
NDC80	4	0.90849	0.90822	0.999997	16910	0	1.4301	0.017368	0.049929	0.760173	1251	3	1.4301
SDE2	4	0.46269	0.55411	0.999997	10269	1	1.2127	0.017372	0.049934	0.760173	1252	3	1.2127
CERCAM	4	0.87495	0.87451	0.999997	16281	0	0.6952	0.017376	0.049942	0.760173	1253	3	0.6952
POTED	4	0.69316	0.70121	0.999997	13022	1	1.3331	0.01738	0.049954	0.760173	1254	3	1.3331
SLC35E1	4	0.036932	0.091391	0.961131	1812	2	-0.98432	0.017426	0.050054	0.760335	1255	1	-0.98432
TUBB	4	0.97848	0.97852	0.999997	18373	0	1.2503	0.017429	0.050059	0.760335	1256	3	1.2503
NOMO1	4	0.98657	0.98656	0.999997	18583	0	1.2376	0.017444	0.050084	0.760335	1257	3	1.2376
OR8H2	4	0.32795	0.46453	0.999997	8689	2	-0.27949	0.017529	0.05027	0.76205	1258	1	-0.27949
SMC4	4	0.96845	0.9684	0.999997	18143	0	1.0577	0.017532	0.050277	0.76205	1259	3	1.0577
RPL31	4	0.46778	0.55679	0.999997	10305	1	1.2468	0.017577	0.050384	0.763063	1260	3	1.2468
MAD2L2	4	0.94486	0.94473	0.999997	17644	0	1.3663	0.017611	0.050451	0.763478	1261	3	1.3663
RAB13	4	0.98769	0.98771	0.999997	18612	0	1.0543	0.017641	0.050508	0.763727	1262	3	1.0543
FBXL19	4	0.97578	0.97575	0.999997	18320	0	0.81771	0.017683	0.050584	0.764282	1263	2	0.81771
TMEM150A	3	0.9823	0.98245	0.999997	18470	0	0.81129	0.017702	0.046019	0.736658	1264	3	0.81129
GTF3C2	4	0.30338	0.43704	0.999997	8197	2	0.66276	0.017734	0.050705	0.765508	1265	2	0.66276
RNF149	4	0.79437	0.79396	0.999997	14741	0	0.76607	0.017758	0.050763	0.765779	1266	2	0.76607
SLC22A5	4	0.40785	0.52647	0.999997	9791	1	0.8034	0.017802	0.050868	0.765937	1267	3	0.8034
RPL24	4	0.87872	0.87828	0.999997	16368	0	1.2429	0.017805	0.050877	0.765937	1268	3	1.2429
C19orf44	4	0.80261	0.80218	0.999997	14904	0	0.57781	0.017837	0.050953	0.765937	1269	2	0.57781
SRPK3	4	0.89077	0.89043	0.999997	16600	0	0.79164	0.017848	0.050972	0.765937	1270	3	0.79164
OSGEP	4	0.95563	0.95554	0.999997	17843	0	0.93683	0.017884	0.05105	0.766479	1271	2	0.93683
MNAT1	4	0.56809	0.61373	0.999997	11383	1	0.0083812	0.017939	0.051179	0.767805	1272	1	0.0083812
MESP1	4	0.79432	0.79392	0.999997	14739	0	1.0908	0.017974	0.051247	0.76792	1273	3	1.0908
TBC1D3F	4	0.83098	0.83037	0.999997	15463	0	0.86285	0.017982	0.051267	0.76792	1274	3	0.86285
PDZRN4	4	0.97634	0.97632	0.999997	18331	0	0.74304	0.018009	0.051328	0.768167	1275	3	0.74304
PAXBP1	4	0.77513	0.77469	0.999997	14390	0	1.4774	0.018026	0.051364	0.768167	1276	3	1.4774
PRICKLE2	4	0.028153	0.072859	0.955525	1452	2	-0.64089	0.018093	0.051511	0.769765	1277	1	-0.64089
SMC3	3	0.065541	0.12634	0.969548	2893	1	1.5152	0.018211	0.04723	0.748514	1278	2	1.5152
POT1	4	0.75659	0.7566	0.999997	14022	1	1.0462	0.018216	0.051789	0.77331	1279	3	1.0462
TMEM35	4	0.87514	0.87469	0.999997	16286	0	0.70129	0.018288	0.05196	0.775139	1280	3	0.70129
HAUS1	4	0.62287	0.64952	0.999997	12040	1	1.2153	0.018304	0.051992	0.775139	1281	3	1.2153
ARHGAP35	4	0.67314	0.68563	0.999997	12735	1	0.61505	0.018343	0.052077	0.77532	1282	2	0.61505
PPAT	4	0.98586	0.98585	0.999997	18564	0	0.89023	0.018366	0.052125	0.77532	1283	3	0.89023
RPS28	4	0.96213	0.96205	0.999997	17993	0	1.1643	0.018383	0.052164	0.77532	1284	3	1.1643
UBL4A	4	0.18694	0.30676	0.999997	5846	1	0.57595	0.018399	0.052205	0.77532	1285	2	0.57595
GPR18	4	0.45339	0.54929	0.999997	10187	1	0.061371	0.018401	0.052207	0.77532	1286	1	0.061371
IL1R2	4	0.87441	0.87398	0.999997	16271	0	0.99421	0.018429	0.052267	0.77561	1287	3	0.99421
ST6GALNAC2	4	0.81636	0.81599	0.999997	15185	0	0.81354	0.018503	0.05244	0.776376	1288	2	0.81354
HAUS3	4	0.0050579	0.017691	0.878005	367	1	1.0104	0.018503	0.05244	0.776376	1289	3	1.0104
LSM8	4	0.83245	0.83181	0.999997	15486	0	0.93249	0.018554	0.052548	0.776921	1290	2	0.93249
CELF1	4	0.82195	0.82146	0.999997	15288	0	1.0046	0.018559	0.052559	0.776921	1291	3	1.0046
ORAOV1	4	0.9648	0.96476	0.999997	18047	0	1.0016	0.018601	0.052655	0.777725	1292	3	1.0016
NPIPA8	4	0.53996	0.59675	0.999997	11067	1	1.2056	0.018617	0.052695	0.777725	1293	3	1.2056
N4BP2	4	0.87672	0.87628	0.999997	16322	0	1.0466	0.018639	0.052743	0.777843	1294	3	1.0466
ZNF99	4	0.80188	0.80146	0.999997	14889	0	0.77654	0.018687	0.052842	0.778693	1295	2	0.77654
WDR43	4	0.95005	0.94999	0.999997	17734	0	1.1193	0.018734	0.052939	0.778697	1296	3	1.1193
HAPLN2	4	0.63459	0.65751	0.999997	12203	1	0.84394	0.01874	0.052954	0.778697	1297	3	0.84394
ZDHHC3	4	0.16443	0.28122	0.999997	5360	2	-0.49353	0.018759	0.052997	0.778697	1298	1	-0.49353
FGF22	4	0.76927	0.76888	0.999997	14268	1	1.0854	0.018763	0.053005	0.778697	1299	3	1.0854
OCIAD2	4	0.66736	0.68125	0.999997	12659	1	0.51279	0.01881	0.053119	0.779779	1300	2	0.51279
BTNL3	4	0.17081	0.28846	0.999997	5493	2	-0.3116	0.018862	0.053234	0.780867	1301	1	-0.3116
THOC3	4	0.9344	0.93426	0.999997	17413	0	0.86078	0.018913	0.053344	0.781871	1302	2	0.86078
BCAR1	4	0.42709	0.53597	0.999997	9948	1	0.4608	0.01899	0.053513	0.783259	1303	2	0.4608
RUNDC3B	4	0.84968	0.84909	0.999997	15785	0	0.6986	0.018994	0.05352	0.783259	1304	3	0.6986
LOC100129924	4	0.71458	0.71869	0.999997	13347	1	0.77725	0.01905	0.053653	0.78436	1305	2	0.77725
LRRC45	4	0.96202	0.96194	0.999997	17987	0	1.2501	0.019067	0.053687	0.78436	1306	3	1.2501
DHX35	4	0.77197	0.77159	0.999997	14325	1	0.82217	0.01908	0.053719	0.78436	1307	3	0.82217
OR7E24	4	0.26927	0.3989	0.999997	7510	2	0.035827	0.019118	0.053806	0.784508	1308	2	0.035827
PHF7	4	0.86244	0.86203	0.999997	16055	0	0.80976	0.019122	0.053811	0.784508	1309	3	0.80976
KLF4	4	0.71419	0.71838	0.999997	13338	1	1.2843	0.019142	0.053856	0.784567	1310	3	1.2843
C1GALT1C1L	4	0.95462	0.9545	0.999997	17822	0	0.91032	0.019172	0.05391	0.784761	1311	3	0.91032
CENPK	4	0.88119	0.88072	0.999997	16421	0	0.8783	0.019221	0.054017	0.785708	1312	2	0.8783
TDGF1	4	0.20647	0.32876	0.999997	6247	2	-0.43035	0.019272	0.054135	0.785924	1313	1	-0.43035
CORO1C	4	0.80279	0.80236	0.999997	14908	0	0.88555	0.019282	0.054158	0.785924	1314	3	0.88555
SLC35F3	4	0.76899	0.76862	0.999997	14262	1	0.70312	0.01931	0.054225	0.785924	1315	3	0.70312
EIF2S2	4	0.6684	0.68204	0.999997	12672	1	1.1031	0.019323	0.05426	0.785924	1316	3	1.1031
LAMTOR4	4	0.9749	0.97486	0.999997	18293	0	1.1481	0.019327	0.054269	0.785924	1317	2	1.1481
HSPA8	4	0.90883	0.90857	0.999997	16916	0	0.97936	0.019335	0.054287	0.785924	1318	3	0.97936
CHPF2	4	0.37736	0.51185	0.999997	9526	1	0.31243	0.019374	0.054377	0.785924	1319	1	0.31243
UTP14A	4	0.97523	0.97518	0.999997	18308	0	1.1797	0.019376	0.054382	0.785924	1320	2	1.1797
TTC27	4	0.015322	0.044947	0.945923	902	1	1.2489	0.019383	0.054402	0.785924	1321	3	1.2489
RPL15	4	0.66427	0.67887	0.999997	12612	1	0.85773	0.019424	0.054486	0.78621	1322	3	0.85773
TBL1XR1	4	0.13984	0.25351	0.996245	4853	1	0.68545	0.019433	0.054504	0.78621	1323	2	0.68545
KIAA0196	4	0.073227	0.16401	0.974497	3176	3	-0.6539	0.019528	0.054707	0.788551	1324	1	-0.6539
RAPGEF1	4	0.98659	0.98659	0.999997	18584	0	0.68393	0.019582	0.05481	0.789442	1325	3	0.68393
ARL2	4	0.61805	0.64619	0.999997	11977	1	0.99583	0.01963	0.054908	0.790256	1326	2	0.99583
FTL	4	0.98006	0.98012	0.999997	18411	0	1.0339	0.019683	0.05502	0.791263	1327	3	1.0339
MAFF	3	0.35485	0.42252	0.999997	9226	1	1.0898	0.019768	0.050974	0.765937	1328	2	1.0898
SPDYE2	4	0.96738	0.96732	0.999997	18117	0	1.0282	0.01979	0.055249	0.793959	1329	3	1.0282
PRRC2B	4	0.973	0.97295	0.999997	18245	0	0.68906	0.019814	0.0553	0.794099	1330	3	0.68906
NCS1	4	0.68261	0.69291	0.999997	12864	1	0.63082	0.019835	0.055347	0.794179	1331	2	0.63082
GGTLC2	4	0.31504	0.45009	0.999997	8432	2	0.71586	0.019852	0.05539	0.7942	1332	2	0.71586
CCDC12	4	0.24898	0.37634	0.999997	7115	1	1.1851	0.019886	0.055476	0.794293	1333	3	1.1851
SCN4A	4	0.98158	0.98162	0.999997	18453	0	0.8091	0.019888	0.05548	0.794293	1334	3	0.8091
KRI1	4	0.77837	0.77794	0.999997	14462	0	0.59192	0.019937	0.055582	0.794571	1335	2	0.59192
SMS	4	0.94871	0.94868	0.999997	17714	0	0.26651	0.019988	0.05569	0.795031	1336	1	0.26651
GAB2	4	0.95383	0.95372	0.999997	17802	0	1.124	0.020001	0.055709	0.795031	1337	2	1.124
COBLL1	4	0.56568	0.61229	0.999997	11350	1	0.87393	0.020067	0.055857	0.796114	1338	3	0.87393
SHOC2	4	0.26091	0.38963	0.999997	7332	2	-0.52379	0.020142	0.05604	0.797465	1339	1	-0.52379
P2RX6	4	0.54675	0.60071	0.999997	11139	1	0.7808	0.020175	0.056107	0.797465	1340	2	0.7808
CCDC144NL	4	0.27349	0.40368	0.999997	7592	2	-0.068747	0.020193	0.056141	0.797465	1341	2	-0.068747
MRPL18	4	0.75842	0.7583	0.999997	14058	1	0.84622	0.020241	0.056249	0.797465	1342	2	0.84622
DIP2C	4	0.6536	0.67096	0.999997	12451	1	0.96023	0.020247	0.056262	0.797465	1343	3	0.96023
ATG101	4	0.77574	0.7753	0.999997	14402	0	0.76591	0.020266	0.056305	0.797465	1344	3	0.76591
GSTP1	4	0.99006	0.99008	0.999997	18692	0	0.57497	0.020268	0.056307	0.797465	1345	3	0.57497
NPLOC4	4	0.98891	0.98896	0.999997	18653	0	1.6356	0.020272	0.056316	0.797465	1346	3	1.6356
NAA40	4	0.90459	0.90426	0.999997	16850	0	1.0442	0.020293	0.056358	0.797465	1347	3	1.0442
GPR150	4	0.95358	0.95346	0.999997	17797	0	0.84817	0.02033	0.056435	0.797465	1348	3	0.84817
NCF1	3	0.069522	0.13195	0.969548	3051	1	0.60137	0.020345	0.052441	0.776376	1349	2	0.60137
RPS26	4	0.94542	0.94531	0.999997	17656	0	0.89334	0.020347	0.056471	0.797465	1350	2	0.89334
TMEM30B	4	0.85711	0.85664	0.999997	15939	0	0.73638	0.02035	0.056481	0.797465	1351	2	0.73638
SLC9A3R1	4	0.59631	0.63171	0.999997	11703	1	0.82237	0.020355	0.056494	0.797465	1352	3	0.82237
RBMY1F	4	0.9197	0.91953	0.999997	17130	0	0.32205	0.020398	0.056591	0.798041	1353	2	0.32205
DHDH	4	0.96482	0.96478	0.999997	18048	0	0.85114	0.02041	0.056618	0.798041	1354	3	0.85114
DYNLRB1	4	0.62282	0.64949	0.999997	12038	1	0.56791	0.020449	0.056705	0.798671	1355	2	0.56791
NEDD8	4	0.98987	0.98988	0.999997	18682	0	1.1466	0.020489	0.056792	0.799308	1356	3	1.1466
MMS19	4	0.22514	0.34971	0.999997	6622	1	0.81059	0.020534	0.056885	0.800018	1357	2	0.81059
DUSP27	4	0.83446	0.83386	0.999997	15514	0	0.75729	0.020585	0.057007	0.800018	1358	3	0.75729
EMG1	4	0.85506	0.85454	0.999997	15902	0	0.89397	0.020589	0.057018	0.800018	1359	3	0.89397
MUC5AC	4	0.54372	0.59893	0.999997	11108	1	0.93787	0.020631	0.0571	0.800018	1360	3	0.93787
ZKSCAN1	4	0.35894	0.49927	0.999997	9301	1	0.44918	0.020635	0.05711	0.800018	1361	2	0.44918
ITGA10	4	0.98372	0.98372	0.999997	18509	0	0.70819	0.020673	0.057184	0.800018	1362	3	0.70819
HELZ2	4	0.3289	0.46564	0.999997	8709	2	0.27771	0.020677	0.057191	0.800018	1363	2	0.27771
MYL12B	4	0.53357	0.59301	0.999997	11000	1	1.1877	0.020693	0.057233	0.800018	1364	3	1.1877
ARHGAP17	4	0.54631	0.60048	0.999997	11133	1	0.65049	0.020702	0.057252	0.800018	1365	2	0.65049
ZNF528	4	0.9248	0.92461	0.999997	17233	0	0.78093	0.020749	0.057334	0.800018	1366	3	0.78093
ZNF880	4	0.45246	0.54882	0.999997	10177	1	1.0594	0.020752	0.057339	0.800018	1367	3	1.0594
ZAP70	4	0.93421	0.93406	0.999997	17410	0	0.61924	0.020756	0.057344	0.800018	1368	3	0.61924
RPP38	4	0.87759	0.87714	0.999997	16341	0	0.93613	0.020778	0.05739	0.80007	1369	3	0.93613
CYFIP1	4	0.95974	0.95965	0.999997	17938	0	1.0496	0.020808	0.057452	0.800353	1370	3	1.0496
SRSF1	4	0.96988	0.96982	0.999997	18170	0	0.88944	0.020858	0.057571	0.801429	1371	3	0.88944
RFC3	4	0.77188	0.77151	0.999997	14323	1	0.88957	0.02091	0.057673	0.801689	1372	2	0.88957
DENND3	4	0.43074	0.53784	0.999997	9985	1	0.77973	0.02091	0.057674	0.801689	1373	3	0.77973
ZNF598	4	0.67433	0.68653	0.999997	12753	1	0.79281	0.020938	0.057734	0.801941	1374	3	0.79281
CDT1	4	0.97705	0.97709	0.999997	18345	0	0.49858	0.020961	0.057784	0.801969	1375	2	0.49858
CNBD1	4	0.95697	0.9569	0.999997	17869	0	1.3141	0.02098	0.05782	0.801969	1376	2	1.3141
SPATA20	4	0.0064673	0.022366	0.878005	481	2	-1.6442	0.021012	0.057892	0.802386	1377	1	-1.6442
KRTAP5-6	4	0.48946	0.56839	0.999997	10522	1	0.96597	0.021092	0.058079	0.803646	1378	3	0.96597
PEX3	4	0.77611	0.77567	0.999997	14410	0	0.19353	0.021099	0.058094	0.803646	1379	2	0.19353
NUPR1L	4	0.076079	0.1695	0.974497	3293	1	1.08	0.021105	0.058109	0.803646	1380	3	1.08
EIF2S3	4	0.35526	0.4951	0.999997	9231	2	0.80051	0.021175	0.058268	0.805084	1381	2	0.80051
C4orf29	4	0.55135	0.60353	0.999997	11188	1	1.0902	0.021208	0.058349	0.805084	1382	3	1.0902
FCGR3B	4	0.90924	0.909	0.999997	16923	0	0.92933	0.021212	0.058353	0.805084	1383	3	0.92933
ABHD14B	4	0.98965	0.98967	0.999997	18675	0	0.78159	0.021225	0.058382	0.805084	1384	3	0.78159
GABRR1	4	0.76382	0.76358	0.999997	14165	1	-0.22828	0.021268	0.058469	0.805351	1385	1	-0.22828
PPP1R8	4	0.98162	0.98165	0.999997	18454	0	1.0082	0.021295	0.058522	0.805351	1386	3	1.0082
ERAP1	4	0.1954	0.31629	0.999997	6020	2	-0.25812	0.021319	0.058569	0.805351	1387	1	-0.25812
POLD4	4	0.64964	0.66816	0.999997	12389	1	0.94627	0.021328	0.058592	0.805351	1388	3	0.94627
CDC42EP2	4	0.95544	0.95535	0.999997	17840	0	0.93245	0.021337	0.058612	0.805351	1389	3	0.93245
DNAJC5	4	0.75844	0.75832	0.999997	14059	1	0.95651	0.02137	0.05868	0.805711	1390	3	0.95651
ORC1	4	0.91303	0.91282	0.999997	16996	0	1.4507	0.021396	0.058726	0.805765	1391	3	1.4507
SRP19	4	0.21733	0.34101	0.999997	6478	2	-0.1936	0.021421	0.058781	0.805947	1392	2	-0.1936
TMUB2	4	0.64834	0.66724	0.999997	12372	1	0.93055	0.021452	0.058849	0.806299	1393	3	0.93055
SPATA31A7	4	0.83769	0.83703	0.999997	15576	0	0.74274	0.021482	0.058915	0.806615	1394	3	0.74274
TEAD3	4	0.21487	0.33828	0.999997	6427	1	0.079904	0.021523	0.059014	0.807398	1395	1	0.079904
DHPS	4	0.51157	0.58045	0.999997	10761	1	0.98734	0.021574	0.059131	0.8079	1396	2	0.98734
FCGR1A	4	0.33898	0.47698	0.999997	8921	1	1.0256	0.021577	0.059135	0.8079	1397	2	1.0256
H1FNT	4	0.49253	0.57006	0.999997	10555	1	0.73745	0.021612	0.059215	0.808216	1398	3	0.73745
SEH1L	3	0.97838	0.97852	0.999997	18371	0	1.3698	0.021622	0.055572	0.794571	1399	3	1.3698
KRTAP9-7	4	0.7522	0.75247	0.999997	13943	1	0.765	0.021642	0.059274	0.808216	1400	3	0.765
BIK	4	0.049395	0.11684	0.964811	2307	1	0.82986	0.021654	0.059293	0.808216	1401	2	0.82986
CCDC53	3	0.41365	0.46147	0.999997	9847	1	0.13106	0.02169	0.055739	0.795031	1402	1	0.13106
DBP	4	0.079527	0.17615	0.974497	3431	2	-0.22434	0.021728	0.059457	0.808216	1403	2	-0.22434
RPS4X	4	0.26388	0.39297	0.999997	7397	1	0.68404	0.021779	0.059578	0.808216	1404	2	0.68404
LDHD	4	0.97438	0.97432	0.999997	18277	0	1.0827	0.021794	0.05961	0.808216	1405	3	1.0827
LCP2	4	0.93622	0.93612	0.999997	17443	0	0.89281	0.021798	0.059615	0.808216	1406	3	0.89281
TCL1B	4	0.19716	0.31823	0.999997	6056	2	-0.38253	0.02183	0.05968	0.808216	1407	1	-0.38253
BCL6B	4	0.077694	0.17258	0.974497	3350	1	0.65025	0.021833	0.059685	0.808216	1408	3	0.65025
TCERG1	4	0.11184	0.22173	0.985393	4278	2	0.0043985	0.021835	0.059688	0.808216	1409	2	0.0043985
PKD2	4	0.21006	0.33281	0.999997	6319	2	0.67247	0.021861	0.059741	0.808216	1410	2	0.67247
CPZ	4	0.42746	0.53616	0.999997	9955	1	0.73532	0.021868	0.059751	0.808216	1411	3	0.73532
ZMYND15	4	0.54712	0.60093	0.999997	11143	1	0.53657	0.021881	0.059773	0.808216	1412	2	0.53657
BAK1	4	0.88293	0.88251	0.999997	16447	0	0.90694	0.021898	0.059815	0.808216	1413	3	0.90694
SUCLG2	4	0.94288	0.94278	0.999997	17595	0	1.0048	0.021912	0.059852	0.808216	1414	2	1.0048
TCEB1	4	0.93378	0.93362	0.999997	17402	0	1.1573	0.021932	0.059891	0.808216	1415	2	1.1573
AP2S1	4	0.5956	0.63125	0.999997	11694	1	0.64369	0.021947	0.05992	0.808216	1416	2	0.64369
PASK	4	0.72805	0.73046	0.999997	13548	1	0.72321	0.022012	0.060065	0.809601	1417	3	0.72321
MARS	4	0.50024	0.57424	0.999997	10639	1	1.6879	0.022034	0.060108	0.809617	1418	3	1.6879
OR2L8	4	0.95854	0.95849	0.999997	17909	0	0.93822	0.022121	0.060298	0.811599	1419	3	0.93822
ATAD3B	4	0.032521	0.08211	0.957022	1634	1	0.30006	0.022239	0.060575	0.814762	1420	1	0.30006
ELN	4	0.050895	0.11993	0.966404	2360	1	0.8329	0.022337	0.060787	0.816221	1421	2	0.8329
CCAR1	4	0.81862	0.81816	0.999997	15224	0	0.74056	0.022425	0.060953	0.816221	1422	3	0.74056
LARGE	4	0.52773	0.58967	0.999997	10933	1	0.28389	0.022443	0.060991	0.816221	1423	2	0.28389
CENPU	4	0.89488	0.89456	0.999997	16661	0	0.93099	0.022452	0.061015	0.816221	1424	3	0.93099
INHBE	4	0.74351	0.74431	0.999997	13800	1	0.66313	0.022477	0.061071	0.816221	1425	2	0.66313
CCDC58	4	0.90091	0.90054	0.999997	16780	0	0.85031	0.022479	0.061074	0.816221	1426	3	0.85031
PTPRJ	4	0.96918	0.96911	0.999997	18154	0	0.81639	0.022494	0.061112	0.816221	1427	2	0.81639
GPKOW	4	0.56903	0.61433	0.999997	11394	1	0.89409	0.022495	0.061114	0.816221	1428	3	0.89409
GMPS	4	0.96833	0.96827	0.999997	18140	0	1.2009	0.022503	0.061134	0.816221	1429	3	1.2009
LDB2	4	0.61266	0.64255	0.999997	11912	1	0.61429	0.022536	0.061201	0.816221	1430	3	0.61429
DMAP1	4	0.91352	0.91331	0.999997	17006	0	0.82249	0.022541	0.06121	0.816221	1431	3	0.82249
CDC40	4	0.15899	0.2751	0.997234	5262	1	0.78221	0.022546	0.061217	0.816221	1432	2	0.78221
SPDYE1	4	0.98674	0.98674	0.999997	18586	0	0.88654	0.022554	0.061239	0.816221	1433	3	0.88654
LRRC73	4	0.79068	0.79023	0.999997	14673	0	1.6451	0.022621	0.061389	0.817646	1434	3	1.6451
CC2D2B	4	0.96988	0.96983	0.999997	18171	0	1.4425	0.022696	0.061547	0.818609	1435	3	1.4425
FAM217A	4	0.11777	0.22828	0.98572	4413	2	-0.3992	0.02275	0.061676	0.819298	1436	1	-0.3992
HSPE1	4	0.97507	0.97502	0.999997	18296	0	1.2883	0.022766	0.061709	0.819298	1437	3	1.2883
HSD3B2	4	0.21271	0.33585	0.999997	6381	1	0.49934	0.022783	0.061746	0.819298	1438	2	0.49934
TCTE1	4	0.95901	0.95893	0.999997	17918	0	0.65097	0.022812	0.061811	0.819298	1439	3	0.65097
CST4	4	0.76968	0.76929	0.999997	14276	1	0.58662	0.022827	0.061851	0.819298	1440	2	0.58662
NDN	4	0.45941	0.55243	0.999997	10238	1	0.045879	0.022852	0.061893	0.819298	1441	1	0.045879
PRKDC	4	0.98625	0.98624	0.999997	18576	0	0.87196	0.022857	0.061906	0.819298	1442	3	0.87196
MMRN2	4	0.44287	0.54391	0.999997	10089	1	1.0095	0.022871	0.061941	0.819298	1443	2	1.0095
PCM1	4	0.22041	0.34445	0.999997	6528	1	0.82001	0.022915	0.06204	0.819426	1444	3	0.82001
ANKFN1	4	0.50135	0.57485	0.999997	10649	1	0.80207	0.022933	0.062074	0.819426	1445	3	0.80207
GOLGA6A	4	0.89174	0.89145	0.999997	16610	0	0.48912	0.022954	0.062113	0.819426	1446	2	0.48912
NLRP13	4	0.54037	0.59698	0.999997	11073	1	1.0668	0.023005	0.062234	0.819426	1447	3	1.0668
CPN1	4	0.38796	0.51691	0.999997	9610	1	-0.17157	0.023005	0.062234	0.819426	1448	1	-0.17157
CERK	4	0.98741	0.98745	0.999997	18605	0	0.75034	0.02301	0.062243	0.819426	1449	3	0.75034
KLF15	4	0.98492	0.98493	0.999997	18539	0	0.54017	0.023012	0.062251	0.819426	1450	3	0.54017
SLC1A3	4	0.34721	0.48616	0.999997	9089	1	0.7665	0.023074	0.062378	0.820525	1451	3	0.7665
ALG5	4	0.96024	0.96014	0.999997	17956	0	0.65535	0.023108	0.062445	0.820853	1452	2	0.65535
MATN2	4	0.49807	0.57302	0.999997	10623	1	0.95212	0.023177	0.062618	0.822098	1453	3	0.95212
GJA8	4	0.39609	0.5208	0.999997	9677	1	0.66262	0.02318	0.062626	0.822098	1454	2	0.66262
CCDC64	4	0.61269	0.64257	0.999997	11913	1	0.96597	0.023262	0.062809	0.823933	1455	3	0.96597
ATP6V1F	4	0.9417	0.94162	0.999997	17566	0	0.72994	0.023312	0.062922	0.824261	1456	2	0.72994
PDE4DIP	4	0.71158	0.71618	0.999997	13301	1	1.0482	0.023322	0.062946	0.824261	1457	2	1.0482
PCBP2	4	0.64227	0.66294	0.999997	12298	1	0.98339	0.02333	0.062963	0.824261	1458	3	0.98339
CWC22	4	0.16364	0.2803	0.99977	5351	2	-0.36674	0.023363	0.06304	0.8247	1459	1	-0.36674
LOC100130357	3	0.033284	0.079772	0.955525	1668	1	1.1729	0.023368	0.059749	0.808216	1460	2	1.1729
NOL6	4	0.43489	0.53994	0.999997	10014	1	1.4403	0.023385	0.063093	0.824826	1461	3	1.4403
MCOLN1	4	0.55346	0.60479	0.999997	11218	1	0.21499	0.023414	0.063147	0.824973	1462	2	0.21499
TIGD3	4	0.83826	0.83758	0.999997	15586	0	1.2151	0.023526	0.063389	0.82726	1463	3	1.2151
PSAPL1	4	0.48382	0.56538	0.999997	10461	1	0.58232	0.023536	0.063409	0.82726	1464	2	0.58232
TSEN54	4	0.52833	0.59002	0.999997	10942	1	1.0325	0.023562	0.063473	0.827533	1465	3	1.0325
DUSP6	4	0.043372	0.1047	0.962114	2071	2	-0.538	0.023618	0.063598	0.828456	1466	1	-0.538
SUGP2	4	0.30207	0.43557	0.999997	8165	1	0.87587	0.023634	0.063631	0.828456	1467	2	0.87587
ZNF431	4	0.33217	0.46934	0.999997	8781	1	0.52304	0.023669	0.063716	0.828997	1468	2	0.52304
DDX20	4	0.8187	0.81823	0.999997	15225	0	0.37588	0.02372	0.063817	0.829194	1469	2	0.37588
HMCES	4	0.75684	0.75684	0.999997	14029	1	1.3617	0.023741	0.063859	0.829194	1470	3	1.3617
USP17L18	4	0.89876	0.89845	0.999997	16745	0	0.38235	0.023771	0.063919	0.829194	1471	1	0.38235
RIN3	4	0.8269	0.82633	0.999997	15387	0	0.78316	0.023773	0.063922	0.829194	1472	3	0.78316
SLC27A6	4	0.98452	0.98452	0.999997	18526	0	0.8323	0.023786	0.063948	0.829194	1473	3	0.8323
WDR12	4	0.98384	0.98383	0.999997	18512	0	1.2145	0.023842	0.064062	0.829449	1474	3	1.2145
PRPF8	4	0.75435	0.75448	0.999997	13989	1	1.4752	0.023846	0.06407	0.829449	1475	3	1.4752
MS4A4A	4	0.51981	0.58514	0.999997	10854	1	0.46885	0.023873	0.064129	0.829449	1476	2	0.46885
RDH12	4	0.87003	0.86961	0.999997	16198	0	0.87121	0.023879	0.064141	0.829449	1477	3	0.87121
NANOGNB	4	0.37972	0.51298	0.999997	9550	1	-0.11232	0.023924	0.064253	0.830034	1478	1	-0.11232
CELSR3	4	0.44805	0.54657	0.999997	10137	1	1.363	0.023934	0.064273	0.830034	1479	3	1.363
LSG1	4	0.95783	0.9578	0.999997	17894	0	1.1509	0.024019	0.064454	0.831173	1480	3	1.1509
RC3H1	4	0.64503	0.66488	0.999997	12333	1	0.9422	0.024026	0.064471	0.831173	1481	3	0.9422
PPIAL4E	4	0.87995	0.87947	0.999997	16393	0	1.6587	0.024037	0.064498	0.831173	1482	3	1.6587
SSU72	4	0.95438	0.95427	0.999997	17817	0	1.7684	0.024063	0.064556	0.831173	1483	3	1.7684
AQP6	4	0.86163	0.86119	0.999997	16035	0	0.24858	0.024078	0.064579	0.831173	1484	2	0.24858
SLC17A3	3	0.97592	0.9761	0.999997	18321	0	0.72275	0.024082	0.061475	0.818228	1485	3	0.72275
KIF2B	4	0.1563	0.27205	0.997234	5201	1	0.70914	0.024119	0.064675	0.831846	1486	2	0.70914
CHRNA10	4	0.91041	0.91017	0.999997	16948	0	0.73201	0.024137	0.064719	0.831853	1487	3	0.73201
CHN1	4	0.89059	0.89025	0.999997	16594	0	0.62882	0.024173	0.0648	0.832032	1488	2	0.62882
FHOD3	4	0.69021	0.69888	0.999997	12977	1	0.7497	0.024184	0.06482	0.832032	1489	3	0.7497
CTTN	4	0.15817	0.2742	0.997234	5244	1	0.48518	0.024231	0.064921	0.832685	1490	2	0.48518
DUSP28	4	0.80091	0.80051	0.999997	14871	0	0.95827	0.024308	0.065081	0.832685	1491	2	0.95827
OR51B2	4	0.70778	0.71306	0.999997	13244	1	0.70757	0.024326	0.065119	0.832685	1492	2	0.70757
FTO	4	0.2614	0.39019	0.999997	7344	1	0.88826	0.024328	0.065122	0.832685	1493	3	0.88826
SUDS3	4	0.78855	0.78812	0.999997	14636	0	0.11026	0.024333	0.065133	0.832685	1494	1	0.11026
PSMA4	4	0.71769	0.72139	0.999997	13394	1	1.2918	0.024335	0.065141	0.832685	1495	2	1.2918
FIGN	4	0.066476	0.15084	0.974497	2924	2	-0.046462	0.024362	0.065198	0.832685	1496	2	-0.046462
SH2B1	4	0.88827	0.88794	0.999997	16550	0	0.67058	0.024372	0.065219	0.832685	1497	2	0.67058
ADAP1	4	0.20144	0.32303	0.999997	6147	2	-0.030972	0.024435	0.065347	0.833655	1498	2	-0.030972
PMM1	4	0.67726	0.68874	0.999997	12783	1	0.63225	0.024453	0.065382	0.833655	1499	2	0.63225
BCO2	4	0.51288	0.58117	0.999997	10782	1	1.0371	0.024535	0.065556	0.834806	1500	3	1.0371
SLX4	4	0.086468	0.1892	0.975658	3681	1	-0.15543	0.024537	0.06556	0.834806	1501	1	-0.15543
CENPL	4	0.94655	0.9465	0.999997	17678	0	1.2695	0.024585	0.065665	0.835595	1502	3	1.2695
TMEM183B	4	0.78843	0.78802	0.999997	14633	0	0.88132	0.024617	0.065735	0.835922	1503	3	0.88132
CRHBP	4	0.93581	0.93569	0.999997	17436	0	1.0289	0.024639	0.065785	0.836005	1504	2	1.0289
TM2D3	4	0.87809	0.87766	0.999997	16351	0	0.59096	0.024699	0.065908	0.837009	1505	2	0.59096
COPS5	4	0.77318	0.77277	0.999997	14347	0	0.48055	0.024741	0.066002	0.837182	1506	2	0.48055
ADA	4	0.894	0.89368	0.999997	16645	0	0.91701	0.024758	0.066048	0.837182	1507	3	0.91701
ZRSR2	4	0.96952	0.96947	0.999997	18164	0	0.66509	0.024782	0.066098	0.837191	1508	3	0.66509
EFNA4	4	0.8948	0.89449	0.999997	16660	0	0.89815	0.024835	0.066193	0.837518	1509	2	0.89815
PHACTR1	4	0.047915	0.11385	0.962596	2254	2	-0.58178	0.024843	0.066211	0.837518	1510	2	-0.58178
SLC30A9	4	0.03318	0.083496	0.957022	1659	1	1.7666	0.024881	0.066301	0.837772	1511	3	1.7666
NCEH1	4	0.97265	0.9726	0.999997	18236	0	0.75846	0.02489	0.066319	0.837772	1512	3	0.75846
IKBKG	4	0.37103	0.50889	0.999997	9475	1	-0.0013712	0.024945	0.066451	0.838207	1513	1	-0.0013712
USP43	4	0.24663	0.37369	0.999997	7072	1	0.59367	0.024947	0.066458	0.838207	1514	3	0.59367
PSMD12	4	0.39087	0.51828	0.999997	9637	1	1.0164	0.024964	0.066489	0.838207	1515	3	1.0164
ANKS1A	4	0.98962	0.98964	0.999997	18674	0	0.66662	0.025004	0.066571	0.838207	1516	3	0.66662
HEXIM2	4	0.97258	0.97254	0.999997	18235	0	0.77578	0.025023	0.066612	0.838207	1517	3	0.77578
RFPL1	4	0.55649	0.6066	0.999997	11253	1	0.81547	0.025046	0.06666	0.838207	1518	3	0.81547
SLC35G3	4	0.028175	0.072904	0.955525	1454	3	-0.9773	0.025047	0.06666	0.838207	1519	1	-0.9773
WRB	4	0.45823	0.55182	0.999997	10222	1	0.92958	0.025113	0.066816	0.838891	1520	3	0.92958
TBCA	4	0.042169	0.10219	0.962114	2019	1	0.5457	0.025119	0.066829	0.838891	1521	2	0.5457
CASC4	4	0.91394	0.91373	0.999997	17014	0	0.70953	0.025146	0.066886	0.838891	1522	3	0.70953
CHI3L2	4	0.52604	0.58872	0.999997	10916	1	0.12891	0.025149	0.06689	0.838891	1523	1	0.12891
RBM25	4	0.92348	0.92333	0.999997	17210	0	1.0058	0.025193	0.066981	0.839057	1524	3	1.0058
TRAIP	4	0.94206	0.94199	0.999997	17576	0	1.1758	0.025198	0.066991	0.839057	1525	3	1.1758
LMBRD2	4	0.14932	0.26421	0.996245	5062	2	0.15358	0.025248	0.067091	0.839268	1526	2	0.15358
VAMP4	4	0.0020668	0.007438	0.878005	154	2	-1.8078	0.025251	0.067096	0.839268	1527	1	-1.8078
POU2F1	4	0.071909	0.16144	0.974497	3134	1	0.92841	0.025289	0.067177	0.839614	1528	3	0.92841
NOP14	4	0.97058	0.97053	0.999997	18184	0	0.81317	0.025302	0.067211	0.839614	1529	2	0.81317
TLK2	4	0.92293	0.9228	0.999997	17196	0	0.82628	0.025337	0.067286	0.839889	1530	3	0.82628
BRF1	4	0.98801	0.98803	0.999997	18622	0	0.89675	0.025368	0.067352	0.839889	1531	3	0.89675
NBPF4	4	0.93024	0.93003	0.999997	17337	0	0.50913	0.025375	0.067365	0.839889	1532	3	0.50913
ATXN10	4	0.49978	0.57398	0.999997	10635	1	0.90427	0.025432	0.067485	0.84018	1533	2	0.90427
ATP5G1	4	0.7	0.70667	0.999997	13125	1	0.82381	0.025479	0.067581	0.84018	1534	2	0.82381
NEK8	4	0.9437	0.94361	0.999997	17614	0	0.77521	0.025488	0.067599	0.84018	1535	2	0.77521
SCRN2	4	0.081504	0.17987	0.974497	3497	1	0.44572	0.025506	0.067636	0.84018	1536	1	0.44572
RGS13	4	0.42335	0.5341	0.999997	9918	1	0.72957	0.025525	0.067682	0.84018	1537	2	0.72957
ARL6IP5	4	0.6223	0.64911	0.999997	12030	1	0.55931	0.025533	0.067694	0.84018	1538	3	0.55931
DMGDH	4	0.97963	0.97969	0.999997	18400	0	0.75528	0.025552	0.067738	0.84018	1539	3	0.75528
MED9	4	0.22471	0.34923	0.999997	6611	1	0.71149	0.025553	0.06774	0.84018	1540	2	0.71149
GCOM1	4	0.10558	0.21452	0.985091	4150	2	-0.51953	0.025608	0.067851	0.841009	1541	1	-0.51953
AK7	4	0.87105	0.87067	0.999997	16216	0	0.83555	0.025659	0.067975	0.841998	1542	3	0.83555
PRDM4	4	0.79215	0.79172	0.999997	14706	0	0.94907	0.025716	0.068091	0.842889	1543	3	0.94907
SMG1	4	0.83912	0.83843	0.999997	15600	0	1.366	0.025761	0.068194	0.843355	1544	3	1.366
PTCD3	4	0.79543	0.79504	0.999997	14753	0	0.76778	0.025775	0.068217	0.843355	1545	2	0.76778
ZNF79	4	0.27516	0.40557	0.999997	7623	1	0.39317	0.025811	0.0683	0.843834	1546	2	0.39317
NUP93	4	0.88364	0.8832	0.999997	16464	0	0.78689	0.025862	0.068411	0.844662	1547	2	0.78689
OR4A5	4	0.98623	0.98623	0.999997	18575	0	0.76951	0.025885	0.068455	0.844662	1548	3	0.76951
C4orf47	4	0.058022	0.13417	0.969548	2627	2	0.15087	0.025942	0.068585	0.845714	1549	2	0.15087
C12orf56	4	0.23354	0.35913	0.999997	6796	1	1.0443	0.025981	0.06866	0.846015	1550	3	1.0443
CD80	4	0.96416	0.96413	0.999997	18035	0	0.61367	0.026001	0.068697	0.846015	1551	3	0.61367
DDX3X	3	0.94695	0.94717	0.999997	17684	0	2.3759	0.026024	0.066053	0.837182	1552	2	2.3759
GNA14	4	0.93523	0.93511	0.999997	17426	0	0.92638	0.02603	0.068753	0.846159	1553	3	0.92638
PPP5C	4	0.40363	0.52445	0.999997	9757	1	0.46217	0.026066	0.068829	0.846538	1554	2	0.46217
FAM149B1	4	0.43975	0.54238	0.999997	10058	1	0.42657	0.026101	0.068894	0.846576	1555	2	0.42657
ELAVL4	4	0.28999	0.42211	0.999997	7921	2	-0.49825	0.026117	0.06892	0.846576	1556	1	-0.49825
HIST2H2BF	4	0.29205	0.4244	0.999997	7955	1	1.0372	0.02619	0.06908	0.847591	1557	3	1.0372
PRR15	4	0.82659	0.82604	0.999997	15378	0	1.0134	0.026204	0.069116	0.847591	1558	3	1.0134
SCNN1D	4	0.97576	0.97571	0.999997	18319	0	0.85757	0.02622	0.069156	0.847591	1559	3	0.85757
SRP9	4	0.77385	0.77341	0.999997	14362	0	0.45582	0.026232	0.06918	0.847591	1560	2	0.45582
CLDN4	4	0.48531	0.56621	0.999997	10474	1	0.80649	0.026313	0.069349	0.849116	1561	3	0.80649
ABCF1	4	0.18361	0.30299	0.999997	5774	2	0.081529	0.026372	0.069472	0.850081	1562	2	0.081529
SCGB1C2	4	0.44775	0.54642	0.999997	10132	1	-0.017769	0.026423	0.069579	0.850615	1563	1	-0.017769
LHX4	4	0.083252	0.18321	0.974497	3570	2	-0.29741	0.026438	0.069605	0.850615	1564	2	-0.29741
NIPAL1	4	0.96676	0.96671	0.999997	18099	0	0.961	0.026504	0.069728	0.850877	1565	3	0.961
TRMT61A	4	0.92225	0.92209	0.999997	17187	0	1.5909	0.026518	0.069754	0.850877	1566	3	1.5909
RELL2	4	0.055186	0.12856	0.969548	2512	3	-1.1359	0.026525	0.069767	0.850877	1567	1	-1.1359
C17orf98	4	0.93194	0.93171	0.999997	17366	0	0.85351	0.026553	0.069841	0.850877	1568	3	0.85351
CRYGD	4	0.80809	0.80769	0.999997	15017	0	0.45086	0.02657	0.069881	0.850877	1569	2	0.45086
NPPA	4	0.66958	0.68293	0.999997	12686	1	0.60716	0.026576	0.069894	0.850877	1570	2	0.60716
ELP3	4	0.76042	0.76026	0.999997	14101	1	-0.2371	0.026627	0.069998	0.851066	1571	1	-0.2371
PSMB6	4	0.92701	0.9268	0.999997	17272	0	1.5746	0.026664	0.070082	0.851545	1572	3	1.5746
TRIM4	4	0.11065	0.2204	0.985393	4255	1	0.65286	0.02671	0.07019	0.852312	1573	3	0.65286
CCNY	4	0.6529	0.67045	0.999997	12436	1	-0.082729	0.026779	0.070327	0.853431	1574	1	-0.082729
MYL5	4	0.97207	0.97203	0.999997	18219	0	0.91167	0.026799	0.070372	0.853436	1575	3	0.91167
TMEM253	4	0.46181	0.55368	0.999997	10260	1	0.74759	0.026872	0.070514	0.853864	1576	2	0.74759
VMA21	4	0.13221	0.24474	0.992299	4706	1	0.062956	0.026881	0.070536	0.853864	1577	1	0.062956
H2AFZ	4	0.79426	0.79385	0.999997	14735	0	0.96745	0.026918	0.07061	0.853864	1578	3	0.96745
SRSF4	4	0.19889	0.32013	0.999997	6091	1	0.54194	0.026919	0.070611	0.853864	1579	2	0.54194
MTRNR2L6	4	0.35308	0.49272	0.999997	9200	2	-0.36486	0.026932	0.070636	0.853864	1580	1	-0.36486
HMP19	4	0.86652	0.86608	0.999997	16128	0	0.74962	0.026967	0.070709	0.853864	1581	2	0.74962
ITPRIPL1	4	0.63194	0.65569	0.999997	12165	1	0.80351	0.026982	0.07074	0.853864	1582	3	0.80351
UQCRB	4	0.97731	0.97734	0.999997	18350	0	1.3225	0.026997	0.070764	0.853864	1583	3	1.3225
DCAKD	4	0.86011	0.85962	0.999997	16010	0	0.78246	0.027052	0.070877	0.854298	1584	3	0.78246
SEMA4F	4	0.98597	0.98597	0.999997	18567	0	0.9687	0.027057	0.07089	0.854298	1585	3	0.9687
ASPH	4	0.053491	0.12519	0.969548	2450	1	-0.074993	0.027085	0.070938	0.854346	1586	1	-0.074993
MEGF9	4	0.46833	0.55709	0.999997	10310	1	0.29957	0.027195	0.071192	0.856863	1587	2	0.29957
NACA	4	0.010844	0.034842	0.919707	721	1	1.4693	0.027214	0.071238	0.856872	1588	2	1.4693
LMLN	4	0.76997	0.76959	0.999997	14284	1	-0.084494	0.027238	0.071289	0.856943	1589	1	-0.084494
GAS2L2	4	0.93791	0.93787	0.999997	17480	0	0.80875	0.027309	0.071439	0.857155	1590	3	0.80875
CARNS1	4	0.91115	0.91093	0.999997	16965	0	0.62339	0.027326	0.07147	0.857155	1591	3	0.62339
LACTBL1	4	0.50452	0.57659	0.999997	10684	1	0.42064	0.027337	0.071501	0.857155	1592	2	0.42064
MRPL38	4	0.848	0.84739	0.999997	15761	0	0.72075	0.027347	0.071518	0.857155	1593	2	0.72075
FAM46C	4	0.97129	0.97125	0.999997	18202	0	0.649	0.027366	0.071563	0.857155	1594	2	0.649
INTS8	4	0.26396	0.39305	0.999997	7400	2	0.28899	0.027376	0.071592	0.857155	1595	2	0.28899
RPS11	4	0.8121	0.8117	0.999997	15095	0	0.75307	0.027385	0.07162	0.857155	1596	2	0.75307
RMND1	4	0.63482	0.65766	0.999997	12208	1	0.22366	0.027441	0.071727	0.857364	1597	2	0.22366
ADAT1	4	0.84743	0.8468	0.999997	15749	0	0.80381	0.027442	0.071727	0.857364	1598	3	0.80381
FAM231A	4	0.8997	0.89939	0.999997	16761	0	0.81816	0.027562	0.071978	0.858585	1599	3	0.81816
PCDHB7	4	0.88595	0.8856	0.999997	16505	0	0.58812	0.027615	0.072093	0.858585	1600	2	0.58812
TRH	4	0.71547	0.71947	0.999997	13360	1	0.4048	0.027634	0.07214	0.858585	1601	2	0.4048
VLDLR	4	0.44785	0.54646	0.999997	10135	1	0.84914	0.027643	0.072157	0.858585	1602	3	0.84914
NPIPB3	4	0.91482	0.91461	0.999997	17032	0	0.061453	0.027645	0.07216	0.858585	1603	1	0.061453
MCRS1	4	0.93932	0.93929	0.999997	17513	0	1.3623	0.027653	0.072176	0.858585	1604	3	1.3623
INPP1	4	0.95432	0.9542	0.999997	17816	0	1.1577	0.027678	0.072227	0.858585	1605	3	1.1577
KRT7	3	0.35345	0.42161	0.999997	9206	1	0.99305	0.027695	0.069967	0.851066	1606	2	0.99305
LOC100129083	4	0.91179	0.9116	0.999997	16972	0	0.88234	0.027744	0.072354	0.858585	1607	3	0.88234
TMEM233	4	0.9843	0.98431	0.999997	18519	0	0.75867	0.027754	0.072378	0.858585	1608	3	0.75867
ISY1	4	0.7303	0.73244	0.999997	13585	1	0.84976	0.027764	0.072396	0.858585	1609	3	0.84976
A2ML1	4	0.88794	0.8876	0.999997	16542	0	0.96141	0.027835	0.072548	0.858585	1610	3	0.96141
KCNIP2	4	0.50418	0.57637	0.999997	10681	1	0.95987	0.02784	0.072559	0.858585	1611	3	0.95987
OTOS	4	0.7842	0.78377	0.999997	14553	0	0.65353	0.027845	0.072572	0.858585	1612	3	0.65353
ATP5D	4	0.91002	0.90977	0.999997	16938	0	0.51954	0.027874	0.072633	0.858585	1613	2	0.51954
MGEA5	4	0.85197	0.85137	0.999997	15831	0	1.3284	0.02789	0.072658	0.858585	1614	3	1.3284
ZCRB1	4	0.94861	0.94858	0.999997	17713	0	0.75928	0.027899	0.072676	0.858585	1615	2	0.75928
SCG5	4	0.060554	0.13917	0.972736	2721	2	-0.33415	0.02795	0.072776	0.858585	1616	1	-0.33415
BICC1	4	0.93198	0.93174	0.999997	17368	0	1.0328	0.027956	0.072789	0.858585	1617	3	1.0328
ZNF484	4	0.88275	0.88233	0.999997	16443	0	0.68542	0.027966	0.072808	0.858585	1618	3	0.68542
ZFP69	4	0.63923	0.66074	0.999997	12261	1	1.1802	0.028012	0.072902	0.858585	1619	3	1.1802
FCGR2B	4	0.96079	0.96071	0.999997	17964	0	0.74699	0.028013	0.072903	0.858585	1620	2	0.74699
MAD1L1	4	0.86335	0.86292	0.999997	16070	0	1.4186	0.028037	0.072954	0.858585	1621	3	1.4186
PANO1	4	0.47567	0.56098	0.999997	10381	1	0.59564	0.028053	0.072976	0.858585	1622	3	0.59564
SENP1	4	0.89342	0.89309	0.999997	16636	0	0.59476	0.028063	0.072997	0.858585	1623	3	0.59476
MPL	4	0.076618	0.17053	0.974497	3310	1	0.5053	0.028066	0.073004	0.858585	1624	2	0.5053
ATP6V0B	4	0.71436	0.71852	0.999997	13342	1	0.070293	0.028103	0.073083	0.858585	1625	1	0.070293
SDR42E1	4	0.87525	0.8748	0.999997	16290	0	0.92566	0.028134	0.07315	0.858585	1626	3	0.92566
PRMT3	4	0.046038	0.11009	0.962114	2171	1	0.80644	0.028175	0.073226	0.858585	1627	3	0.80644
PCNT	4	0.43397	0.53948	0.999997	10008	1	1.1875	0.028182	0.073239	0.858585	1628	3	1.1875
EGR4	4	0.98556	0.98557	0.999997	18554	0	1.0173	0.028201	0.07327	0.858585	1629	3	1.0173
SAFB	4	0.83209	0.83146	0.999997	15478	0	0.787	0.028206	0.073281	0.858585	1630	3	0.787
USP17L20	4	0.18006	0.29895	0.999997	5687	1	0.54202	0.028255	0.073379	0.858585	1631	2	0.54202
SLC5A11	4	0.82774	0.82715	0.999997	15401	0	0.7118	0.028257	0.073381	0.858585	1632	3	0.7118
TMOD3	4	0.33409	0.47143	0.999997	8817	1	0.97874	0.028262	0.073392	0.858585	1633	3	0.97874
RIOK3	4	0.63315	0.65654	0.999997	12184	1	0.8122	0.028282	0.073433	0.858585	1634	3	0.8122
CCL23	4	0.42555	0.53519	0.999997	9938	1	0.58089	0.028289	0.073447	0.858585	1635	2	0.58089
C5orf28	4	0.83649	0.83583	0.999997	15552	0	-0.087689	0.028357	0.07361	0.859973	1636	1	-0.087689
LMOD3	4	0.87563	0.87519	0.999997	16300	0	0.75146	0.028472	0.07385	0.861076	1637	3	0.75146
SLC44A1	4	0.21739	0.34106	0.999997	6480	1	-0.14393	0.02851	0.073929	0.861076	1638	1	-0.14393
RUSC1-AS1	4	0.28968	0.42177	0.999997	7915	1	0.68345	0.028549	0.074017	0.861076	1639	3	0.68345
S100A11	4	0.52253	0.58671	0.999997	10879	1	0.668	0.028551	0.074019	0.861076	1640	2	0.668
ANGPTL4	4	0.20962	0.3323	0.999997	6307	2	-0.62769	0.028561	0.074036	0.861076	1641	1	-0.62769
N6AMT1	4	0.97695	0.97697	0.999997	18342	0	0.96995	0.02858	0.074081	0.861076	1642	3	0.96995
CD63	4	0.22174	0.34593	0.999997	6557	1	0.70993	0.028595	0.074119	0.861076	1643	3	0.70993
NBPF20	4	0.67719	0.68869	0.999997	12782	1	1.33	0.028599	0.074129	0.861076	1644	2	1.33
TMEM43	4	0.91961	0.91943	0.999997	17124	0	0.51465	0.028609	0.074155	0.861076	1645	2	0.51465
ZBED5	4	0.52957	0.59072	0.999997	10955	1	0.80465	0.028642	0.074232	0.861437	1646	3	0.80465
SCAF11	4	0.1428	0.25681	0.996245	4910	2	-0.64496	0.028662	0.074281	0.861491	1647	1	-0.64496
PPP1R35	4	0.17175	0.28954	0.999997	5509	1	0.86921	0.028706	0.074374	0.861758	1648	2	0.86921
FNDC8	4	0.11441	0.22458	0.985393	4336	1	0.63841	0.028764	0.074506	0.861758	1649	3	0.63841
CLEC4F	4	0.9198	0.91961	0.999997	17134	0	1.1274	0.028765	0.07451	0.861758	1650	3	1.1274
XRCC5	4	0.4968	0.57235	0.999997	10608	1	1.4396	0.028823	0.074633	0.861758	1651	3	1.4396
IL22	4	0.64789	0.66691	0.999997	12366	1	0.43511	0.028853	0.074694	0.861758	1652	2	0.43511
CTR9	4	0.87133	0.87094	0.999997	16222	0	0.27407	0.028917	0.074821	0.861758	1653	2	0.27407
ZMIZ2	4	0.58074	0.62168	0.999997	11522	1	1.0719	0.028993	0.074987	0.861758	1654	3	1.0719
TYK2	4	0.5493	0.60225	0.999997	11160	1	0.79427	0.028998	0.074999	0.861758	1655	3	0.79427
MON1A	4	0.12809	0.24006	0.98886	4631	1	0.85347	0.029029	0.075056	0.861758	1656	2	0.85347
AP1S1	4	0.84364	0.84295	0.999997	15685	0	0.37778	0.029069	0.075141	0.861758	1657	2	0.37778
ETV3L	4	0.10039	0.20858	0.982579	4047	2	0.20714	0.029088	0.07518	0.861758	1658	2	0.20714
DEPTOR	4	0.6986	0.70554	0.999997	13105	1	0.46394	0.029117	0.075238	0.861758	1659	2	0.46394
ST3GAL1	4	0.74666	0.74723	0.999997	13850	1	0.81777	0.029128	0.075261	0.861758	1660	3	0.81777
MRPL14	4	0.95722	0.95718	0.999997	17875	0	0.79342	0.029137	0.075278	0.861758	1661	2	0.79342
RUNDC1	4	0.77604	0.77559	0.999997	14408	0	0.76618	0.029139	0.075284	0.861758	1662	3	0.76618
CHDH	4	0.71344	0.71775	0.999997	13331	1	0.58715	0.029154	0.075321	0.861758	1663	3	0.58715
NHSL2	4	0.94474	0.94463	0.999997	17639	0	0.87246	0.02916	0.075331	0.861758	1664	3	0.87246
NUDT4	4	0.23373	0.35934	0.999997	6800	1	1.3902	0.029165	0.075336	0.861758	1665	3	1.3902
SLC25A19	4	0.94551	0.94542	0.999997	17659	0	0.61158	0.029201	0.075417	0.861758	1666	3	0.61158
MBD3L2	4	0.90691	0.90666	0.999997	16889	0	0.81668	0.029212	0.07544	0.861758	1667	3	0.81668
CBX2	4	0.068408	0.1546	0.974497	3012	3	-0.54594	0.029222	0.075462	0.861758	1668	1	-0.54594
GFOD2	4	0.98771	0.98773	0.999997	18615	0	0.85526	0.029222	0.075463	0.861758	1669	3	0.85526
NTRK1	4	0.94873	0.94869	0.999997	17715	0	0.56845	0.029253	0.075527	0.861758	1670	3	0.56845
STAT6	4	0.9638	0.96375	0.999997	18030	0	0.70024	0.029269	0.07555	0.861758	1671	3	0.70024
PPP1R2	4	0.17351	0.29153	0.999997	5542	2	-0.13436	0.029272	0.075556	0.861758	1672	2	-0.13436
CREM	4	0.91755	0.91738	0.999997	17081	0	1.0306	0.029284	0.075581	0.861758	1673	3	1.0306
SNRPB	4	0.84631	0.84568	0.999997	15733	0	1.3435	0.029323	0.075671	0.861758	1674	3	1.3435
TBC1D29	3	0.7127	0.7128	0.999997	13323	0	0.81368	0.029394	0.073945	0.861076	1675	2	0.81368
POLR2J3	4	0.94629	0.94622	0.999997	17670	0	0.97121	0.029412	0.075851	0.861758	1676	2	0.97121
PPP1R7	4	0.80411	0.80372	0.999997	14933	0	1.4704	0.029416	0.075858	0.861758	1677	3	1.4704
COL10A1	4	0.94849	0.94845	0.999997	17711	0	0.69996	0.029447	0.075918	0.861758	1678	3	0.69996
PILRA	4	0.89517	0.89488	0.999997	16670	0	0.5194	0.029451	0.07593	0.861758	1679	2	0.5194
PPP2CB	4	0.29893	0.43205	0.999997	8106	1	0.073712	0.029476	0.075973	0.861758	1680	2	0.073712
PRKACG	4	0.76954	0.76916	0.999997	14275	1	0.71544	0.029515	0.076053	0.861758	1681	3	0.71544
SACS	4	0.87943	0.87896	0.999997	16377	0	0.62747	0.029527	0.076086	0.861758	1682	2	0.62747
ZBTB7A	4	0.98898	0.98904	0.999997	18654	0	0.68516	0.029547	0.076132	0.861758	1683	3	0.68516
CWC15	4	0.85678	0.8563	0.999997	15932	0	0.71987	0.02955	0.076136	0.861758	1684	2	0.71987
TM4SF5	4	0.96812	0.96806	0.999997	18134	0	0.62615	0.029577	0.076194	0.861758	1685	1	0.62615
TCP10L2	4	0.57882	0.62041	0.999997	11492	1	0.69257	0.029578	0.076195	0.861758	1686	3	0.69257
PML	4	0.032116	0.081243	0.956745	1621	2	0.19847	0.029579	0.076198	0.861758	1687	2	0.19847
CYLC1	4	0.97433	0.97426	0.999997	18275	0	0.72174	0.029652	0.076356	0.86192	1688	3	0.72174
CCNI2	4	0.43431	0.53965	0.999997	10010	1	0.76694	0.029662	0.076381	0.86192	1689	3	0.76694
NYAP2	4	0.12263	0.23383	0.98663	4515	1	0.70697	0.029741	0.076545	0.86192	1690	3	0.70697
LY96	4	0.5153	0.58256	0.999997	10808	1	0.066641	0.029781	0.076632	0.86192	1691	1	0.066641
C9orf24	4	0.80643	0.80605	0.999997	14982	0	0.82518	0.029837	0.07675	0.86192	1692	2	0.82518
WARS2	4	0.46408	0.55484	0.999997	10279	1	0.42712	0.029847	0.076768	0.86192	1693	2	0.42712
TMEM68	4	0.82019	0.81971	0.999997	15254	0	0.14231	0.029882	0.076847	0.86192	1694	2	0.14231
WDR4	3	0.88976	0.88984	0.999997	16577	0	1.2301	0.029949	0.075195	0.861758	1695	2	1.2301
TRIM49C	4	0.37429	0.51043	0.999997	9498	1	0.73161	0.029956	0.076998	0.86192	1696	2	0.73161
NUP155	4	0.96663	0.96658	0.999997	18091	0	0.89996	0.029963	0.077017	0.86192	1697	3	0.89996
INO80C	4	0.89091	0.89059	0.999997	16603	0	0.61864	0.029966	0.077021	0.86192	1698	2	0.61864
BCL6	4	0.98771	0.98773	0.999997	18616	0	0.69846	0.03	0.077085	0.86192	1699	3	0.69846
RFC2	4	0.98369	0.9837	0.999997	18507	0	1.3574	0.030005	0.077095	0.86192	1700	3	1.3574
ANXA9	4	0.80294	0.80253	0.999997	14911	0	1.0106	0.030027	0.077142	0.86192	1701	3	1.0106
VMAC	4	0.35379	0.49351	0.999997	9210	2	-0.086029	0.030035	0.077157	0.86192	1702	1	-0.086029
USP17L3	4	0.25413	0.38213	0.999997	7202	1	0.36699	0.030045	0.077181	0.86192	1703	2	0.36699
KRT19	4	0.047138	0.11229	0.962114	2215	3	-0.79476	0.030085	0.077258	0.86192	1704	1	-0.79476
IL18	4	0.76699	0.76667	0.999997	14219	1	0.88104	0.030115	0.077327	0.86192	1705	2	0.88104
AAK1	4	0.98066	0.9807	0.999997	18424	0	1.385	0.030125	0.077349	0.86192	1706	3	1.385
YTHDF3	4	0.85424	0.85371	0.999997	15887	0	0.81329	0.030133	0.077367	0.86192	1707	3	0.81329
AMOTL2	4	0.30496	0.4388	0.999997	8228	1	-0.35176	0.030136	0.077371	0.86192	1708	1	-0.35176
MRPL55	4	0.50089	0.57461	0.999997	10644	1	0.78568	0.030138	0.077375	0.86192	1709	3	0.78568
ARFGEF2	3	0.96984	0.97	0.999997	18169	0	0.60554	0.030164	0.075709	0.861758	1710	3	0.60554
RNF123	4	0.33806	0.47593	0.999997	8906	1	0.60825	0.030175	0.077457	0.86192	1711	2	0.60825
ERICH4	4	0.71944	0.7229	0.999997	13419	1	0.77472	0.030197	0.07751	0.86192	1712	3	0.77472
INHBC	3	0.96979	0.96995	0.999997	18167	0	0.93769	0.030215	0.075832	0.861758	1713	3	0.93769
CCR4	4	0.5894	0.6272	0.999997	11631	1	0.74741	0.030234	0.07759	0.86192	1714	3	0.74741
SPC25	4	0.98859	0.98864	0.999997	18640	0	1.2797	0.030238	0.077595	0.86192	1715	3	1.2797
MYLK2	4	0.95299	0.95287	0.999997	17784	0	0.87856	0.030244	0.077611	0.86192	1716	3	0.87856
XKR3	4	0.88295	0.88253	0.999997	16448	0	1.176	0.030277	0.077668	0.86192	1717	3	1.176
WDR61	4	0.93856	0.93851	0.999997	17493	0	0.2226	0.030289	0.077685	0.86192	1718	1	0.2226
LETM1	4	0.7008	0.70729	0.999997	13140	1	0.91387	0.030304	0.077719	0.86192	1719	2	0.91387
CENPC	4	0.73166	0.73367	0.999997	13606	1	1.3525	0.030314	0.077741	0.86192	1720	2	1.3525
SPAG5	4	0.53372	0.59308	0.999997	11002	1	0.91211	0.030334	0.077786	0.86192	1721	3	0.91211
FAM180B	4	0.024026	0.064122	0.951051	1275	1	0.66658	0.030339	0.077803	0.86192	1722	3	0.66658
CHTF8	4	0.9271	0.9269	0.999997	17275	0	0.96991	0.030373	0.077877	0.86192	1723	3	0.96991
EGR3	4	0.79438	0.79399	0.999997	14742	0	0.11852	0.03039	0.077916	0.86192	1724	1	0.11852
NOMO2	4	0.98758	0.98761	0.999997	18610	0	0.715	0.030416	0.077963	0.86192	1725	3	0.715
AGPAT2	4	0.3093	0.44365	0.999997	8309	2	0.14691	0.030441	0.078014	0.86192	1726	2	0.14691
CSGALNACT2	4	0.038288	0.094239	0.961131	1867	1	0.93303	0.030453	0.078036	0.86192	1727	3	0.93303
MRPS25	4	0.83194	0.83132	0.999997	15475	0	1.0534	0.030469	0.078066	0.86192	1728	3	1.0534
C1orf162	4	0.94984	0.94978	0.999997	17729	0	0.62095	0.030475	0.078079	0.86192	1729	3	0.62095
ADPRHL2	4	0.11434	0.22451	0.985393	4335	2	-0.64644	0.030492	0.078114	0.86192	1730	1	-0.64644
HAUS6	4	0.98019	0.98024	0.999997	18414	0	0.87628	0.030507	0.078146	0.86192	1731	3	0.87628
ZCCHC7	4	0.66084	0.67632	0.999997	12565	1	0.50804	0.030524	0.078191	0.86192	1732	2	0.50804
PHOSPHO2-KLHL23	4	0.10407	0.21275	0.985091	4119	1	0.66619	0.03056	0.078254	0.862062	1733	3	0.66619
JADE2	4	0.018349	0.051705	0.946046	1042	1	1.0554	0.030644	0.078437	0.863579	1734	2	1.0554
KIAA0391	4	0.4094	0.52722	0.999997	9808	1	-0.14452	0.030695	0.078555	0.863937	1735	1	-0.14452
LRRFIP2	4	0.888	0.88766	0.999997	16545	0	0.69729	0.030727	0.078615	0.863937	1736	3	0.69729
RHOC	4	0.26949	0.39915	0.999997	7517	1	1.065	0.030745	0.078652	0.863937	1737	3	1.065
IL27	4	0.67568	0.68754	0.999997	12765	1	0.46028	0.030765	0.078693	0.863937	1738	2	0.46028
LOC400863	4	0.9272	0.92699	0.999997	17277	0	0.94632	0.030785	0.078733	0.863937	1739	2	0.94632
RAMP2	4	0.76118	0.76101	0.999997	14115	1	0.57683	0.030835	0.078847	0.863937	1740	2	0.57683
CDK18	4	0.41432	0.52962	0.999997	9851	1	1.0718	0.030845	0.078874	0.863937	1741	3	1.0718
A2M	4	0.8481	0.8475	0.999997	15763	0	0.93521	0.030845	0.078875	0.863937	1742	2	0.93521
OR13A1	4	0.74897	0.74939	0.999997	13883	1	0.40707	0.030847	0.078877	0.863937	1743	2	0.40707
NAA10	4	0.96864	0.96858	0.999997	18147	0	0.91489	0.030894	0.07898	0.86416	1744	3	0.91489
NOP9	4	0.91972	0.91955	0.999997	17131	0	0.39223	0.030898	0.078988	0.86416	1745	2	0.39223
FAM72B	4	0.94963	0.94956	0.999997	17728	0	1.3839	0.030926	0.07906	0.864459	1746	3	1.3839
RIOK1	4	0.61356	0.64315	0.999997	11919	1	1.1792	0.030964	0.079148	0.864501	1747	3	1.1792
DMWD	4	0.75371	0.75388	0.999997	13973	1	0.52985	0.030969	0.079154	0.864501	1748	3	0.52985
BPIFB1	3	0.27357	0.3725	0.999997	7595	1	0.85142	0.031065	0.077659	0.86192	1749	2	0.85142
GOLT1A	4	0.81415	0.81377	0.999997	15132	0	0.61006	0.031067	0.079363	0.86628	1750	3	0.61006
GET4	4	0.98647	0.98647	0.999997	18581	0	1.5284	0.031097	0.07943	0.866342	1751	3	1.5284
GPR45	4	0.45329	0.54924	0.999997	10185	1	0.62768	0.03111	0.079459	0.866342	1752	3	0.62768
SMEK1	4	0.87574	0.8753	0.999997	16305	0	0.92193	0.031175	0.079615	0.866568	1753	3	0.92193
SELM	4	0.80991	0.80949	0.999997	15053	0	0.6973	0.031178	0.079618	0.866568	1754	2	0.6973
PSD	4	0.97467	0.97462	0.999997	18284	0	0.90308	0.031202	0.079661	0.866568	1755	3	0.90308
INTS9	4	0.50905	0.57909	0.999997	10730	1	0.43204	0.031203	0.079661	0.866568	1756	2	0.43204
MAGEA1	4	0.57102	0.61555	0.999997	11413	1	-0.076066	0.031253	0.079771	0.867274	1757	1	-0.076066
RASA2	4	0.98269	0.98271	0.999997	18480	0	0.56994	0.031289	0.07984	0.867391	1758	3	0.56994
CT55	4	0.94144	0.94136	0.999997	17559	0	0.7866	0.031306	0.079873	0.867391	1759	3	0.7866
DDR2	4	0.77717	0.77672	0.999997	14433	0	0.68668	0.03134	0.079955	0.867787	1760	3	0.68668
MPHOSPH10	4	0.65423	0.67142	0.999997	12460	1	1.0166	0.031406	0.080094	0.868457	1761	3	1.0166
GABRB1	4	0.87929	0.87883	0.999997	16374	0	0.66576	0.031431	0.080147	0.868457	1762	3	0.66576
LYRM4	3	0.93539	0.93556	0.999997	17429	0	1.3169	0.031449	0.078196	0.86192	1763	2	1.3169
CCDC179	4	0.89381	0.89349	0.999997	16641	0	0.64828	0.031456	0.080198	0.868457	1764	2	0.64828
ZC3H4	4	0.93384	0.93367	0.999997	17403	0	0.39116	0.031507	0.080319	0.868608	1765	1	0.39116
C1QTNF9B-AS1	4	0.84313	0.84245	0.999997	15674	0	0.81066	0.031546	0.080397	0.868608	1766	3	0.81066
ST20-MTHFS	4	0.048157	0.11432	0.962596	2263	3	-0.88295	0.031558	0.080419	0.868608	1767	1	-0.88295
PLEKHA5	4	0.91957	0.9194	0.999997	17122	0	0.83858	0.031563	0.080429	0.868608	1768	3	0.83858
TNFRSF10C	4	0.72058	0.72393	0.999997	13437	1	0.77262	0.031594	0.080491	0.868608	1769	2	0.77262
DDX1	4	0.021165	0.057877	0.951051	1151	1	0.7651	0.031601	0.080502	0.868608	1770	3	0.7651
HBG2	4	0.1248	0.23627	0.98663	4562	1	0.93971	0.031617	0.08053	0.868608	1771	3	0.93971
FAM212A	4	0.94479	0.94467	0.999997	17640	0	0.66523	0.03171	0.080721	0.869834	1772	3	0.66523
LURAP1L	4	0.81712	0.81667	0.999997	15202	0	1.0124	0.031754	0.080818	0.869834	1773	3	1.0124
ENPP6	4	0.14031	0.25402	0.996245	4861	2	-0.4613	0.031761	0.080831	0.869834	1774	1	-0.4613
RPH3A	4	0.60845	0.63966	0.999997	11841	1	0.82183	0.031803	0.080917	0.869834	1775	3	0.82183
UFL1	4	0.82286	0.82238	0.999997	15302	0	1.0123	0.031836	0.080983	0.869834	1776	3	1.0123
MIS18BP1	4	0.92617	0.92599	0.999997	17260	0	0.92209	0.031842	0.080996	0.869834	1777	3	0.92209
TAF13	4	0.59681	0.63204	0.999997	11709	1	0.80824	0.031859	0.081024	0.869834	1778	3	0.80824
HSPBAP1	4	0.29001	0.42212	0.999997	7922	2	-0.35389	0.031862	0.081029	0.869834	1779	1	-0.35389
HSF5	4	0.20442	0.32636	0.999997	6212	1	0.96879	0.031879	0.08106	0.869834	1780	3	0.96879
C1orf52	4	0.12588	0.2375	0.98663	4591	1	0.81345	0.031899	0.081099	0.869834	1781	3	0.81345
DDX21	4	0.21842	0.34224	0.999997	6493	1	0.93474	0.031964	0.081238	0.870835	1782	2	0.93474
ASL	4	0.43023	0.53757	0.999997	9979	1	-0.15789	0.032014	0.081337	0.871406	1783	1	-0.15789
PPP1R15B	4	0.099331	0.20735	0.981373	4027	2	0.05594	0.032065	0.081439	0.871906	1784	2	0.05594
MAP3K19	4	0.85763	0.85717	0.999997	15955	0	0.73239	0.032116	0.08154	0.871906	1785	3	0.73239
TPI1	4	0.78369	0.78328	0.999997	14541	0	1.0564	0.032151	0.081611	0.871906	1786	3	1.0564
EIF4A1	4	0.44448	0.54473	0.999997	10102	1	-0.39735	0.032166	0.081648	0.871906	1787	1	-0.39735
CNNM2	4	0.86592	0.8655	0.999997	16119	0	0.99605	0.032184	0.081685	0.871906	1788	3	0.99605
CHAF1A	4	0.65957	0.67542	0.999997	12544	1	0.93218	0.032217	0.08176	0.871906	1789	2	0.93218
SLC2A1	4	0.95879	0.95875	0.999997	17913	0	0.91935	0.032237	0.081809	0.871906	1790	3	0.91935
TANC1	4	0.43675	0.54086	0.999997	10030	1	0.32903	0.032268	0.081863	0.871906	1791	2	0.32903
RNASEL	4	0.48651	0.56685	0.999997	10491	1	0.90645	0.032273	0.081875	0.871906	1792	3	0.90645
CDK5RAP1	4	0.27362	0.40384	0.999997	7596	1	1.0036	0.032299	0.081947	0.871906	1793	2	1.0036
CCT7	4	0.50648	0.57767	0.999997	10702	1	0.8134	0.03234	0.082032	0.871906	1794	2	0.8134
ZNF131	4	0.55533	0.6059	0.999997	11241	1	0.95133	0.032345	0.082044	0.871906	1795	3	0.95133
SF3A1	4	0.078037	0.17327	0.974497	3366	1	0.922	0.03235	0.082052	0.871906	1796	2	0.922
C11orf40	4	0.2379	0.36398	0.999997	6898	1	0.021316	0.032369	0.082088	0.871906	1797	1	0.021316
MAPK3	4	0.26689	0.39632	0.999997	7460	1	0.80735	0.032384	0.082113	0.871906	1798	3	0.80735
MRPS2	4	0.76999	0.76961	0.999997	14285	1	0.33812	0.032471	0.082309	0.872685	1799	2	0.33812
GYLTL1B	4	0.93189	0.93165	0.999997	17364	0	0.56429	0.032484	0.082337	0.872685	1800	2	0.56429
KCTD6	4	0.98691	0.98693	0.999997	18592	0	0.55344	0.032517	0.082396	0.872685	1801	3	0.55344
OR6C3	4	0.043408	0.10477	0.962114	2073	3	-1.0282	0.032521	0.082404	0.872685	1802	1	-1.0282
GPS1	4	0.39245	0.51904	0.999997	9649	1	1.2135	0.032566	0.082507	0.872685	1803	2	1.2135
CADM2	4	0.731	0.73306	0.999997	13595	1	0.46862	0.032576	0.082528	0.872685	1804	2	0.46862
TPM3	4	0.62559	0.6514	0.999997	12079	1	0.98088	0.032597	0.082562	0.872685	1805	3	0.98088
RTN4IP1	4	0.48796	0.5676	0.999997	10502	1	0.61084	0.032618	0.082614	0.872685	1806	2	0.61084
CT47A1	4	0.41167	0.52832	0.999997	9828	1	0.96201	0.032649	0.082679	0.872685	1807	2	0.96201
TKFC	4	0.039197	0.096098	0.961131	1898	1	0.46788	0.032674	0.08272	0.872685	1808	2	0.46788
CD300LB	4	0.68744	0.69669	0.999997	12941	1	0.16872	0.032724	0.082826	0.872685	1809	1	0.16872
KRT20	4	0.85228	0.8517	0.999997	15837	0	0.78079	0.032729	0.082834	0.872685	1810	3	0.78079
MAP3K7	4	0.94492	0.94477	0.999997	17645	0	0.63456	0.032731	0.08284	0.872685	1811	2	0.63456
OR52N1	4	0.8405	0.83979	0.999997	15631	0	0.80465	0.032752	0.082882	0.872685	1812	3	0.80465
TMEM202	4	0.9251	0.9249	0.999997	17239	0	1.1135	0.032763	0.082908	0.872685	1813	3	1.1135
CTXN3	4	0.72194	0.72507	0.999997	13455	1	0.43923	0.032775	0.082933	0.872685	1814	2	0.43923
COPRS	4	0.60908	0.64008	0.999997	11856	1	0.92869	0.032785	0.082963	0.872685	1815	3	0.92869
PAF1	3	0.92175	0.92182	0.999997	17176	0	1.1391	0.032817	0.080178	0.868457	1816	2	1.1391
TUBA3E	4	0.084727	0.18595	0.975658	3616	3	-0.4912	0.032927	0.083263	0.873512	1817	1	-0.4912
ZNF879	4	0.98747	0.9875	0.999997	18606	0	0.88152	0.032931	0.083275	0.873512	1818	3	0.88152
HBS1L	4	0.84955	0.84894	0.999997	15781	0	0.66343	0.032937	0.083284	0.873512	1819	3	0.66343
ABHD17B	4	0.4835	0.5652	0.999997	10457	1	0.6535	0.032965	0.083344	0.873512	1820	3	0.6535
CBR3	4	0.24864	0.37595	0.999997	7109	2	-0.15379	0.032978	0.083371	0.873512	1821	1	-0.15379
KARS	4	0.77759	0.77715	0.999997	14444	0	1.2464	0.032979	0.083374	0.873512	1822	3	1.2464
YRDC	4	0.63216	0.65586	0.999997	12169	1	0.75491	0.03299	0.083397	0.873512	1823	2	0.75491
OVGP1	4	0.96942	0.96936	0.999997	18161	0	0.65694	0.03301	0.083435	0.873512	1824	3	0.65694
AMY1C	4	0.072186	0.162	0.974497	3140	3	-0.66321	0.033028	0.083471	0.873512	1825	1	-0.66321
KLHL13	4	0.4019	0.52362	0.999997	9739	1	0.69502	0.033042	0.083498	0.873512	1826	2	0.69502
RPL21	4	0.98802	0.98805	0.999997	18623	0	0.78864	0.033079	0.083576	0.873846	1827	2	0.78864
PTMA	4	0.47156	0.55878	0.999997	10340	1	0.63024	0.033117	0.083656	0.874084	1828	3	0.63024
NSMAF	4	0.32205	0.45786	0.999997	8571	1	1.2241	0.033151	0.083723	0.874084	1829	3	1.2241
SMOX	4	0.239	0.36521	0.999997	6915	1	0.75649	0.03317	0.083759	0.874084	1830	3	0.75649
FSBP	4	0.84055	0.83984	0.999997	15633	0	1.3654	0.03318	0.083782	0.874084	1831	3	1.3654
LDLR	4	0.43394	0.53947	0.999997	10007	1	0.43329	0.033231	0.083891	0.874155	1832	2	0.43329
OR1G1	4	0.98554	0.98554	0.999997	18552	0	1.0261	0.033246	0.083922	0.874155	1833	3	1.0261
PNMAL1	4	0.84772	0.84711	0.999997	15755	0	0.87133	0.033249	0.083926	0.874155	1834	2	0.87133
ASS1	4	0.76952	0.76915	0.999997	14274	1	0.78315	0.033322	0.084097	0.874726	1835	3	0.78315
SLU7	4	0.61501	0.6441	0.999997	11940	1	1.0267	0.033326	0.084108	0.874726	1836	3	1.0267
C9orf152	4	0.63052	0.65474	0.999997	12145	1	0.20966	0.033332	0.084123	0.874726	1837	2	0.20966
GNG13	4	0.47162	0.55882	0.999997	10342	1	0.39676	0.033353	0.084164	0.874726	1838	2	0.39676
ATP5B	4	0.9417	0.94162	0.999997	17567	0	0.31086	0.033383	0.084237	0.874726	1839	2	0.31086
ASTE1	4	0.86423	0.86381	0.999997	16089	0	1.47	0.033411	0.084286	0.874726	1840	3	1.47
FAM134C	4	0.76982	0.76942	0.999997	14279	1	0.73703	0.033434	0.084352	0.874726	1841	3	0.73703
ANO5	4	0.86432	0.86391	0.999997	16090	0	0.63777	0.033456	0.084404	0.874726	1842	3	0.63777
EME1	4	0.94032	0.94026	0.999997	17531	0	0.6805	0.033484	0.084461	0.874726	1843	3	0.6805
MMP25	4	0.7675	0.76716	0.999997	14233	1	0.7802	0.033484	0.084461	0.874726	1844	3	0.7802
UQCRHL	4	0.83715	0.83648	0.999997	15563	0	1.1881	0.033507	0.084509	0.874726	1845	3	1.1881
RGPD2	4	0.91063	0.9104	0.999997	16954	0	0.97007	0.033551	0.0846	0.874726	1846	3	0.97007
ZNF510	4	0.44314	0.54406	0.999997	10091	1	0.91717	0.033558	0.084609	0.874726	1847	3	0.91717
TGM7	4	0.9533	0.95317	0.999997	17793	0	1.0843	0.033581	0.084655	0.874726	1848	3	1.0843
RIPK3	4	0.19055	0.3108	0.999997	5916	2	-0.4976	0.033586	0.084667	0.874726	1849	1	-0.4976
SIK2	4	0.10277	0.21124	0.984344	4091	1	0.53495	0.033646	0.084787	0.875107	1850	2	0.53495
B4GALT2	4	0.83372	0.83308	0.999997	15504	0	0.76366	0.033649	0.084796	0.875107	1851	3	0.76366
CEP89	4	0.89914	0.89882	0.999997	16751	0	0.77089	0.033687	0.084874	0.875441	1852	2	0.77089
VGF	4	0.75471	0.75482	0.999997	13996	1	0.52461	0.03374	0.084971	0.875968	1853	2	0.52461
HSD17B12	4	0.18854	0.30851	0.999997	5875	1	1.0035	0.033774	0.085048	0.876296	1854	3	1.0035
CDK9	3	0.96455	0.96475	0.999997	18042	0	2.1422	0.033779	0.081584	0.871906	1855	2	2.1422
CENPE	4	0.30729	0.4414	0.999997	8270	1	0.74948	0.033826	0.085164	0.8764	1856	3	0.74948
HIVEP3	4	0.9417	0.94162	0.999997	17569	0	0.81455	0.033865	0.085241	0.8764	1857	3	0.81455
RBX1	4	0.50338	0.57595	0.999997	10674	1	1.7367	0.033886	0.085281	0.8764	1858	2	1.7367
ZBTB18	4	0.9624	0.96233	0.999997	18001	0	0.6862	0.033888	0.085286	0.8764	1859	3	0.6862
AK6	4	0.69436	0.70218	0.999997	13034	1	0.79328	0.03389	0.085288	0.8764	1860	2	0.79328
RFWD3	4	0.96646	0.9664	0.999997	18088	0	0.88703	0.033991	0.085507	0.87756	1861	3	0.88703
ICAM3	4	0.16655	0.28364	0.999997	5401	1	0.40475	0.034023	0.085587	0.87756	1862	2	0.40475
KDM4B	4	0.27636	0.40691	0.999997	7648	2	0.28201	0.034033	0.085615	0.87756	1863	2	0.28201
CLEC2B	4	0.78765	0.78725	0.999997	14621	0	0.71191	0.034042	0.085629	0.87756	1864	3	0.71191
ATP6V1H	4	0.96996	0.9699	0.999997	18175	0	0.96874	0.034043	0.08563	0.87756	1865	3	0.96874
UGT2B11	4	0.85817	0.85772	0.999997	15965	0	0.71871	0.034077	0.085714	0.877669	1866	3	0.71871
CASR	4	0.58827	0.62649	0.999997	11618	1	0.57858	0.034086	0.085733	0.877669	1867	2	0.57858
DNAJC11	4	0.012441	0.038382	0.930176	783	1	0.75677	0.034106	0.085782	0.877703	1868	3	0.75677
CTU1	4	0.9716	0.97157	0.999997	18207	0	0.71639	0.034143	0.085862	0.877744	1869	3	0.71639
MTCH2	4	0.15555	0.27123	0.997234	5185	2	0.41153	0.034149	0.085878	0.877744	1870	2	0.41153
SUOX	4	0.69513	0.70276	0.999997	13046	1	0.73292	0.034267	0.086122	0.879367	1871	3	0.73292
PSMA1	4	0.96788	0.96783	0.999997	18129	0	1.0133	0.03429	0.086165	0.879367	1872	3	1.0133
PAPOLG	4	0.87089	0.8705	0.999997	16214	0	0.70142	0.034295	0.086175	0.879367	1873	3	0.70142
MFGE8	4	0.69168	0.70004	0.999997	13006	1	0.2889	0.034345	0.086294	0.880118	1874	2	0.2889
POP5	4	0.34329	0.48183	0.999997	9013	2	-0.3448	0.034396	0.0864	0.880731	1875	1	-0.3448
OXER1	4	0.86846	0.86804	0.999997	16167	0	0.34485	0.034447	0.086502	0.881296	1876	2	0.34485
EFNA3	4	0.30717	0.44127	0.999997	8266	1	1.0523	0.034561	0.086723	0.882485	1877	3	1.0523
RFXAP	4	0.48761	0.56741	0.999997	10499	1	-0.1991	0.034599	0.086796	0.882485	1878	1	-0.1991
TPSD1	4	0.96285	0.96278	0.999997	18013	0	1.2458	0.034603	0.086802	0.882485	1879	3	1.2458
NAA25	4	0.90029	0.89993	0.999997	16767	0	0.90392	0.034624	0.086841	0.882485	1880	3	0.90392
NAT10	4	0.14314	0.25718	0.996245	4920	1	0.98624	0.034636	0.086867	0.882485	1881	3	0.98624
NTHL1	4	0.81999	0.81952	0.999997	15250	0	0.43254	0.034649	0.086896	0.882485	1882	1	0.43254
TNFAIP3	4	0.61215	0.64218	0.999997	11905	1	0.54642	0.034687	0.086968	0.882572	1883	2	0.54642
TXNDC12	4	0.93987	0.93982	0.999997	17525	0	0.85144	0.034758	0.087117	0.882572	1884	3	0.85144
KCTD21	4	0.73674	0.73814	0.999997	13687	1	0.66268	0.034787	0.087176	0.882572	1885	3	0.66268
RCE1	4	0.96568	0.96563	0.999997	18068	0	0.71307	0.034799	0.087202	0.882572	1886	3	0.71307
RBM26	4	0.91787	0.91766	0.999997	17090	0	0.94908	0.034825	0.087245	0.882572	1887	2	0.94908
WDR87	4	0.34512	0.48386	0.999997	9049	2	0.21876	0.034852	0.08731	0.882572	1888	2	0.21876
AOC2	4	0.84517	0.84452	0.999997	15712	0	0.64904	0.034953	0.087519	0.882572	1889	2	0.64904
PYGL	4	0.88764	0.88731	0.999997	16535	0	0.48607	0.034953	0.087519	0.882572	1890	2	0.48607
CELA2A	4	0.72621	0.72886	0.999997	13519	1	0.48377	0.034963	0.08754	0.882572	1891	2	0.48377
EMX1	4	0.47133	0.55865	0.999997	10337	1	0.68569	0.034967	0.087545	0.882572	1892	3	0.68569
BAG3	4	0.90603	0.90572	0.999997	16869	0	0.92472	0.034974	0.08756	0.882572	1893	3	0.92472
ACSF2	4	0.82998	0.82934	0.999997	15447	0	0.24516	0.035003	0.087619	0.882572	1894	2	0.24516
UBA5	4	0.75899	0.75886	0.999997	14070	1	0.78577	0.035026	0.08767	0.882572	1895	3	0.78577
DRAM1	4	0.0072824	0.024965	0.891931	532	1	0.61635	0.035027	0.087673	0.882572	1896	2	0.61635
ZNF552	4	0.012978	0.039615	0.934223	806	2	-0.74472	0.035054	0.087729	0.882572	1897	1	-0.74472
ASCL2	4	0.04457	0.10715	0.962114	2115	2	0.044098	0.035085	0.087792	0.882572	1898	2	0.044098
AHCY	4	0.26417	0.39329	0.999997	7405	2	-0.37642	0.035105	0.08783	0.882572	1899	1	-0.37642
SPDYE3	4	0.97299	0.97294	0.999997	18244	0	0.71567	0.035154	0.087944	0.882572	1900	3	0.71567
H2AFJ	4	0.9815	0.98153	0.999997	18449	0	0.77075	0.035178	0.087985	0.882572	1901	3	0.77075
IFNA7	4	0.52387	0.5875	0.999997	10894	1	0.424	0.035197	0.088036	0.882572	1902	2	0.424
ZNF503	4	0.71165	0.71623	0.999997	13303	1	0.82189	0.035207	0.088054	0.882572	1903	3	0.82189
PPP2R2A	4	0.98447	0.98448	0.999997	18524	0	0.78712	0.035251	0.088148	0.882572	1904	3	0.78712
RPS20	4	0.94345	0.94335	0.999997	17611	0	1.0067	0.035271	0.088192	0.882572	1905	3	1.0067
ZZZ3	4	0.88736	0.88702	0.999997	16530	0	0.94223	0.035283	0.088222	0.882572	1906	3	0.94223
TRIM37	4	0.91785	0.91764	0.999997	17089	0	0.68098	0.035325	0.08831	0.882572	1907	2	0.68098
MAP3K5	4	0.60485	0.63733	0.999997	11807	1	0.78739	0.035353	0.088365	0.882572	1908	3	0.78739
DDX24	4	0.98324	0.98326	0.999997	18496	0	0.82696	0.035358	0.088381	0.882572	1909	3	0.82696
TMEM31	4	0.89556	0.89526	0.999997	16676	0	0.30126	0.035408	0.088482	0.882572	1910	2	0.30126
DYNLL2	4	0.89309	0.89276	0.999997	16631	0	1.0143	0.035441	0.08855	0.882572	1911	3	1.0143
MRPL54	4	0.98149	0.98153	0.999997	18448	0	0.59184	0.035459	0.088592	0.882572	1912	3	0.59184
SAG	4	0.96598	0.96591	0.999997	18073	0	0.639	0.035509	0.088676	0.882572	1913	3	0.639
LRRC15	4	0.94833	0.9483	0.999997	17708	0	0.66587	0.035518	0.088691	0.882572	1914	3	0.66587
NR6A1	4	0.98173	0.98176	0.999997	18456	0	1.0383	0.035561	0.08879	0.882572	1915	3	1.0383
OSBPL10	4	0.69905	0.7059	0.999997	13109	1	0.63399	0.035582	0.088832	0.882572	1916	2	0.63399
RAB33A	4	0.20398	0.32585	0.999997	6202	1	0.5508	0.035606	0.088876	0.882572	1917	3	0.5508
ISYNA1	4	0.013728	0.041294	0.941348	833	2	-0.99611	0.035611	0.088885	0.882572	1918	1	-0.99611
SRF	4	0.97653	0.97652	0.999997	18336	0	0.84267	0.035661	0.088986	0.882572	1919	3	0.84267
CLP1	4	0.97154	0.97152	0.999997	18205	0	1.0789	0.035678	0.089021	0.882572	1920	3	1.0789
PPP1R3A	4	0.18721	0.30703	0.999997	5851	2	0.39208	0.035689	0.089043	0.882572	1921	2	0.39208
TP53I13	4	0.66282	0.67778	0.999997	12593	1	0.65263	0.035694	0.089052	0.882572	1922	3	0.65263
ABCC11	4	0.8344	0.83379	0.999997	15513	0	0.35055	0.035712	0.089096	0.882572	1923	2	0.35055
CIAO1	4	0.757	0.75699	0.999997	14035	1	1.0935	0.035721	0.08911	0.882572	1924	3	1.0935
UBTD1	4	0.82722	0.82664	0.999997	15393	0	0.73065	0.035748	0.089156	0.882572	1925	3	0.73065
PPIG	4	0.060157	0.13841	0.971501	2709	2	0.18249	0.035764	0.089192	0.882572	1926	2	0.18249
FAM84A	4	0.82428	0.82377	0.999997	15332	0	1.2564	0.035777	0.089223	0.882572	1927	3	1.2564
LIMK1	4	0.75648	0.75649	0.999997	14020	1	1.4199	0.035801	0.089276	0.882572	1928	3	1.4199
CLEC18A	4	0.35667	0.49668	0.999997	9256	1	0.054033	0.035813	0.089296	0.882572	1929	1	0.054033
DNPEP	4	0.17242	0.29033	0.999997	5521	1	0.65214	0.035829	0.089328	0.882572	1930	2	0.65214
INPP5E	4	0.7524	0.75267	0.999997	13948	1	0.85486	0.035861	0.089397	0.882572	1931	3	0.85486
LOC101929372	4	0.62382	0.65015	0.999997	12055	1	0.31626	0.035863	0.089401	0.882572	1932	2	0.31626
PAQR3	4	0.3658	0.50645	0.999997	9424	1	0.5973	0.035882	0.089446	0.882572	1933	2	0.5973
PAQR7	4	0.98041	0.98045	0.999997	18419	0	0.66503	0.035889	0.089457	0.882572	1934	3	0.66503
MTMR4	4	0.9817	0.98174	0.999997	18455	0	0.82713	0.035919	0.089528	0.882572	1935	3	0.82713
NSUN3	4	0.8042	0.80381	0.999997	14936	0	0.79518	0.035931	0.089557	0.882572	1936	3	0.79518
CCT5	4	0.74381	0.7446	0.999997	13807	1	1.3084	0.035947	0.089592	0.882572	1937	3	1.3084
CCL19	4	0.98372	0.98372	0.999997	18508	0	1.0182	0.035955	0.089605	0.882572	1938	3	1.0182
ZNF578	4	0.90247	0.9021	0.999997	16807	0	0.82824	0.035979	0.089656	0.882572	1939	3	0.82824
ACSF3	4	0.89131	0.89099	0.999997	16606	0	0.80866	0.035984	0.089668	0.882572	1940	3	0.80866
APPL1	4	0.45856	0.55198	0.999997	10226	1	0.67207	0.03599	0.089675	0.882572	1941	3	0.67207
NBPF9	4	0.01717	0.049092	0.946046	984	1	0.99451	0.036087	0.089871	0.883666	1942	2	0.99451
ALOXE3	4	0.17571	0.29405	0.999997	5591	2	-0.36298	0.036116	0.08993	0.883666	1943	1	-0.36298
JARID2	4	0.43234	0.53867	0.999997	9994	1	0.61921	0.036119	0.089934	0.883666	1944	2	0.61921
FMO5	4	0.23505	0.36083	0.999997	6832	1	0.64052	0.036162	0.090016	0.883666	1945	2	0.64052
U2SURP	4	0.73775	0.73909	0.999997	13704	1	0.78891	0.036173	0.090046	0.883666	1946	2	0.78891
C10orf55	4	0.029527	0.075772	0.955525	1509	1	0.93362	0.03618	0.090063	0.883666	1947	3	0.93362
C6orf141	4	0.65615	0.67285	0.999997	12491	1	0.043464	0.036217	0.090151	0.884071	1948	1	0.043464
FADD	4	0.94903	0.94897	0.999997	17720	0	0.74437	0.036335	0.090392	0.884882	1949	3	0.74437
GAD2	4	0.11905	0.22976	0.98572	4446	1	0.16502	0.036344	0.090409	0.884882	1950	1	0.16502
ASGR1	4	0.76216	0.76198	0.999997	14131	1	0.64207	0.036419	0.090569	0.884882	1951	3	0.64207
NPFF	4	0.094165	0.20141	0.980051	3914	2	0.10553	0.036433	0.090608	0.884882	1952	2	0.10553
SLC44A3	4	0.86569	0.86527	0.999997	16114	0	0.84201	0.036454	0.090657	0.884882	1953	3	0.84201
OR4X1	4	0.97548	0.97542	0.999997	18311	0	0.73721	0.03649	0.090742	0.884882	1954	3	0.73721
XRN2	4	0.52776	0.58969	0.999997	10934	1	0.89135	0.036508	0.090779	0.884882	1955	3	0.89135
PDIA6	4	0.96705	0.96698	0.999997	18108	0	0.96783	0.03653	0.09083	0.884882	1956	2	0.96783
MYO18A	4	0.31165	0.44633	0.999997	8362	2	-0.38545	0.036571	0.090921	0.884882	1957	1	-0.38545
CORO2B	4	0.50935	0.57925	0.999997	10734	1	0.45237	0.036622	0.091024	0.884882	1958	2	0.45237
ARL10	4	0.0041256	0.014544	0.878005	291	1	0.79785	0.036628	0.091033	0.884882	1959	2	0.79785
EIF3L	4	0.52038	0.58546	0.999997	10860	1	1.1183	0.036638	0.091059	0.884882	1960	2	1.1183
SLC22A17	4	0.79998	0.79959	0.999997	14849	0	1.0235	0.03666	0.091103	0.884882	1961	2	1.0235
HMGN1	4	0.30339	0.43705	0.999997	8198	2	0.62295	0.036672	0.091128	0.884882	1962	1	0.62295
PUM1	4	0.74659	0.74715	0.999997	13849	1	0.53413	0.036693	0.091164	0.884882	1963	2	0.53413
UBB	4	0.3309	0.46788	0.999997	8748	2	-0.14628	0.036723	0.091222	0.884882	1964	1	-0.14628
OR4F17	4	0.078428	0.17402	0.974497	3379	1	1.1508	0.03673	0.091238	0.884882	1965	3	1.1508
SOX3	4	0.98545	0.98545	0.999997	18550	0	0.91147	0.036736	0.09125	0.884882	1966	3	0.91147
EPAS1	4	0.24504	0.37191	0.999997	7036	1	0.98448	0.036736	0.09125	0.884882	1967	3	0.98448
HIST1H2BJ	4	0.81855	0.81808	0.999997	15223	0	0.39641	0.036773	0.091326	0.884882	1968	2	0.39641
RNGTT	4	0.95961	0.95951	0.999997	17935	0	0.98161	0.03679	0.091353	0.884882	1969	3	0.98161
NUP214	4	0.87776	0.87732	0.999997	16344	0	1.3115	0.036812	0.091399	0.884882	1970	3	1.3115
HIST1H3D	4	0.0095032	0.031743	0.910443	660	2	-0.51355	0.036824	0.091423	0.884882	1971	1	-0.51355
HPCA	4	0.76131	0.76113	0.999997	14116	1	0.76	0.036832	0.091443	0.884882	1972	3	0.76
CA1	4	0.52152	0.58612	0.999997	10869	1	0.94123	0.036844	0.091462	0.884882	1973	3	0.94123
PRAMEF15	4	0.40342	0.52436	0.999997	9755	1	0.54404	0.036845	0.091463	0.884882	1974	2	0.54404
RHOT2	4	0.60368	0.6366	0.999997	11788	1	1.3137	0.036856	0.091485	0.884882	1975	3	1.3137
RBBP5	4	0.018195	0.051363	0.946046	1032	1	0.33546	0.036874	0.09153	0.884882	1976	1	0.33546
TRAPPC1	4	0.07603	0.16942	0.974497	3291	2	0.37896	0.03691	0.091609	0.885033	1977	2	0.37896
SLC22A11	4	0.88368	0.88324	0.999997	16465	0	0.5764	0.036925	0.091638	0.885033	1978	2	0.5764
FBXO7	4	0.56197	0.61001	0.999997	11312	1	0.72646	0.036953	0.091693	0.885111	1979	3	0.72646
ZNF25	4	0.14549	0.25989	0.996245	4971	1	0.13386	0.036975	0.091742	0.885139	1980	1	0.13386
WBSCR16	4	0.98119	0.98122	0.999997	18438	0	1.2823	0.037028	0.09184	0.885642	1981	3	1.2823
NDP	4	0.94048	0.94041	0.999997	17537	0	0.54277	0.037116	0.092033	0.887052	1982	3	0.54277
SMG5	4	0.97161	0.97157	0.999997	18208	0	1.3154	0.037164	0.092148	0.887406	1983	3	1.3154
ITIH3	4	0.88212	0.88165	0.999997	16433	0	0.77125	0.037172	0.092162	0.887406	1984	3	0.77125
COPE	4	0.4916	0.56954	0.999997	10545	1	1.1418	0.037206	0.092236	0.887667	1985	3	1.1418
ORAI2	4	0.72447	0.72731	0.999997	13491	1	0.45284	0.037237	0.092307	0.887903	1986	2	0.45284
RGPD1	4	0.78445	0.78401	0.999997	14557	0	1.0379	0.037279	0.092393	0.888288	1987	3	1.0379
PPP2R1A	4	0.017314	0.049408	0.946046	990	2	-0.93634	0.037329	0.092505	0.888544	1988	1	-0.93634
POLE2	4	0.69451	0.7023	0.999997	13036	1	0.67982	0.037357	0.092557	0.888544	1989	2	0.67982
TXNL4B	4	0.38037	0.51329	0.999997	9553	1	-0.15338	0.03738	0.092593	0.888544	1990	1	-0.15338
SPRR2B	4	0.93003	0.92981	0.999997	17331	0	0.73639	0.037412	0.092663	0.888544	1991	2	0.73639
IPMK	4	0.72762	0.73009	0.999997	13544	1	0.80785	0.037424	0.092683	0.888544	1992	3	0.80785
FBXW10	4	0.90456	0.90422	0.999997	16849	0	0.51454	0.037431	0.092699	0.888544	1993	3	0.51454
ASF1B	4	0.53222	0.59221	0.999997	10985	1	-0.038228	0.037582	0.093018	0.888903	1994	1	-0.038228
COG6	4	0.50486	0.57676	0.999997	10687	1	0.65061	0.037595	0.093038	0.888903	1995	3	0.65061
LMX1B	4	0.64841	0.66728	0.999997	12375	1	1.3829	0.037609	0.093064	0.888903	1996	3	1.3829
NAA15	4	0.8825	0.88206	0.999997	16441	0	0.9139	0.037619	0.093082	0.888903	1997	3	0.9139
PNOC	4	0.67994	0.69086	0.999997	12824	1	0.61188	0.037656	0.093166	0.888903	1998	3	0.61188
SLC6A9	4	0.67418	0.68642	0.999997	12750	1	0.71858	0.037683	0.093222	0.888903	1999	2	0.71858
[truncated: 17,114 more rows]
