# Supplementary material for: EXO1 as a therapeutic target for Fanconi Anaemia, ZRSR2 and BRCA1-A complex deficient cancers
Source: Nat Commun. 2025 Sep 26;16:8476. doi: 10.1038/s41467-025-63349-7 (PMC12475092; doi:10.1038/s41467-025-63349-7)
Supplement: Supplementary file 8 — Supplementary Data 5 [file 41467_2025_63349_MOESM8_ESM.xlsx]

## Sheet: SD5 - rescue screen EXO1-ZRSR2
id	num	neg|score	neg|p-value	neg|fdr	neg|rank	neg|goodsgrna	neg|lfc	pos|score	pos|p-value	pos|fdr	pos|rank	pos|goodsgrna	pos|lfc
WASH1	4	0.97888	0.97892	0.999987	18661	0	3.5032	3.4632e-06	1.0101e-05	0.193069	1	3	3.5032
POLR3E	4	0.99629	0.99632	0.999987	19016	0	1.9618	8.9387e-06	2.8232e-05	0.19901	2	4	1.9618
EIF6	4	0.99999	0.99999	0.999987	19113	0	1.7095	1.2115e-05	4.1183e-05	0.19901	3	4	1.7095
UBE2S	4	0.98996	0.98998	0.999987	18881	0	2.2928	1.3957e-05	4.8953e-05	0.19901	4	3	2.2928
MRPL57	4	0.46304	0.52219	0.999987	9851	1	2.4999	1.4923e-05	5.2061e-05	0.19901	5	2	2.4999
ELP6	4	0.99998	0.99998	0.999987	19112	0	2.4956	1.9398e-05	6.9156e-05	0.220297	6	4	2.4956
FANCC	4	0.32535	0.44484	0.999987	8406	1	1.2771	2.5987e-05	9.0913e-05	0.248232	7	3	1.2771
POLR2A	4	0.27469	0.40092	0.999987	7617	1	3.2948	2.9562e-05	0.00010438	0.249381	8	3	3.2948
HK2	4	0.12485	0.22078	0.996689	4225	1	2.3719	3.5121e-05	0.0001251	0.265677	9	2	2.3719
NPIPA1	4	0.98867	0.98872	0.999987	18856	0	3.7139	4.2627e-05	0.00015826	0.287579	10	3	3.7139
RPS27A	4	0.8497	0.84911	0.999987	16133	0	2.3122	4.5016e-05	0.00016551	0.287579	11	3	2.3122
NR2C1	4	0.99522	0.99524	0.999987	18988	0	1.6721	5.1158e-05	0.00018727	0.298267	12	4	1.6721
HIF1AN	4	0.99994	0.99995	0.999987	19111	0	1.1789	5.6098e-05	0.00020384	0.299695	13	4	1.1789
CDC6	4	0.093151	0.1822	0.992505	3499	1	3.153	6.3796e-05	0.00023648	0.311881	14	3	3.153
DAD1	4	0.9971	0.9971	0.999987	19040	0	2.5278	6.8678e-05	0.00025772	0.311881	15	4	2.5278
SPATA5L1	4	0.98347	0.9835	0.999987	18757	0	2.1456	7.269e-05	0.00027067	0.311881	16	3	2.1456
SNAP29	4	0.67846	0.68011	0.999987	12899	1	2.2306	7.566e-05	0.00028828	0.311881	17	3	2.2306
C19orf52	4	0.098116	0.18823	0.992505	3616	1	0.79951	7.7959e-05	0.00029864	0.311881	18	3	0.79951
GOLGA6L10	4	0.67886	0.68048	0.999987	12907	1	2.6456	8.0449e-05	0.00031004	0.311881	19	2	2.6456
AGAP4	4	0.99527	0.9953	0.999987	18990	0	2.8502	9.3431e-05	0.00035459	0.338861	20	4	2.8502
EXOSC1	4	0.061373	0.14014	0.974441	2730	2	0.39831	0.00012993	0.00050326	0.409653	21	2	0.39831
RRM1	4	0.62342	0.63367	0.999987	12020	1	3.7645	0.00013116	0.00050896	0.409653	22	3	3.7645
RPL7L1	4	0.63972	0.64685	0.999987	12267	1	2.4175	0.00013742	0.00053072	0.409653	23	3	2.4175
ZNF879	4	0.78984	0.78942	0.999987	15042	0	1.8889	0.00013852	0.00053227	0.409653	24	3	1.8889
KIAA1524	4	0.40194	0.48642	0.999987	9183	1	1.526	0.0001418	0.00054418	0.409653	25	3	1.526
PPP1R14A	4	0.99985	0.99985	0.999987	19110	0	1.3724	0.00015151	0.00058563	0.409653	26	4	1.3724
HES1	4	0.99985	0.99985	0.999987	19109	0	0.81258	0.00015379	0.00059547	0.409653	27	4	0.81258
TRNAU1AP	4	0.99984	0.99985	0.999987	19108	0	1.5335	0.00015502	0.00060013	0.409653	28	4	1.5335
CT47A1	4	0.87743	0.87699	0.999987	16662	0	1.8025	0.00017114	0.00065245	0.419307	29	2	1.8025
NLRP13	4	0.98433	0.98433	0.999987	18769	0	1.3955	0.00017237	0.00065815	0.419307	30	3	1.3955
NKX2-3	4	0.37859	0.47335	0.999987	8938	1	0.10787	0.0001819	0.00069234	0.42686	31	2	0.10787
NPIPA3	4	0.99796	0.99798	0.999987	19061	0	2.0326	0.0001995	0.00075761	0.452506	32	4	2.0326
POT1	4	0.99977	0.99977	0.999987	19107	0	1.3689	0.00023134	0.00087106	0.468424	33	4	1.3689
SMN1	4	0.99977	0.99977	0.999987	19106	0	1.5727	0.00023369	0.00087727	0.468424	34	4	1.5727
SLC25A38	4	0.76102	0.76063	0.999987	14477	0	0.70426	0.00023386	0.00087831	0.468424	35	2	0.70426
POLR3H	4	0.5528	0.58058	0.999987	11011	1	0.89999	0.00024263	0.00090162	0.468424	36	2	0.89999
DDX21	4	0.97745	0.97748	0.999987	18642	0	2.2943	0.0002446	0.0009068	0.468424	37	3	2.2943
BRF2	4	0.85536	0.85484	0.999987	16230	0	2.5203	0.00025963	0.00096378	0.473597	38	2	2.5203
ARHGEF2	4	0.8163	0.81592	0.999987	15535	0	2.0836	0.00026025	0.00096637	0.473597	39	3	2.0836
PSMA2	4	0.76725	0.76686	0.999987	14607	0	1.9492	0.00027093	0.0010083	0.474581	40	3	1.9492
SENP6	4	0.084913	0.17209	0.990543	3304	1	1.3612	0.00028583	0.0010591	0.474581	41	3	1.3612
USP17L30	4	0.87596	0.87552	0.999987	16632	0	2.6586	0.00030343	0.0011213	0.474581	42	3	2.6586
LSM2	4	0.99882	0.9988	0.999987	19083	0	2.1003	0.00030796	0.0011373	0.474581	43	4	2.1003
LETM1	4	0.40905	0.49038	0.999987	9270	1	1.4583	0.00033678	0.0012394	0.474581	44	2	1.4583
THAP1	4	0.99923	0.99923	0.999987	19092	0	1.7889	0.00033779	0.0012425	0.474581	45	4	1.7889
BRCC3	4	0.94261	0.94252	0.999987	17943	0	1.686	0.00033917	0.0012482	0.474581	46	3	1.686
KRTAP6-3	4	0.87693	0.8765	0.999987	16656	0	1.4825	0.00034005	0.0012508	0.474581	47	3	1.4825
RPN2	3	0.68555	0.68557	0.999987	13020	0	3.4559	0.000346	0.0010265	0.474581	48	2	3.4559
ZBTB8OS	4	0.1684	0.27359	0.999987	5200	1	1.3233	0.0003508	0.0012896	0.474581	49	2	1.3233
OR5T1	4	0.99965	0.99966	0.999987	19105	0	1.0614	0.00035145	0.0012912	0.474581	50	4	1.0614
DDX54	4	0.99383	0.99387	0.999987	18956	0	1.3257	0.00036417	0.0013476	0.485989	51	3	1.3257
SCRN2	4	0.084815	0.17198	0.990543	3301	1	1.7459	0.00037884	0.0013958	0.486278	52	3	1.7459
GINS1	4	0.070827	0.15468	0.981555	2997	1	1.214	0.00038975	0.0014321	0.486278	53	3	1.214
SLC25A28	4	0.99951	0.99952	0.999987	19101	0	2.9628	0.00039456	0.0014492	0.486278	54	4	2.9628
GINS2	4	0.9996	0.99961	0.999987	19104	0	1.9899	0.00039511	0.0014502	0.486278	55	4	1.9899
KAT8	3	0.049164	0.096139	0.958366	2258	1	0.74205	0.00040924	0.0011953	0.474581	56	1	0.74205
FKBP1A	4	0.78415	0.78373	0.999987	14940	0	0.89951	0.0004161	0.0015269	0.502014	57	2	0.89951
ALYREF	3	0.99958	0.99958	0.999987	19103	0	1.1885	0.00042043	0.0012389	0.474581	58	3	1.1885
C9orf64	4	0.98076	0.9808	0.999987	18705	0	1.5632	0.00042384	0.0015497	0.502014	59	3	1.5632
PHACTR1	4	0.086711	0.17424	0.991141	3349	2	-0.3982	0.00044171	0.001617	0.506655	60	1	-0.3982
ISCA1	4	0.99956	0.99957	0.999987	19102	0	1.0838	0.00044176	0.001617	0.506655	61	4	1.0838
CTTNBP2NL	4	0.41055	0.49123	0.999987	9285	1	0.90781	0.00045917	0.0016838	0.519083	62	3	0.90781
EN2	4	0.98456	0.98457	0.999987	18776	0	1.2732	0.00048662	0.0017895	0.542775	63	3	1.2732
SEC62	4	0.10364	0.19498	0.992505	3734	2	0.19799	0.00049367	0.0018175	0.542775	64	2	0.19799
HIST1H2BI	4	0.99947	0.99948	0.999987	19100	0	0.77571	0.00053314	0.0019548	0.558519	65	4	0.77571
PCDHA4	4	0.99947	0.99948	0.999987	19099	0	0.94516	0.00053387	0.0019579	0.558519	66	4	0.94516
SERPINB7	4	0.85567	0.85514	0.999987	16235	0	1.7278	0.00055971	0.0020522	0.576482	67	3	1.7278
KLF4	4	0.011437	0.033223	0.941172	662	2	0.57597	0.00056617	0.0020812	0.576482	68	2	0.57597
CAB39L	4	0.99942	0.99943	0.999987	19098	0	1.0656	0.00057847	0.0021304	0.581683	69	4	1.0656
UCN	4	0.83623	0.83557	0.999987	15892	0	0.54257	0.00059757	0.0021915	0.582852	70	2	0.54257
TPM4	4	0.92147	0.92128	0.999987	17530	0	1.0495	0.00059818	0.0021956	0.582852	71	3	1.0495
SLA	3	0.99935	0.99937	0.999987	19097	0	1.2783	0.00064908	0.0018796	0.552704	72	3	1.2783
GSPT1	4	0.014859	0.041154	0.941172	813	1	1.0641	0.00064952	0.0023806	0.615534	73	3	1.0641
MVK	4	0.99065	0.99068	0.999987	18897	0	1.842	0.00065045	0.0023832	0.615534	74	3	1.842
METAP1	4	0.99933	0.99933	0.999987	19096	0	1.3567	0.00067467	0.0024733	0.629765	75	4	1.3567
FGFR1OP	4	0.99931	0.99931	0.999987	19095	0	0.589	0.00069403	0.0025469	0.629765	76	4	0.589
SCAF1	4	0.93238	0.93215	0.999987	17740	0	1.298	0.00069851	0.002566	0.629765	77	3	1.298
NR0B2	4	0.80345	0.80303	0.999987	15282	0	0.083177	0.00070147	0.0025733	0.629765	78	1	0.083177
NRIP3	4	0.99928	0.99928	0.999987	19094	0	0.94684	0.0007188	0.0026334	0.629765	79	4	0.94684
TERF2	4	0.41376	0.4931	0.999987	9320	1	1.3961	0.00071953	0.002636	0.629765	80	3	1.3961
DHX37	4	0.99925	0.99925	0.999987	19093	0	1.281	0.00075387	0.0027551	0.63938	81	4	1.281
ABCB7	4	0.88562	0.88525	0.999987	16821	0	1.7506	0.00075523	0.0027603	0.63938	82	3	1.7506
LUC7L3	4	0.99912	0.99911	0.999987	19088	0	1.3738	0.0007623	0.0027857	0.63938	83	4	1.3738
FANCM	4	0.81309	0.81271	0.999987	15473	0	1.9482	0.00076821	0.00281	0.63938	84	3	1.9482
COTL1	4	0.9992	0.99919	0.999987	19091	0	0.87108	0.00080155	0.0029302	0.640245	85	4	0.87108
STRIP1	4	0.8731	0.87269	0.999987	16564	0	0.86512	0.00080335	0.0029372	0.640245	86	2	0.86512
RASGRP1	4	0.14688	0.24768	0.999987	4721	2	-0.090559	0.00080536	0.0029473	0.640245	87	2	-0.090559
MTRF1L	4	0.99919	0.99918	0.999987	19090	0	0.90192	0.00080576	0.0029478	0.640245	88	4	0.90192
DHX16	4	0.96811	0.96805	0.999987	18454	0	1.9684	0.00081583	0.002983	0.640616	89	3	1.9684
PSMA7	4	0.99913	0.99912	0.999987	19089	0	2.0949	0.00087236	0.0031856	0.676513	90	4	2.0949
INTS4	4	0.83395	0.83333	0.999987	15842	0	1.6516	0.00089051	0.0032509	0.677086	91	3	1.6516
ZNF678	4	0.55939	0.58522	0.999987	11102	1	0.60421	0.00090207	0.0032936	0.677086	92	2	0.60421
ZNF93	4	0.6825	0.68376	0.999987	12965	1	1.3204	0.00090924	0.0033141	0.677086	93	3	1.3204
NUBP2	4	0.55346	0.58105	0.999987	11021	1	1.4196	0.00094007	0.0034301	0.677086	94	2	1.4196
MRPL12	4	0.85898	0.85851	0.999987	16299	0	1.1597	0.00095548	0.0034871	0.677086	95	2	1.1597
SUGT1	4	0.93839	0.93834	0.999987	17855	0	0.30596	0.00096118	0.0035031	0.677086	96	1	0.30596
CHMP1B	4	0.31625	0.44021	0.999987	8310	1	1.3216	0.00097492	0.003541	0.677086	97	3	1.3216
NBPF15	4	0.24323	0.36345	0.999987	6871	2	0.80104	0.00097687	0.0035472	0.677086	98	2	0.80104
SRP14	4	0.99901	0.999	0.999987	19087	0	1.1901	0.00098697	0.0035839	0.677086	99	4	1.1901
POLR2L	4	0.44858	0.51356	0.999987	9696	1	0.70593	0.00098864	0.0035891	0.677086	100	2	0.70593
FAM26E	4	0.38074	0.47456	0.999987	8963	1	0.929	0.00099944	0.0036249	0.677086	101	3	0.929
PPP1R8	4	0.58256	0.60206	0.999987	11427	1	1.2869	0.0010025	0.0036399	0.677086	102	2	1.2869
GOLGA6B	4	0.91522	0.91501	0.999987	17400	0	0.50037	0.0010131	0.0036756	0.677086	103	2	0.50037
ADAT1	4	0.33032	0.44748	0.999987	8447	1	1.0157	0.0010199	0.0036995	0.677086	104	3	1.0157
RPAP2	4	0.53087	0.56549	0.999987	10707	1	2.3293	0.001026	0.0037197	0.677086	105	3	2.3293
BEST2	4	0.84004	0.83933	0.999987	15962	0	0.48893	0.001065	0.0038632	0.696077	106	2	0.48893
TYMS	4	0.99891	0.9989	0.999987	19086	0	1.7156	0.0010905	0.0039554	0.697841	107	4	1.7156
SRGAP2B	4	0.98916	0.9892	0.999987	18871	0	1.1311	0.0011122	0.0040403	0.697841	108	3	1.1311
DPEP3	4	0.7625	0.76217	0.999987	14502	0	1.108	0.0011164	0.0040517	0.697841	109	3	1.108
CENPA	4	0.083267	0.17012	0.990543	3265	2	-0.28993	0.001117	0.0040528	0.697841	110	1	-0.28993
SNAP91	4	0.99887	0.99886	0.999987	19085	0	0.72513	0.0011297	0.0040958	0.698948	111	4	0.72513
PHAX	4	0.99884	0.99883	0.999987	19084	0	1.6279	0.0011601	0.0042045	0.710396	112	4	1.6279
DDX24	4	0.63189	0.64048	0.999987	12153	1	0.3853	0.0011689	0.0042372	0.710396	113	2	0.3853
ZNF443	4	0.9988	0.99879	0.999987	19082	0	0.88222	0.0011951	0.0043258	0.718941	114	4	0.88222
GNAS	4	0.20929	0.32297	0.999987	6119	2	0.58615	0.0012079	0.004377	0.719608	115	2	0.58615
RPAP1	4	0.68902	0.68974	0.999987	13085	1	0.42142	0.0012208	0.0044242	0.719608	116	2	0.42142
NYNRIN	4	0.99876	0.99875	0.999987	19081	0	0.78553	0.0012402	0.004505	0.719608	117	4	0.78553
MRPL27	4	0.4836	0.53495	0.999987	10082	1	1.264	0.0012448	0.0045211	0.719608	118	3	1.264
FANCA	4	0.99874	0.99873	0.999987	19080	0	1.4689	0.001262	0.0045773	0.719608	119	4	1.4689
PHB2	4	0.93972	0.93969	0.999987	17885	0	0.64136	0.0012728	0.0046195	0.719608	120	2	0.64136
ABCD4	4	0.32538	0.44486	0.999987	8407	1	0.7495	0.0012739	0.0046221	0.719608	121	2	0.7495
NLRP14	4	0.9987	0.9987	0.999987	19079	0	0.81222	0.0013003	0.0047122	0.719608	122	4	0.81222
RPS23	4	0.73689	0.73636	0.999987	14012	0	1.4499	0.0013075	0.0047329	0.719608	123	3	1.4499
ZDHHC20	4	0.99869	0.99869	0.999987	19078	0	0.55711	0.0013135	0.0047568	0.719608	124	4	0.55711
SBNO1	4	0.32878	0.44667	0.999987	8436	1	1.1123	0.0013247	0.0048003	0.719608	125	2	1.1123
FFAR1	4	0.99343	0.99347	0.999987	18952	0	1.0751	0.0013629	0.0049365	0.719608	126	3	1.0751
KRTAP9-4	4	0.99863	0.99863	0.999987	19077	0	1.1821	0.0013678	0.004951	0.719608	127	4	1.1821
UBA2	4	0.99863	0.99863	0.999987	19076	0	0.97658	0.0013689	0.0049531	0.719608	128	4	0.97658
C4orf36	4	0.98879	0.98884	0.999987	18860	0	1.883	0.0013714	0.0049629	0.719608	129	3	1.883
SNRPC	4	0.34828	0.4569	0.999987	8626	1	0.41201	0.0013766	0.0049743	0.719608	130	2	0.41201
MVD	4	0.54729	0.57668	0.999987	10943	1	1.1605	0.0013776	0.0049785	0.719608	131	3	1.1605
ALG2	3	0.47619	0.49061	0.999987	9988	1	0.2117	0.0013832	0.0038968	0.696077	132	1	0.2117
PPP1R21	4	0.99862	0.99862	0.999987	19075	0	0.86309	0.0013845	0.0050075	0.719608	133	4	0.86309
CCDC138	4	0.99859	0.99859	0.999987	19074	0	0.94358	0.0014104	0.0050919	0.721856	134	4	0.94358
TIMM22	4	0.89684	0.89652	0.999987	17037	0	2.1335	0.0014126	0.0050986	0.721856	135	3	2.1335
SMIM20	4	0.99079	0.99084	0.999987	18903	0	1.3378	0.0014299	0.005165	0.725866	136	3	1.3378
CTXN3	4	0.63522	0.64314	0.999987	12200	1	1.4916	0.0014398	0.0052059	0.726265	137	3	1.4916
COX6A2	4	0.38385	0.47629	0.999987	8995	1	1.1159	0.0014629	0.0052867	0.726265	138	3	1.1159
MRPL17	4	0.72593	0.72544	0.999987	13800	0	1.3668	0.0014765	0.0053385	0.726265	139	3	1.3668
ICT1	4	0.77451	0.77408	0.999987	14754	0	-0.065246	0.0014804	0.0053509	0.726265	140	1	-0.065246
PRPH	4	0.19475	0.30546	0.999987	5796	2	0.74587	0.0014965	0.0054141	0.726265	141	2	0.74587
DIMT1	4	0.60537	0.61941	0.999987	11739	1	1.1603	0.0015086	0.0054602	0.726265	142	2	1.1603
ELOF1	4	0.99848	0.99849	0.999987	19073	0	0.81176	0.0015198	0.0055012	0.726265	143	4	0.81176
LCN9	4	0.99847	0.99849	0.999987	19072	0	1.0674	0.0015276	0.0055307	0.726265	144	4	1.0674
OSGEP	4	0.98221	0.98223	0.999987	18741	0	1.1682	0.001532	0.0055473	0.726265	145	3	1.1682
RPL4	4	0.94136	0.94128	0.999987	17920	0	0.60882	0.0015324	0.0055478	0.726265	146	2	0.60882
TMIGD2	4	0.99844	0.99845	0.999987	19071	0	0.74118	0.0015614	0.0056493	0.729802	147	4	0.74118
RPF2	4	0.028205	0.070859	0.941172	1432	1	1.4514	0.0015631	0.005655	0.729802	148	3	1.4514
TOMM20	4	0.55459	0.58185	0.999987	11036	1	1.3372	0.0015746	0.0056964	0.729802	149	3	1.3372
GOLGA8R	4	0.55326	0.58092	0.999987	11017	1	2.3677	0.0015843	0.0057275	0.729802	150	3	2.3677
HIST1H3D	4	0.002259	0.0081172	0.941172	155	1	1.4232	0.0016194	0.0058529	0.731105	151	2	1.4232
ZNF720	4	0.49509	0.54211	0.999987	10229	1	1.4868	0.0016207	0.0058576	0.731105	152	3	1.4868
PSMD6	4	0.75267	0.75233	0.999987	14335	0	1.0021	0.0016344	0.0059109	0.731105	153	2	1.0021
XCL2	4	0.60864	0.6219	0.999987	11790	1	0.034285	0.0016362	0.0059182	0.731105	154	1	0.034285
PCDHAC2	4	0.99133	0.99139	0.999987	18911	0	1.8387	0.0016572	0.0059933	0.731105	155	3	1.8387
ATG5	4	0.17993	0.28755	0.999987	5473	1	1.6282	0.0016749	0.0060477	0.731105	156	3	1.6282
FCGR2B	4	0.99832	0.99833	0.999987	19070	0	0.63542	0.0016767	0.0060549	0.731105	157	4	0.63542
GOLM1	4	0.99832	0.99833	0.999987	19069	0	1.005	0.0016789	0.0060617	0.731105	158	4	1.005
C4BPA	4	0.6799	0.68142	0.999987	12926	1	0.72486	0.0017049	0.0061487	0.731105	159	3	0.72486
SPDYE6	4	0.99829	0.99831	0.999987	19068	0	0.9838	0.0017053	0.0061497	0.731105	160	4	0.9838
DHFR	4	0.99829	0.9983	0.999987	19067	0	1.269	0.0017075	0.0061585	0.731105	161	4	1.269
CCDC94	4	0.99413	0.99418	0.999987	18963	0	0.95653	0.0017399	0.0062829	0.736713	162	3	0.95653
TRAIP	4	0.56537	0.58956	0.999987	11184	1	0.040857	0.00174	0.0062829	0.736713	163	1	0.040857
AARS	4	0.97397	0.9739	0.999987	18578	0	1.1109	0.0017652	0.006373	0.742725	164	3	1.1109
TUBB4B	4	0.81691	0.8165	0.999987	15549	0	0.8208	0.0017919	0.0064766	0.747137	165	2	0.8208
OMG	4	0.9982	0.99823	0.999987	19066	0	0.62348	0.001797	0.006489	0.747137	166	4	0.62348
NBEAL2	4	0.59841	0.61407	0.999987	11640	1	0.56902	0.0018232	0.0065714	0.75209	167	2	0.56902
ZRSR2	4	0.9942	0.99426	0.999987	18964	0	0.76591	0.0018957	0.006834	0.777056	168	3	0.76591
SARM1	4	0.99807	0.99809	0.999987	19065	0	1.0117	0.0019298	0.0069563	0.777056	169	4	1.0117
CCAR1	4	0.92802	0.9278	0.999987	17651	0	0.87761	0.0019395	0.0069832	0.777056	170	3	0.87761
PSG9	4	0.62978	0.6388	0.999987	12115	1	0.85724	0.0019445	0.0070029	0.777056	171	2	0.85724
CYP4A22	4	0.12292	0.21848	0.994623	4186	1	-0.10004	0.0019476	0.0070153	0.777056	172	1	-0.10004
FBXW10	4	0.086468	0.17396	0.990543	3345	1	0.75249	0.0019527	0.0070335	0.777056	173	3	0.75249
C12orf56	4	0.97707	0.97711	0.999987	18634	0	1.0677	0.0019692	0.0070967	0.778925	174	2	1.0677
TNPO1	4	0.99802	0.99803	0.999987	19064	0	0.75363	0.0019795	0.0071319	0.778925	175	4	0.75363
MFAP1	4	0.27383	0.39988	0.999987	7593	1	0.26217	0.0019995	0.0072023	0.77948	176	2	0.26217
U2AF1	4	0.99799	0.99801	0.999987	19063	0	1.7403	0.002007	0.0072319	0.77948	177	4	1.7403
ATP5B	4	0.99799	0.998	0.999987	19062	0	1.5192	0.0020134	0.0072593	0.77948	178	4	1.5192
LGI1	4	0.96756	0.9675	0.999987	18444	0	1.0369	0.0020514	0.0073754	0.783141	179	2	1.0369
VCP	4	0.99792	0.99794	0.999987	19060	0	0.78919	0.0020809	0.0074888	0.790794	180	4	0.78919
POTEG	4	0.9556	0.95551	0.999987	18213	0	0.44574	0.0021033	0.007574	0.795398	181	2	0.44574
ETV3L	4	0.62527	0.63517	0.999987	12047	1	1.0421	0.0021151	0.0076168	0.795515	182	3	1.0421
ZFAND5	4	0.9978	0.99781	0.999987	19059	0	0.67729	0.002203	0.0079172	0.807175	183	4	0.67729
TUBG1	4	0.088118	0.17596	0.991755	3379	1	0.96141	0.0022071	0.0079307	0.807175	184	2	0.96141
RPS21	4	0.66553	0.66872	0.999987	12684	1	1.0998	0.0022102	0.0079426	0.807175	185	3	1.0998
OSCP1	4	0.99776	0.99777	0.999987	19058	0	0.91668	0.0022397	0.0080498	0.807175	186	4	0.91668
HSPD1	4	0.99776	0.99777	0.999987	19057	0	2.2579	0.002243	0.0080597	0.807175	187	4	2.2579
IGFL2	4	0.049145	0.11513	0.967344	2257	1	1.1032	0.0022483	0.0080778	0.807175	188	3	1.1032
C7orf26	4	0.99775	0.99776	0.999987	19056	0	0.92125	0.0022548	0.0081032	0.807175	189	4	0.92125
CCDC130	4	0.32372	0.44399	0.999987	8388	1	0.48523	0.002259	0.0081172	0.807175	190	1	0.48523
FASTK	4	0.99773	0.99774	0.999987	19055	0	0.48977	0.0022747	0.0081669	0.807175	191	4	0.48977
OXSM	4	0.99771	0.99772	0.999987	19054	0	0.75103	0.0022894	0.0082135	0.807175	192	4	0.75103
PAX1	4	0.35029	0.45799	0.999987	8650	1	0.5959	0.0023109	0.0082995	0.807175	193	3	0.5959
MAOA	4	0.76378	0.76341	0.999987	14529	0	0.97799	0.0023403	0.0084052	0.807175	194	2	0.97799
CMC1	4	0.60907	0.62223	0.999987	11800	1	1.3371	0.0023569	0.0084591	0.807175	195	3	1.3371
RRN3	4	0.9904	0.99043	0.999987	18891	0	1.4944	0.0023613	0.0084767	0.807175	196	3	1.4944
FRG2C	4	0.76662	0.76625	0.999987	14595	0	1.5238	0.0023627	0.0084793	0.807175	197	3	1.5238
PPHLN1	4	0.99764	0.99764	0.999987	19053	0	0.88691	0.0023637	0.008486	0.807175	198	4	0.88691
GAGE10	4	0.90446	0.90413	0.999987	17196	0	1.0155	0.0023663	0.0084953	0.807175	199	3	1.0155
CLDN6	4	0.99762	0.99762	0.999987	19052	0	1.0715	0.0023816	0.008557	0.807175	200	4	1.0715
NDUFV1	4	0.50712	0.54986	0.999987	10387	1	0.5765	0.0023825	0.0085611	0.807175	201	2	0.5765
UBA52	4	0.83668	0.83601	0.999987	15901	0	1.3704	0.0023855	0.008573	0.807175	202	2	1.3704
SOCS1	4	0.98636	0.98635	0.999987	18813	0	0.61198	0.0024146	0.0086725	0.809534	203	2	0.61198
URI1	4	0.99584	0.99586	0.999987	19006	0	1.3142	0.002428	0.0087165	0.809534	204	4	1.3142
AGAP1	4	0.99757	0.99757	0.999987	19051	0	0.59946	0.0024318	0.0087269	0.809534	205	4	0.59946
CHORDC1	4	0.035764	0.087171	0.953143	1739	2	-0.28934	0.0024665	0.0088486	0.809534	206	1	-0.28934
KCNN1	4	0.99752	0.99753	0.999987	19050	0	0.70946	0.0024789	0.0088818	0.809534	207	4	0.70946
TADA2A	4	0.091847	0.18061	0.992125	3468	1	1.5511	0.0024833	0.0088952	0.809534	208	3	1.5511
TMEM202	4	0.99748	0.99749	0.999987	19049	0	0.80279	0.0025175	0.0090009	0.809534	209	4	0.80279
RPS10-NUDT3	4	0.039449	0.095034	0.958085	1889	2	-0.45612	0.0025184	0.0090051	0.809534	210	1	-0.45612
LOC101060389	4	0.92606	0.92588	0.999987	17622	0	1.6849	0.0025235	0.0090216	0.809534	211	2	1.6849
EGFL8	4	0.99744	0.99745	0.999987	19048	0	0.74509	0.0025577	0.0091356	0.8136	212	4	0.74509
FOXD4L6	4	0.50015	0.54534	0.999987	10289	1	-0.051972	0.0025703	0.009175	0.8136	213	1	-0.051972
VSIG10L	4	0.99742	0.99743	0.999987	19047	0	0.71292	0.0025761	0.0091947	0.8136	214	4	0.71292
C5orf64	4	0.95603	0.95596	0.999987	18224	0	1.1162	0.002605	0.0092853	0.81391	215	2	1.1162
FAM65B	4	0.99737	0.99737	0.999987	19046	0	0.81871	0.0026261	0.0093594	0.81391	216	4	0.81871
TRAPPC3L	4	0.19501	0.30577	0.999987	5804	1	1.0736	0.0026282	0.0093666	0.81391	217	3	1.0736
GPR101	4	0.48097	0.53329	0.999987	10049	1	0.84242	0.0026429	0.0094179	0.81391	218	3	0.84242
CRTAP	4	0.84027	0.83956	0.999987	15966	0	0.95038	0.0026553	0.0094526	0.81391	219	3	0.95038
TMEM207	4	0.26302	0.38702	0.999987	7344	2	0.50687	0.0026557	0.0094537	0.81391	220	2	0.50687
CCDC59	4	0.99732	0.99733	0.999987	19045	0	0.8658	0.0026774	0.0095288	0.81513	221	4	0.8658
ACKR1	4	0.95968	0.95959	0.999987	18304	0	0.98975	0.0026845	0.0095531	0.81513	222	2	0.98975
CPSF2	4	0.99727	0.99727	0.999987	19044	0	0.95625	0.0027335	0.0097272	0.81559	223	4	0.95625
ZNF446	4	0.99194	0.99201	0.999987	18925	0	1.4935	0.0027584	0.0098158	0.81559	224	3	1.4935
RPS29	4	0.28976	0.41879	0.999987	7939	1	1.6434	0.0027759	0.0098836	0.81559	225	3	1.6434
ADAP1	4	0.98758	0.9876	0.999987	18829	0	0.91066	0.0027777	0.009894	0.81559	226	3	0.91066
CCDC171	4	0.77407	0.77362	0.999987	14741	0	0.72327	0.002788	0.009924	0.81559	227	2	0.72327
IRF3	4	0.99721	0.99722	0.999987	19043	0	0.76361	0.002788	0.009924	0.81559	228	4	0.76361
EIF1B	4	0.99721	0.99722	0.999987	19042	0	0.61994	0.0027911	0.0099328	0.81559	229	4	0.61994
CLDN11	4	0.9426	0.94251	0.999987	17942	0	0.73256	0.0028016	0.0099717	0.81559	230	3	0.73256
ZNF830	4	0.69391	0.69426	0.999987	13180	1	0.26489	0.0028296	0.010081	0.81559	231	1	0.26489
CLASRP	4	0.81548	0.8151	0.999987	15514	0	1.2285	0.002857	0.010174	0.81559	232	3	1.2285
WDR73	4	0.91013	0.9099	0.999987	17304	0	0.79052	0.0028629	0.010196	0.81559	233	3	0.79052
ANKRD20A2	4	0.94416	0.94406	0.999987	17973	0	0.82617	0.0028635	0.010198	0.81559	234	2	0.82617
NPIPB6	4	0.01118	0.032644	0.941172	647	2	0.28354	0.0028668	0.010209	0.81559	235	2	0.28354
CDC20	4	0.51388	0.55416	0.999987	10478	1	0.44333	0.0028815	0.010262	0.81559	236	1	0.44333
EIF2B4	4	0.84281	0.84212	0.999987	16004	0	0.8051	0.0028928	0.010302	0.81559	237	3	0.8051
BAG6	4	0.9971	0.9971	0.999987	19041	0	1.1992	0.0028961	0.010312	0.81559	238	4	1.1992
CCNH	4	0.023924	0.061588	0.941172	1223	1	1.0539	0.0029	0.010326	0.81559	239	3	1.0539
ABCA1	4	0.99709	0.99709	0.999987	19039	0	0.689	0.0029149	0.01039	0.81559	240	4	0.689
YDJC	4	0.22622	0.34325	0.999987	6481	2	-0.010756	0.0029333	0.010454	0.81559	241	2	-0.010756
PHF21A	4	0.66487	0.6681	0.999987	12672	1	1.3536	0.0029469	0.0105	0.81559	242	3	1.3536
KRT33B	4	0.35014	0.45791	0.999987	8646	1	1.1229	0.0029493	0.010505	0.81559	243	3	1.1229
PTCD3	4	0.92724	0.92702	0.999987	17637	0	1.0731	0.0029785	0.01061	0.81559	244	3	1.0731
PARN	4	0.15093	0.25255	0.999987	4811	1	-0.40144	0.0029852	0.01063	0.81559	245	1	-0.40144
LRIT2	4	0.92063	0.92043	0.999987	17512	0	0.98659	0.0029871	0.010636	0.81559	246	3	0.98659
ASL	4	0.27264	0.39846	0.999987	7563	1	1.1668	0.0029871	0.010636	0.81559	247	2	1.1668
HRASLS5	4	0.997	0.997	0.999987	19038	0	0.69345	0.0029993	0.01068	0.81559	248	4	0.69345
RRP36	4	0.94116	0.94109	0.999987	17916	0	1.5753	0.0030128	0.01073	0.81559	249	3	1.5753
PTCHD1	4	0.20922	0.3229	0.999987	6117	1	1.1915	0.0030251	0.010768	0.81559	250	3	1.1915
ICK	4	0.99696	0.99696	0.999987	19037	0	1.0234	0.0030408	0.010824	0.81559	251	4	1.0234
BUB1B	4	0.59747	0.61336	0.999987	11629	1	0.96184	0.0030549	0.010873	0.81559	252	3	0.96184
LOC554223	4	0.061892	0.14119	0.974441	2750	2	0.19924	0.0030926	0.010989	0.81559	253	2	0.19924
MED26	4	0.96455	0.96451	0.999987	18400	0	1.1865	0.0030983	0.011008	0.81559	254	3	1.1865
SHQ1	4	0.9969	0.99689	0.999987	19036	0	1.3748	0.0031025	0.011026	0.81559	255	4	1.3748
CDC16	4	0.99688	0.99687	0.999987	19035	0	1.7094	0.0031196	0.011084	0.81559	256	4	1.7094
TOP3A	4	0.97392	0.97385	0.999987	18575	0	0.95251	0.0031407	0.011157	0.81559	257	3	0.95251
UQCRB	4	0.99685	0.99684	0.999987	19034	0	1.3311	0.0031527	0.011194	0.81559	258	4	1.3311
SLAIN1	4	0.6109	0.62366	0.999987	11827	1	1.2993	0.0031789	0.011285	0.81559	259	2	1.2993
DPAGT1	4	0.88309	0.88266	0.999987	16776	0	0.92733	0.0031926	0.011336	0.81559	260	3	0.92733
C9orf3	4	0.9968	0.9968	0.999987	19033	0	0.59683	0.0031958	0.011344	0.81559	261	4	0.59683
CYP2A13	4	0.9968	0.9968	0.999987	19032	0	0.71285	0.0032014	0.011366	0.81559	262	4	0.71285
CCRL2	3	0.5381	0.54308	0.999987	10817	1	-0.01305	0.0032125	0.008903	0.809534	263	1	-0.01305
GLI3	4	0.96252	0.96246	0.999987	18363	0	1.0525	0.0032328	0.01148	0.81559	264	3	1.0525
PLVAP	4	0.60202	0.61686	0.999987	11689	1	0.8002	0.0032444	0.011535	0.81559	265	3	0.8002
CYP17A1	4	0.99673	0.99673	0.999987	19031	0	0.73586	0.0032719	0.011622	0.81559	266	4	0.73586
ZNF778	4	0.99671	0.99671	0.999987	19030	0	0.92492	0.003294	0.011689	0.81559	267	4	0.92492
LMTK3	4	0.40912	0.49042	0.999987	9272	1	-0.29232	0.0032963	0.011696	0.81559	268	1	-0.29232
TMEM215	4	0.23412	0.35267	0.999987	6665	2	0.46963	0.0032982	0.011703	0.81559	269	2	0.46963
DCTN5	4	0.99668	0.99668	0.999987	19029	0	1.2833	0.0033162	0.011769	0.81559	270	4	1.2833
METTL20	4	0.86393	0.8635	0.999987	16385	0	0.77356	0.0033354	0.011836	0.81559	271	3	0.77356
DCLK3	4	0.99666	0.99666	0.999987	19028	0	1.2245	0.0033429	0.011866	0.81559	272	4	1.2245
RBP1	4	0.99664	0.99665	0.999987	19027	0	0.61683	0.0033566	0.011914	0.81559	273	4	0.61683
RPS5	4	0.99202	0.99208	0.999987	18926	0	1.1587	0.0033765	0.011991	0.81559	274	3	1.1587
ADAD1	4	0.99662	0.99663	0.999987	19026	0	0.74505	0.0033806	0.012003	0.81559	275	4	0.74505
SH3GLB1	4	0.9957	0.99573	0.999987	19002	0	0.83306	0.0033828	0.012007	0.81559	276	4	0.83306
EEF1A1	4	0.0046614	0.016334	0.941172	324	2	-0.51735	0.0034	0.012066	0.81559	277	2	-0.51735
PITX2	4	0.9966	0.99661	0.999987	19025	0	0.68197	0.0034003	0.012067	0.81559	278	4	0.68197
MTX1	4	0.024817	0.063551	0.941172	1266	2	0.02644	0.0034088	0.012091	0.81559	279	2	0.02644
VSNL1	4	0.99657	0.99658	0.999987	19024	0	1.0651	0.0034297	0.012166	0.81559	280	4	1.0651
POLA1	4	0.3329	0.44882	0.999987	8472	1	1.7681	0.0034341	0.012179	0.81559	281	3	1.7681
DHX9	4	0.99655	0.99655	0.999987	19023	0	1.8312	0.0034489	0.012237	0.81559	282	4	1.8312
RNASEK	4	0.85548	0.85497	0.999987	16232	0	1.0521	0.0034518	0.012246	0.81559	283	3	1.0521
SPDYE5	4	0.87215	0.87178	0.999987	16544	0	1.574	0.0034521	0.012247	0.81559	284	3	1.574
OR11H12	4	0.24996	0.37146	0.999987	7033	2	0.4214	0.0034993	0.01241	0.81733	285	2	0.4214
OR2A5	4	0.0090903	0.027736	0.941172	546	1	0.82163	0.0035037	0.012425	0.81733	286	2	0.82163
ZNF598	4	0.99649	0.9965	0.999987	19022	0	0.67105	0.0035077	0.01244	0.81733	287	4	0.67105
TFAP2E	4	0.99647	0.99648	0.999987	19021	0	0.48891	0.0035325	0.012515	0.81733	288	4	0.48891
VPRBP	4	0.0057308	0.019787	0.941172	384	2	0.46265	0.0035578	0.012598	0.81733	289	2	0.46265
MCM2	4	0.99644	0.99645	0.999987	19020	0	1.1155	0.0035642	0.012615	0.81733	290	4	1.1155
SMC5	4	0.89465	0.89433	0.999987	16998	0	1.5301	0.003602	0.012747	0.81733	291	3	1.5301
POLD1	4	0.95622	0.95615	0.999987	18226	0	2.1172	0.0036073	0.012772	0.81733	292	2	2.1172
SRP19	4	0.68162	0.68297	0.999987	12950	1	1.0171	0.0036087	0.012776	0.81733	293	3	1.0171
TMA16	4	0.63012	0.63908	0.999987	12121	1	1.2617	0.0036205	0.012818	0.81733	294	3	1.2617
CYS1	4	0.98372	0.98372	0.999987	18761	0	0.73943	0.0036405	0.012895	0.81733	295	3	0.73943
DDX5	4	0.99635	0.99637	0.999987	19019	0	1.3117	0.003653	0.012939	0.81733	296	4	1.3117
FOXD4	4	0.31824	0.44122	0.999987	8330	1	1.5489	0.0036572	0.012957	0.81733	297	3	1.5489
ORC3	4	0.99633	0.99635	0.999987	19018	0	1.2175	0.0036739	0.013013	0.81733	298	4	1.2175
C6orf15	4	0.91715	0.91694	0.999987	17436	0	1.1281	0.0036837	0.013044	0.81733	299	3	1.1281
ST14	4	0.99631	0.99634	0.999987	19017	0	0.66116	0.0036894	0.013067	0.81733	300	4	0.66116
EIF2S1	4	0.35547	0.46077	0.999987	8706	1	1.5742	0.0037024	0.013105	0.81733	301	3	1.5742
SRSF2	4	0.0094	0.028478	0.941172	557	2	0.010892	0.003711	0.013136	0.81733	302	1	0.010892
DCUN1D4	4	0.47275	0.52817	0.999987	9948	1	1.3497	0.0037174	0.01316	0.81733	303	3	1.3497
CNEP1R1	4	0.99626	0.99629	0.999987	19015	0	0.79881	0.0037355	0.013219	0.817665	304	4	0.79881
RPP14	4	0.95091	0.95083	0.999987	18120	0	1.014	0.0037612	0.013304	0.817723	305	3	1.014
HIST1H2AI	4	0.025119	0.064235	0.941172	1280	2	-0.076215	0.0037628	0.013306	0.817723	306	2	-0.076215
ARV1	4	0.31562	0.43989	0.999987	8305	1	1.3046	0.0037897	0.013404	0.8183	307	3	1.3046
EIF5A	2	0.9962	0.99608	0.999987	19014	0	1.6086	0.0037957	0.0073044	0.779938	308	2	1.6086
MYOT	4	0.061386	0.14017	0.974441	2731	2	-0.063732	0.0038146	0.013487	0.8183	309	2	-0.063732
TRIM8	4	0.99618	0.99621	0.999987	19013	0	1.1508	0.0038227	0.013516	0.8183	310	4	1.1508
PSAPL1	4	0.96968	0.96963	0.999987	18489	0	0.96696	0.0038307	0.01354	0.8183	311	3	0.96696
LILRB3	4	0.99406	0.99412	0.999987	18961	0	1.3831	0.0038383	0.013572	0.8183	312	3	1.3831
FAM96B	4	0.0019869	0.0071599	0.941172	130	3	-1.773	0.0038665	0.013671	0.820229	313	1	-1.773
CINP	4	0.99612	0.99615	0.999987	19012	0	1.702	0.003883	0.013723	0.820229	314	4	1.702
ZBTB11	4	0.31476	0.43946	0.999987	8298	1	1.2962	0.0039034	0.013781	0.820229	315	3	1.2962
KLHL31	4	0.99609	0.99613	0.999987	19011	0	0.7752	0.0039089	0.013798	0.820229	316	4	0.7752
RPL5	4	0.98807	0.9881	0.999987	18843	0	1.0728	0.0039149	0.013819	0.820229	317	3	1.0728
MAPK3	4	0.66833	0.67119	0.999987	12731	1	0.89878	0.0039676	0.013998	0.824347	318	3	0.89878
NDUFV2	4	0.16182	0.26565	0.999987	5063	1	0.90338	0.0039705	0.014008	0.824347	319	3	0.90338
ZSWIM1	4	0.99599	0.99603	0.999987	19010	0	1.1647	0.0040073	0.014131	0.824347	320	4	1.1647
SYNE1	4	0.97225	0.97222	0.999987	18535	0	0.76691	0.0040236	0.014199	0.824347	321	3	0.76691
RNF223	4	0.99598	0.99601	0.999987	19009	0	0.65756	0.0040247	0.014203	0.824347	322	4	0.65756
EXOC1	4	0.98474	0.98473	0.999987	18781	0	1.1954	0.0040333	0.014223	0.824347	323	3	1.1954
ABCE1	4	0.9888	0.98885	0.999987	18861	0	1.1221	0.0040333	0.014223	0.824347	324	3	1.1221
SLC22A9	4	0.84339	0.84272	0.999987	16017	0	1.1936	0.0040355	0.014233	0.824347	325	3	1.1936
OR5R1	4	0.99593	0.99596	0.999987	19008	0	0.49322	0.0040698	0.014343	0.825176	326	4	0.49322
BIRC5	4	0.22729	0.34453	0.999987	6504	1	-0.059842	0.0040738	0.014358	0.825176	327	1	-0.059842
CCT6A	3	0.93328	0.93347	0.999987	17766	0	1.7225	0.0040809	0.011248	0.81559	328	2	1.7225
ZNF496	4	0.074315	0.15904	0.985216	3072	1	0.9867	0.0040997	0.014449	0.825176	329	3	0.9867
AURKC	4	0.096268	0.18601	0.992505	3566	2	0.34357	0.0041094	0.014484	0.825176	330	2	0.34357
ERGIC1	4	0.19399	0.30455	0.999987	5782	1	1.1988	0.0041252	0.014541	0.825176	331	3	1.1988
PLEKHH2	4	0.26607	0.39067	0.999987	7422	1	0.22396	0.0041256	0.014544	0.825176	332	2	0.22396
OR10AD1	4	0.99587	0.9959	0.999987	19007	0	0.70825	0.004127	0.014549	0.825176	333	4	0.70825
RPN1	4	0.98291	0.98295	0.999987	18748	0	1.0655	0.0041584	0.014654	0.82592	334	3	1.0655
PSMA3	4	0.080421	0.16655	0.988873	3206	2	0.53676	0.0041687	0.014681	0.82592	335	2	0.53676
KRTAP4-5	4	0.90495	0.90462	0.999987	17208	0	1.8456	0.0041774	0.014704	0.82592	336	2	1.8456
TMEM194B	4	0.99582	0.99584	0.999987	19005	0	0.39592	0.0041849	0.014735	0.82592	337	4	0.39592
C1orf195	4	0.9958	0.99583	0.999987	19004	0	0.79054	0.0042011	0.014788	0.825953	338	4	0.79054
SEPSECS	4	0.26496	0.38936	0.999987	7395	1	1.1464	0.0042124	0.014822	0.825953	339	3	1.1464
MRPS36	4	0.010134	0.030193	0.941172	596	2	-0.61637	0.0042292	0.014885	0.827006	340	1	-0.61637
SLC2A7	4	0.99573	0.99576	0.999987	19003	0	0.50191	0.0042745	0.015029	0.832616	341	4	0.50191
ZNF787	4	0.92122	0.92104	0.999987	17526	0	0.61832	0.0042868	0.015074	0.83267	342	3	0.61832
FSBP	4	0.49028	0.53912	0.999987	10158	1	0.35446	0.0043328	0.015219	0.838289	343	1	0.35446
RAE1	3	0.92557	0.92565	0.999987	17608	0	1.0393	0.0043401	0.011975	0.81559	344	2	1.0393
C6orf47	4	0.99563	0.99566	0.999987	19001	0	1.2577	0.0043744	0.015371	0.841209	345	4	1.2577
CUL3	4	0.90121	0.90087	0.999987	17124	0	0.51275	0.0043846	0.015411	0.841209	346	2	0.51275
LRRN4CL	4	0.26339	0.38748	0.999987	7354	1	0.4933	0.0044097	0.015482	0.841209	347	2	0.4933
AIF1	4	0.96024	0.96015	0.999987	18315	0	1.0534	0.0044303	0.015552	0.841209	348	3	1.0534
MRPL41	4	0.88124	0.88076	0.999987	16743	0	1.0947	0.0044505	0.015616	0.841209	349	3	1.0947
DERL3	4	0.99552	0.99556	0.999987	19000	0	0.99413	0.0044779	0.015714	0.841209	350	4	0.99413
RHOC	4	0.92043	0.92023	0.999987	17508	0	1.0546	0.0044792	0.015718	0.841209	351	2	1.0546
YARS	4	0.1708	0.27652	0.999987	5260	2	0.17211	0.0044882	0.015744	0.841209	352	2	0.17211
EIF3G	4	0.99551	0.99555	0.999987	18999	0	0.97269	0.0044923	0.015756	0.841209	353	4	0.97269
DEFB4B	4	0.77771	0.77726	0.999987	14819	0	0.62964	0.0044956	0.015768	0.841209	354	2	0.62964
MYL6B	4	0.9955	0.99554	0.999987	18998	0	0.63227	0.0045004	0.015789	0.841209	355	4	0.63227
SDCCAG3	4	0.9955	0.99553	0.999987	18997	0	0.81694	0.0045049	0.015809	0.841209	356	4	0.81694
RPUSD1	4	0.97643	0.97641	0.999987	18622	0	0.74405	0.00454	0.015931	0.841209	357	2	0.74405
UBP1	4	0.99544	0.99548	0.999987	18996	0	0.53585	0.0045649	0.016014	0.841209	358	4	0.53585
C6orf141	4	0.84782	0.84721	0.999987	16102	0	0.11866	0.0045918	0.0161	0.841209	359	1	0.11866
NACAD	4	0.99033	0.99036	0.999987	18890	0	1.1439	0.0046319	0.016231	0.841209	360	3	1.1439
RNF122	4	0.99536	0.99539	0.999987	18995	0	0.66639	0.004642	0.016269	0.841209	361	4	0.66639
WDR41	4	0.91092	0.9107	0.999987	17319	0	0.35851	0.0046436	0.016276	0.841209	362	1	0.35851
BIRC7	4	0.83875	0.83804	0.999987	15939	0	1.0093	0.004653	0.016307	0.841209	363	3	1.0093
CCDC85A	4	0.82523	0.82466	0.999987	15687	0	0.72915	0.0046531	0.016308	0.841209	364	3	0.72915
WDR48	3	0.99533	0.99546	0.999987	18994	0	0.7903	0.0046662	0.012896	0.81733	365	3	0.7903
IRX1	4	0.99531	0.99535	0.999987	18993	0	0.6589	0.0046875	0.016424	0.841209	366	4	0.6589
EXOSC10	4	0.11493	0.20875	0.993235	4011	1	0.042255	0.0046954	0.016451	0.841209	367	1	0.042255
RPL17	4	0.9953	0.99533	0.999987	18992	0	0.76899	0.0047043	0.016493	0.841209	368	4	0.76899
LSR	4	0.99529	0.99532	0.999987	18991	0	0.33786	0.0047145	0.016529	0.841209	369	4	0.33786
CXorf66	4	0.21607	0.33116	0.999987	6259	2	0.11434	0.0047472	0.016639	0.841209	370	2	0.11434
MIS12	4	0.98601	0.98601	0.999987	18806	0	1.3061	0.0047497	0.016646	0.841209	371	2	1.3061
RAD51D	3	0.99523	0.99536	0.999987	18989	0	0.76439	0.0047704	0.013171	0.81733	372	3	0.76439
KDM8	4	0.48588	0.53638	0.999987	10104	1	1.318	0.0047744	0.01674	0.841209	373	3	1.318
ABHD17A	4	0.94627	0.9462	0.999987	18017	0	1.0995	0.0047835	0.01677	0.841209	374	2	1.0995
CERS1	4	0.96048	0.96041	0.999987	18321	0	1.0659	0.004791	0.016795	0.841209	375	3	1.0659
NUP88	4	0.085212	0.17246	0.990543	3311	2	0.78876	0.0048344	0.016941	0.841209	376	2	0.78876
HARS2	4	0.9508	0.95073	0.999987	18117	0	0.71195	0.0048426	0.016971	0.841209	377	3	0.71195
HCFC1	3	0.99436	0.99446	0.999987	18971	0	1.4759	0.0048453	0.01337	0.8183	378	3	1.4759
OR56A5	4	0.95736	0.95733	0.999987	18258	0	0.4408	0.0048508	0.016998	0.841209	379	1	0.4408
ACHE	4	0.58476	0.60369	0.999987	11457	1	1.4019	0.0048928	0.017138	0.841209	380	3	1.4019
WDR38	4	0.98711	0.98714	0.999987	18822	0	1.1006	0.0049025	0.017174	0.841209	381	3	1.1006
SLC30A2	4	0.9951	0.99513	0.999987	18987	0	0.64478	0.0049034	0.017175	0.841209	382	4	0.64478
MAD1L1	4	0.99508	0.99511	0.999987	18986	0	1.5398	0.0049217	0.017241	0.841209	383	4	1.5398
LILRB5	4	0.795	0.7946	0.999987	15144	0	0.96759	0.0049502	0.017336	0.841209	384	3	0.96759
WAPAL	4	0.79005	0.78962	0.999987	15047	0	1.8224	0.0049543	0.017353	0.841209	385	2	1.8224
SMIM13	4	0.94159	0.9415	0.999987	17925	0	1.1143	0.0049587	0.017364	0.841209	386	3	1.1143
MLH1	4	0.99504	0.99507	0.999987	18985	0	0.55942	0.0049595	0.017365	0.841209	387	4	0.55942
TPTE2	4	0.88825	0.88792	0.999987	16879	0	0.93302	0.0049671	0.017382	0.841209	388	3	0.93302
OCIAD2	4	0.99503	0.99506	0.999987	18984	0	0.58839	0.0049721	0.017397	0.841209	389	4	0.58839
SERPINA12	4	0.92962	0.92942	0.999987	17683	0	0.95913	0.0049758	0.017408	0.841209	390	3	0.95913
XRCC5	4	0.34879	0.45715	0.999987	8631	1	1.6722	0.0049801	0.017429	0.841209	391	3	1.6722
PSMD5	4	0.83902	0.83831	0.999987	15944	0	1.0717	0.0049824	0.017434	0.841209	392	3	1.0717
KIAA2018	4	0.87153	0.87115	0.999987	16531	0	0.28576	0.0050061	0.017511	0.841209	393	1	0.28576
PPP5C	4	0.4181	0.49562	0.999987	9366	1	0.40353	0.0050104	0.017524	0.841209	394	2	0.40353
LIPT1	4	0.99496	0.995	0.999987	18983	0	0.55425	0.0050367	0.017615	0.841209	395	4	0.55425
ATXN7L3	4	0.015733	0.043144	0.941172	854	1	1.7572	0.0050451	0.017649	0.841209	396	3	1.7572
BECN1	4	0.63732	0.64485	0.999987	12238	1	1.8407	0.0050525	0.017674	0.841209	397	3	1.8407
PGAM1	4	0.99494	0.99498	0.999987	18982	0	0.93814	0.0050564	0.017688	0.841209	398	4	0.93814
COPA	4	0.41741	0.49522	0.999987	9359	1	0.66456	0.0050579	0.017691	0.841209	399	2	0.66456
THG1L	4	0.54815	0.57732	0.999987	10953	1	0.63771	0.0050842	0.017781	0.841209	400	2	0.63771
HSD3B2	4	0.65423	0.65889	0.999987	12500	1	0.60792	0.0051061	0.017858	0.841209	401	2	0.60792
APEX1	4	0.1904	0.30023	0.999987	5721	1	0.44722	0.0051097	0.017871	0.841209	402	2	0.44722
HELLS	4	0.71852	0.71788	0.999987	13648	1	1.7671	0.005118	0.017897	0.841209	403	3	1.7671
MED4	4	0.51172	0.55277	0.999987	10446	1	1.4302	0.0051266	0.017927	0.841209	404	3	1.4302
MAP3K2	4	0.13015	0.22729	0.999023	4339	1	1.17	0.0051498	0.01799	0.841209	405	2	1.17
RBM39	4	0.78391	0.78349	0.999987	14935	0	0.74353	0.0051614	0.01803	0.841209	406	3	0.74353
GEMIN6	4	0.99484	0.99488	0.999987	18981	0	1.366	0.0051616	0.01803	0.841209	407	4	1.366
HACE1	4	0.99469	0.99474	0.999987	18978	0	0.96365	0.0051683	0.018051	0.841209	408	4	0.96365
DNAJC8	4	0.77754	0.77709	0.999987	14817	0	0.7282	0.0052132	0.01821	0.841209	409	2	0.7282
TFAM	4	0.99459	0.99463	0.999987	18976	0	1.0418	0.005226	0.018247	0.841209	410	4	1.0418
EIF4H	4	0.97126	0.97123	0.999987	18515	0	0.97339	0.0052523	0.018338	0.841209	411	3	0.97339
CASZ1	4	0.99475	0.9948	0.999987	18980	0	0.58518	0.0052533	0.018343	0.841209	412	4	0.58518
EBLN2	4	0.99402	0.99408	0.999987	18960	0	0.93569	0.0052645	0.018383	0.841209	413	3	0.93569
PHF5A	4	0.17441	0.2809	0.999987	5343	2	-0.095485	0.005265	0.018384	0.841209	414	2	-0.095485
SLC44A5	4	0.98598	0.98597	0.999987	18805	0	0.92226	0.0052876	0.018468	0.841209	415	3	0.92226
2011-03-01	4	0.9947	0.99475	0.999987	18979	0	0.78879	0.0053012	0.018509	0.841209	416	4	0.78879
RAB3A	4	0.47906	0.5321	0.999987	10024	1	1.3281	0.0053053	0.018522	0.841209	417	3	1.3281
ZNF626	4	0.042068	0.10053	0.96028	1992	1	0.84517	0.0053167	0.018555	0.841209	418	2	0.84517
NUP214	4	0.99467	0.99472	0.999987	18977	0	1.1977	0.0053257	0.018587	0.841209	419	4	1.1977
HPCA	4	0.90868	0.90843	0.999987	17280	0	0.84837	0.0053401	0.018641	0.841209	420	2	0.84837
TIMM13	4	0.85463	0.8541	0.999987	16220	0	0.728	0.0053848	0.018775	0.841209	421	2	0.728
BPY2B	4	0.075883	0.16099	0.985285	3110	1	0.7944	0.0053961	0.018812	0.841209	422	3	0.7944
ACRC	4	0.092572	0.18148	0.992125	3487	1	0.98793	0.0054158	0.018882	0.841209	423	3	0.98793
PFDN5	4	0.51419	0.55436	0.999987	10481	1	0.44944	0.0054203	0.0189	0.841209	424	1	0.44944
FIP1L1	4	0.96182	0.96174	0.999987	18348	0	1.226	0.0054428	0.018977	0.841209	425	3	1.226
ST8SIA2	4	0.99455	0.9946	0.999987	18975	0	0.80785	0.0054476	0.018996	0.841209	426	4	0.80785
RPL27A	4	0.64541	0.65155	0.999987	12363	1	1.1248	0.0054567	0.01903	0.841209	427	2	1.1248
CIT	4	0.95703	0.95697	0.999987	18250	0	1.0016	0.0054716	0.019073	0.841209	428	3	1.0016
LSM7	4	0.44591	0.51193	0.999987	9663	1	1.4594	0.005472	0.019073	0.841209	429	3	1.4594
SLC1A4	4	0.27326	0.39921	0.999987	7579	1	0.89377	0.0055006	0.019139	0.841209	430	3	0.89377
EML4	4	0.22312	0.3396	0.999987	6417	1	0.66779	0.005511	0.019168	0.841209	431	2	0.66779
COASY	4	0.84698	0.84636	0.999987	16088	0	0.81152	0.0055205	0.019189	0.841209	432	3	0.81152
HSCB	4	0.65807	0.66221	0.999987	12555	1	1.903	0.0055655	0.019296	0.843065	433	3	1.903
LRP3	4	0.8569	0.85642	0.999987	16258	0	0.57265	0.0055755	0.01932	0.843065	434	3	0.57265
CNOT10	4	0.16732	0.27229	0.999987	5179	1	1.6372	0.0056202	0.019427	0.84579	435	2	1.6372
PMF1-BGLAP	4	0.91772	0.91752	0.999987	17456	0	0.95074	0.0056727	0.019548	0.849156	436	3	0.95074
PACSIN1	4	0.14059	0.24004	0.999426	4582	1	1.2421	0.0056967	0.019614	0.849212	437	3	1.2421
LRRC4B	4	0.29366	0.42338	0.999987	8019	2	0.58206	0.0057075	0.019639	0.849212	438	2	0.58206
ATP5H	4	0.53798	0.57032	0.999987	10814	1	0.41938	0.0057308	0.019695	0.849731	439	1	0.41938
OR4C6	4	0.9303	0.93008	0.999987	17699	0	0.76945	0.0057675	0.019778	0.851407	440	3	0.76945
SLC3A2	4	0.55801	0.58425	0.999987	11079	1	0.13695	0.0058343	0.019946	0.85668	441	1	0.13695
HNRNPC	4	0.55465	0.58189	0.999987	11037	1	0.90812	0.0058652	0.020029	0.857587	442	3	0.90812
SKA2	4	0.38135	0.4749	0.999987	8971	1	1.1989	0.0058765	0.020057	0.857587	443	3	1.1989
TBL3	4	0.87513	0.87468	0.999987	16610	0	1.9512	0.0059378	0.020207	0.859813	444	3	1.9512
CCNJ	4	0.94418	0.94408	0.999987	17974	0	0.7948	0.0059468	0.020229	0.859813	445	3	0.7948
CCL4	4	0.95655	0.95648	0.999987	18237	0	0.65733	0.0059541	0.020244	0.859813	446	2	0.65733
SEPHS2	4	0.83678	0.83612	0.999987	15903	0	0.69851	0.0059895	0.02033	0.861386	447	3	0.69851
ABHD17B	4	0.64829	0.65394	0.999987	12413	1	0.31504	0.006006	0.020371	0.861386	448	2	0.31504
HSPB7	4	0.30812	0.43606	0.999987	8234	1	0.88473	0.0060695	0.020532	0.863965	449	3	0.88473
TRPV1	4	0.67197	0.67438	0.999987	12797	1	0.75711	0.0060722	0.020537	0.863965	450	2	0.75711
ARHGDIA	4	0.71934	0.71871	0.999987	13667	1	0.31892	0.0061448	0.020711	0.864978	451	1	0.31892
NRIP2	4	0.77721	0.77676	0.999987	14808	0	1.3864	0.0061471	0.020714	0.864978	452	3	1.3864
RPP21	4	0.87565	0.87521	0.999987	16626	0	1.0239	0.0061607	0.020741	0.864978	453	3	1.0239
TRPM3	4	0.89727	0.89698	0.999987	17045	0	0.83992	0.0061723	0.020772	0.864978	454	2	0.83992
UCK1	4	0.86573	0.8653	0.999987	16418	0	0.39874	0.0061965	0.020834	0.864989	455	2	0.39874
CEP89	4	0.35715	0.46168	0.999987	8723	1	1.0016	0.0062116	0.020868	0.864989	456	3	1.0016
LRRC41	4	0.75253	0.75219	0.999987	14330	0	0.63984	0.0062482	0.020952	0.864989	457	2	0.63984
RAPGEF1	4	0.87384	0.87341	0.999987	16578	0	0.56161	0.006249	0.020954	0.864989	458	2	0.56161
GLTSCR1	4	0.97004	0.96999	0.999987	18493	0	0.63822	0.0063061	0.021079	0.868268	459	3	0.63822
TBCEL	4	0.93299	0.93278	0.999987	17755	0	0.84913	0.0063497	0.021188	0.868351	460	3	0.84913
UBE2Q2L	4	0.49272	0.54066	0.999987	10195	1	0.73074	0.0063505	0.021191	0.868351	461	2	0.73074
DIRAS1	4	0.49166	0.53998	0.999987	10182	1	0.7415	0.0063597	0.021217	0.868351	462	3	0.7415
IARS2	4	0.5703	0.59309	0.999987	11244	1	1.1136	0.0064034	0.02132	0.870462	463	3	1.1136
KRTAP5-7	4	0.12108	0.21621	0.994623	4139	1	0.85785	0.0064717	0.021495	0.870462	464	3	0.85785
HAUS4	4	0.43622	0.50626	0.999987	9549	1	1.0678	0.0064748	0.021502	0.870462	465	3	1.0678
TTI1	4	0.23905	0.35852	0.999987	6789	2	-0.50015	0.0065068	0.021575	0.870462	466	1	-0.50015
CNOT8	4	0.88995	0.88963	0.999987	16910	0	0.93944	0.0065212	0.021617	0.870462	467	3	0.93944
FCRL3	4	0.9373	0.93724	0.999987	17832	0	0.67691	0.006531	0.021638	0.870462	468	2	0.67691
LOC730183	4	0.49144	0.53985	0.999987	10178	1	-0.21846	0.0065586	0.021702	0.870462	469	1	-0.21846
STK11	4	0.18449	0.29312	0.999987	5587	1	0.93244	0.006579	0.021754	0.870462	470	3	0.93244
PRSS1	4	0.95454	0.95442	0.999987	18194	0	0.77261	0.006581	0.021759	0.870462	471	3	0.77261
ALLC	4	0.77438	0.77394	0.999987	14749	0	0.88022	0.0066049	0.021818	0.870462	472	2	0.88022
METRN	4	0.58269	0.60218	0.999987	11430	1	0.75443	0.0066103	0.021829	0.870462	473	2	0.75443
TCEB1	4	0.97277	0.97272	0.999987	18547	0	0.55606	0.006662	0.021953	0.870462	474	2	0.55606
MUTYH	4	0.75011	0.7497	0.999987	14277	0	0.86605	0.0066627	0.021953	0.870462	475	3	0.86605
OR4F21	3	0.69795	0.69801	0.999987	13242	0	2.1715	0.0066886	0.018213	0.841209	476	2	2.1715
SNRPA1	3	0.96624	0.96645	0.999987	18421	0	3.3022	0.0067135	0.018273	0.841209	477	2	3.3022
NOL9	4	0.56051	0.58604	0.999987	11117	1	1.2228	0.0067137	0.022075	0.870462	478	2	1.2228
RBX1	4	0.98459	0.9846	0.999987	18778	0	1.3699	0.0067654	0.022201	0.870462	479	2	1.3699
CBX8	4	0.17152	0.27739	0.999987	5277	1	0.59819	0.0068039	0.022277	0.870462	480	2	0.59819
ZC3H4	4	0.97009	0.97004	0.999987	18495	0	0.26833	0.0068171	0.022309	0.870462	481	1	0.26833
CHST1	4	0.8388	0.8381	0.999987	15941	0	0.42094	0.006824	0.022324	0.870462	482	2	0.42094
SH2D4A	4	0.93896	0.93893	0.999987	17867	0	0.82573	0.0068447	0.022368	0.870462	483	3	0.82573
ZHX1-C8orf76	4	0.97217	0.97214	0.999987	18529	0	0.72744	0.0068572	0.022401	0.870462	484	3	0.72744
TRAPPC3	3	0.91367	0.91377	0.999987	17367	0	3.2959	0.0068678	0.018707	0.841209	485	2	3.2959
ATF6B	4	0.28047	0.40782	0.999987	7742	1	0.67909	0.0068944	0.02248	0.870462	486	2	0.67909
MECP2	4	0.31652	0.44036	0.999987	8313	1	0.54281	0.0069146	0.022527	0.870462	487	2	0.54281
C19orf44	4	0.46291	0.52211	0.999987	9847	1	0.38167	0.0069205	0.022542	0.870462	488	1	0.38167
SAMD12	4	0.35991	0.4632	0.999987	8751	1	0.857	0.0069247	0.022554	0.870462	489	2	0.857
LONP1	4	0.083063	0.16986	0.990543	3259	1	1.0459	0.0069348	0.022579	0.870462	490	2	1.0459
LYRM4	3	0.90775	0.90784	0.999987	17262	0	1.0604	0.0069402	0.018898	0.841209	491	2	1.0604
CASC3	4	0.59594	0.61219	0.999987	11610	1	0.79794	0.0069411	0.022594	0.870462	492	3	0.79794
C9orf114	4	0.99189	0.99195	0.999987	18923	0	1.5851	0.0069652	0.022652	0.870462	493	3	1.5851
TRABD2A	4	0.24812	0.36927	0.999987	6991	2	0.029376	0.0069722	0.022668	0.870462	494	2	0.029376
NDP	4	0.97771	0.97775	0.999987	18647	0	0.57869	0.006979	0.02268	0.870462	495	3	0.57869
WIPF3	4	0.065306	0.14775	0.977134	2876	1	1.0499	0.0070057	0.022744	0.870861	496	3	1.0499
TMEM247	4	0.74521	0.74472	0.999987	14171	0	1.1278	0.007024	0.022782	0.870861	497	3	1.1278
GOLGA6D	4	0.50169	0.54633	0.999987	10308	1	0.83723	0.0071172	0.022999	0.871449	498	3	0.83723
FGG	4	0.30891	0.43647	0.999987	8239	1	-0.092139	0.0071273	0.023022	0.871449	499	1	-0.092139
SDC3	4	0.40547	0.4884	0.999987	9232	1	0.41769	0.0071846	0.023172	0.871449	500	2	0.41769
CAD	4	0.89594	0.89562	0.999987	17021	0	1.7284	0.0072009	0.023211	0.871449	501	3	1.7284
2005-03-01	4	0.9576	0.95756	0.999987	18261	0	0.94546	0.0072268	0.02327	0.871449	502	3	0.94546
TLR2	4	0.051569	0.12022	0.967397	2364	3	-0.59567	0.0072307	0.023279	0.871449	503	1	-0.59567
KNTC1	4	0.57216	0.59443	0.999987	11276	1	1.0741	0.0072571	0.023343	0.871449	504	3	1.0741
LRRC37A	4	0.31472	0.43944	0.999987	8297	1	1.4125	0.0072744	0.023383	0.871449	505	3	1.4125
NCL	4	0.088263	0.17615	0.991755	3381	1	1.0666	0.0072824	0.023396	0.871449	506	3	1.0666
VIPR1	4	0.9272	0.92699	0.999987	17635	0	1.1282	0.0072842	0.023403	0.871449	507	3	1.1282
RPLP0	4	0.87049	0.87006	0.999987	16516	0	1.1103	0.0072981	0.023438	0.871449	508	3	1.1103
PNN	4	0.4382	0.5074	0.999987	9571	1	0.68472	0.0073005	0.023443	0.871449	509	3	0.68472
PPP1R15A	4	0.48036	0.5329	0.999987	10041	1	1.3185	0.0073027	0.023449	0.871449	510	3	1.3185
OTOP1	4	0.38958	0.47943	0.999987	9054	1	0.73621	0.0073189	0.023494	0.871449	511	3	0.73621
UPP1	4	0.99246	0.99252	0.999987	18936	0	0.65522	0.0073341	0.023527	0.871449	512	2	0.65522
RPA3	4	0.99152	0.99157	0.999987	18915	0	1.4208	0.0073506	0.023561	0.871449	513	3	1.4208
DARS	4	0.93863	0.93858	0.999987	17857	0	1.138	0.007376	0.023624	0.871449	514	3	1.138
CTU1	4	0.53372	0.56742	0.999987	10752	1	0.35121	0.0073858	0.023642	0.871449	515	1	0.35121
BAIAP2L1	4	0.9738	0.97373	0.999987	18572	0	0.89749	0.0073943	0.023664	0.871449	516	3	0.89749
C19orf40	4	0.78535	0.78491	0.999987	14957	0	1.3765	0.0074334	0.02377	0.872006	517	3	1.3765
PRKCQ	4	0.43254	0.50408	0.999987	9508	1	0.78542	0.0074625	0.023843	0.872006	518	3	0.78542
ECD	4	0.0084191	0.026151	0.941172	513	1	0.9195	0.0074892	0.023902	0.872006	519	2	0.9195
USF1	4	0.077058	0.16243	0.987191	3129	2	0.37505	0.0075067	0.023945	0.872006	520	2	0.37505
LRRC37A3	4	0.90109	0.90073	0.999987	17122	0	1.5268	0.0075225	0.023984	0.872006	521	3	1.5268
CTTN	4	0.70892	0.70844	0.999987	13459	1	1.231	0.0075355	0.024015	0.872006	522	3	1.231
CCT2	4	0.96023	0.96014	0.999987	18314	0	2.0311	0.0075532	0.024058	0.872006	523	3	2.0311
DDX49	4	0.37279	0.47019	0.999987	8878	1	1.2197	0.0075698	0.024101	0.872006	524	3	1.2197
SLC7A9	3	0.97395	0.97409	0.999987	18577	0	1.531	0.0075849	0.020567	0.863965	525	2	1.531
TBC1D3K	4	0.96903	0.96896	0.999987	18474	0	1.049	0.0075866	0.024141	0.872006	526	3	1.049
DDX43	4	0.731	0.7305	0.999987	13897	0	0.2575	0.0075925	0.02416	0.872006	527	2	0.2575
DUSP15	4	0.9532	0.95308	0.999987	18166	0	0.90749	0.0076022	0.024181	0.872006	528	3	0.90749
TUT1	4	0.97719	0.97724	0.999987	18638	0	0.85058	0.0076442	0.024262	0.872208	529	2	0.85058
OVCH1	4	0.93239	0.93216	0.999987	17741	0	0.63343	0.0076491	0.024277	0.872208	530	2	0.63343
NUDT11	4	0.44223	0.50978	0.999987	9622	1	0.56203	0.0076873	0.024349	0.872279	531	3	0.56203
FNTB	4	0.2189	0.33457	0.999987	6325	1	0.82315	0.0076959	0.024371	0.872279	532	2	0.82315
COX6C	4	0.79672	0.79635	0.999987	15172	0	1.0671	0.0077369	0.024472	0.87355	533	3	1.0671
CACNA2D2	4	0.83699	0.83632	0.999987	15905	0	1.569	0.0077476	0.024498	0.87355	534	3	1.569
VAMP1	4	0.015499	0.042615	0.941172	847	2	-1.0272	0.0077992	0.024612	0.875979	535	1	-1.0272
SNAPC5	4	0.9907	0.99074	0.999987	18899	0	1.1213	0.0079026	0.024854	0.877195	536	3	1.1213
PFDN6	4	0.75881	0.75836	0.999987	14439	0	1.7667	0.0079119	0.024878	0.877195	537	3	1.7667
TRIM23	4	0.92581	0.92562	0.999987	17612	0	0.76735	0.0079531	0.024973	0.877195	538	3	0.76735
TRIM49	4	0.98935	0.98939	0.999987	18874	0	1.2664	0.0079542	0.024974	0.877195	539	3	1.2664
FGF16	4	0.026617	0.067473	0.941172	1349	2	-0.14206	0.0079754	0.025024	0.877195	540	2	-0.14206
NMD3	4	0.96335	0.9633	0.999987	18378	0	1.0671	0.0080015	0.025088	0.877195	541	3	1.0671
TGIF2	4	0.75702	0.75663	0.999987	14408	0	0.7725	0.0080024	0.02509	0.877195	542	2	0.7725
RNMT	4	0.96649	0.96643	0.999987	18426	0	0.51434	0.0080059	0.025097	0.877195	543	1	0.51434
ZNF347	4	0.84432	0.84365	0.999987	16037	0	0.59192	0.0080407	0.025172	0.877195	544	3	0.59192
PRPF38B	4	0.021058	0.055185	0.941172	1083	3	-0.92476	0.0080576	0.025211	0.877195	545	1	-0.92476
AURKA	3	0.92595	0.92604	0.999987	17617	0	2.4516	0.0080612	0.02183	0.870462	546	2	2.4516
H2AFB3	4	0.47998	0.53268	0.999987	10035	1	1.374	0.0080783	0.02526	0.877195	547	2	1.374
ISY1-RAB43	4	0.61908	0.6302	0.999987	11959	1	0.31907	0.0081092	0.025337	0.877195	548	1	0.31907
SLC29A1	4	0.99334	0.99338	0.999987	18950	0	0.83607	0.0081312	0.025392	0.877195	549	3	0.83607
PGAM5	4	0.49494	0.54201	0.999987	10225	1	0.58844	0.0081336	0.0254	0.877195	550	3	0.58844
CIRH1A	4	0.028001	0.07045	0.941172	1420	1	0.17851	0.0081609	0.025463	0.877195	551	2	0.17851
GOLGA6L2	4	0.98827	0.9883	0.999987	18849	0	0.69978	0.0081732	0.025495	0.877195	552	3	0.69978
NLRP4	4	0.93702	0.93697	0.999987	17826	0	0.58345	0.0081874	0.025524	0.877195	553	2	0.58345
ELL3	4	0.81897	0.81849	0.999987	15590	0	0.91321	0.0081983	0.025554	0.877195	554	2	0.91321
PPFIBP1	3	0.99179	0.99192	0.999987	18921	0	0.64452	0.0082065	0.022192	0.870462	555	3	0.64452
PSMD2	4	0.15364	0.25582	0.999987	4873	1	0.68165	0.0082125	0.025588	0.877195	556	2	0.68165
NKX3-2	4	0.12865	0.22547	0.999023	4305	1	0.62095	0.0082147	0.025592	0.877195	557	2	0.62095
UGT2B7	4	0.97915	0.9792	0.999987	18670	0	0.96738	0.0082257	0.025614	0.877195	558	3	0.96738
GTF2H3	4	0.83454	0.83395	0.999987	15858	0	0.53661	0.0082642	0.025707	0.877195	559	2	0.53661
GARS	4	0.97004	0.96999	0.999987	18494	0	1.4233	0.008267	0.02571	0.877195	560	3	1.4233
OR5K1	4	0.053996	0.12526	0.968248	2463	2	-0.55449	0.0083158	0.02583	0.877195	561	1	-0.55449
RELL2	4	0.19381	0.30434	0.999987	5779	1	1.0041	0.0083467	0.025902	0.877195	562	2	1.0041
RPL36A-HNRNPH2	4	0.02137	0.055876	0.941172	1099	1	0.50827	0.0083675	0.025952	0.877195	563	1	0.50827
GNG13	4	0.82368	0.82318	0.999987	15669	0	0.5188	0.0083688	0.025954	0.877195	564	2	0.5188
PPIAL4D	4	0.31449	0.43932	0.999987	8295	1	1.4179	0.0084162	0.026058	0.877195	565	3	1.4179
ADAD2	4	0.15236	0.25425	0.999987	4840	1	0.6393	0.0084408	0.026124	0.877195	566	2	0.6393
RPL11	4	0.43091	0.50311	0.999987	9491	1	1.7271	0.0084544	0.026155	0.877195	567	3	1.7271
ARMCX5	4	0.99439	0.99444	0.999987	18972	0	1.274	0.0084686	0.026194	0.877195	568	3	1.274
USP40	4	0.075886	0.16099	0.985285	3111	2	-0.66312	0.0084708	0.026197	0.877195	569	1	-0.66312
TCN1	4	0.74139	0.74088	0.999987	14100	0	0.51278	0.0084797	0.02622	0.877195	570	2	0.51278
CKAP5	4	0.98147	0.9815	0.999987	18721	0	1.0455	0.0085186	0.026308	0.877195	571	2	1.0455
DYNLRB1	4	0.66617	0.66928	0.999987	12694	1	0.42371	0.0085224	0.026316	0.877195	572	1	0.42371
GPS1	4	0.64903	0.65454	0.999987	12427	1	1.4414	0.0085454	0.026372	0.877195	573	3	1.4414
SNRPD2	4	0.28404	0.41197	0.999987	7821	1	1.4883	0.0085599	0.026411	0.877195	574	3	1.4883
HADHB	4	0.089669	0.17789	0.991755	3416	2	-0.50082	0.0085741	0.026451	0.877195	575	1	-0.50082
CHAD	4	0.17926	0.28676	0.999987	5458	1	0.61096	0.0085968	0.026502	0.877195	576	2	0.61096
FAU	4	0.97112	0.97108	0.999987	18512	0	0.84773	0.0086178	0.026551	0.877195	577	3	0.84773
KIAA1467	4	0.57168	0.59409	0.999987	11268	1	1.1473	0.0086202	0.026556	0.877195	578	3	1.1473
TAF1B	4	0.3595	0.46297	0.999987	8745	1	1.4503	0.008625	0.026573	0.877195	579	3	1.4503
TOP2A	4	0.17778	0.28494	0.999987	5424	1	0.77238	0.0086922	0.02672	0.877456	580	2	0.77238
TAS2R46	4	0.51557	0.55533	0.999987	10498	1	1.12	0.0086979	0.02673	0.877456	581	3	1.12
XRCC6BP1	4	0.98489	0.9849	0.999987	18785	0	0.70484	0.0087051	0.026748	0.877456	582	3	0.70484
PNPT1	4	0.9016	0.90124	0.999987	17134	0	1.3637	0.0087172	0.026778	0.877456	583	3	1.3637
ORC4	4	0.056978	0.13125	0.97225	2570	2	0.14466	0.0087317	0.026815	0.877456	584	2	0.14466
AAED1	4	0.97723	0.97727	0.999987	18639	0	0.97259	0.0087599	0.026879	0.877456	585	2	0.97259
NPIPA8	4	0.94648	0.94642	0.999987	18022	0	0.36036	0.0087806	0.026935	0.877456	586	2	0.36036
MTOR	4	0.9081	0.90785	0.999987	17267	0	0.8652	0.0088164	0.027009	0.877456	587	2	0.8652
SIRT4	4	0.13174	0.22925	0.999048	4377	1	0.63212	0.0088322	0.027044	0.877456	588	2	0.63212
PDZRN4	4	0.87252	0.87211	0.999987	16550	0	0.78891	0.008842	0.027071	0.877456	589	3	0.78891
USP17L11	4	0.93936	0.93933	0.999987	17872	0	0.82433	0.0088675	0.027144	0.877456	590	2	0.82433
DECR2	4	0.19943	0.31106	0.999987	5894	2	-0.46868	0.0088839	0.027178	0.877456	591	1	-0.46868
NRF1	4	0.97595	0.97593	0.999987	18617	0	1.6778	0.0088902	0.02719	0.877456	592	3	1.6778
NAV3	4	0.78599	0.78555	0.999987	14968	0	0.63833	0.0089085	0.027224	0.877456	593	3	0.63833
TCTN1	4	0.56121	0.58656	0.999987	11128	1	0.46784	0.0089871	0.027403	0.881479	594	2	0.46784
NR2C2	4	0.99424	0.99429	0.999987	18967	0	0.76029	0.0090126	0.027462	0.881479	595	3	0.76029
C15orf41	4	0.76643	0.76604	0.999987	14591	0	0.62926	0.0090214	0.027487	0.881479	596	2	0.62926
TARS	4	0.22252	0.33887	0.999987	6404	2	-0.54605	0.0090387	0.027534	0.881512	597	1	-0.54605
RNMTL1	4	0.84009	0.83939	0.999987	15963	0	0.60982	0.009142	0.02777	0.887571	598	2	0.60982
SNRPB2	4	0.94914	0.94907	0.999987	18081	0	0.58619	0.0091936	0.027894	0.888834	599	2	0.58619
PNMAL1	4	0.24449	0.36495	0.999987	6905	1	0.94027	0.0092181	0.027955	0.888834	600	3	0.94027
SENP3	4	0.9797	0.97976	0.999987	18686	0	0.9543	0.0092763	0.028095	0.888834	601	3	0.9543
ATP2B3	4	0.96565	0.96559	0.999987	18411	0	0.87906	0.0092968	0.028145	0.888834	602	3	0.87906
MYO1F	4	0.63632	0.64401	0.999987	12218	1	1.242	0.0093042	0.028158	0.888834	603	3	1.242
FOXJ3	4	0.60163	0.61657	0.999987	11684	1	0.71382	0.0093067	0.028163	0.888834	604	3	0.71382
CTDP1	4	0.689	0.68971	0.999987	13084	1	1.5122	0.0093099	0.028175	0.888834	605	3	1.5122
POC5	4	0.95331	0.95319	0.999987	18170	0	1.0135	0.009339	0.028241	0.888834	606	3	1.0135
CLEC2B	4	0.5762	0.59742	0.999987	11333	1	0.40152	0.0093484	0.028269	0.888834	607	2	0.40152
PARK7	4	0.043427	0.10341	0.963436	2040	1	0.42472	0.0093506	0.028275	0.888834	608	2	0.42472
RBBP4	4	0.21993	0.33579	0.999987	6340	1	1.0391	0.0094	0.028395	0.890088	609	2	1.0391
PAK1IP1	4	0.91472	0.91451	0.999987	17387	0	1.0684	0.0094148	0.028433	0.890088	610	2	1.0684
MPP7	4	0.87037	0.86995	0.999987	16515	0	0.6175	0.0094516	0.02851	0.890088	611	2	0.6175
ZNF479	4	0.11588	0.20989	0.994623	4025	1	0.82518	0.0094674	0.028542	0.890088	612	2	0.82518
GLT8D1	4	0.18592	0.29486	0.999987	5613	2	0.77833	0.0095143	0.028655	0.890088	613	2	0.77833
OPN1MW	4	0.72068	0.72012	0.999987	13691	1	0.86616	0.009519	0.02866	0.890088	614	3	0.86616
RGAG4	4	0.12503	0.221	0.996689	4230	1	0.95936	0.0095241	0.028671	0.890088	615	3	0.95936
CGB2	4	0.6598	0.66373	0.999987	12583	1	0.93609	0.0095473	0.028733	0.890088	616	3	0.93609
ZNF552	4	0.70271	0.70246	0.999987	13332	1	0.40483	0.0095548	0.028753	0.890088	617	2	0.40483
HIST1H2AE	4	0.52358	0.56072	0.999987	10617	1	1.1096	0.0095654	0.02878	0.890088	618	3	1.1096
PRM1	4	0.91077	0.91055	0.999987	17315	0	0.052519	0.0096064	0.02887	0.89057	619	1	0.052519
ADAMTSL3	4	0.95679	0.95672	0.999987	18243	0	1.1347	0.0096146	0.028889	0.89057	620	3	1.1347
MAGED4	4	0.408	0.4898	0.999987	9257	1	1.0383	0.0096769	0.029046	0.892701	621	3	1.0383
PRKD2	4	0.78061	0.78016	0.999987	14873	0	0.099	0.0097096	0.029137	0.892701	622	2	0.099
SNRNP35	4	0.6767	0.67853	0.999987	12875	1	0.63613	0.0097624	0.029263	0.892701	623	2	0.63613
BCL2L1	4	0.99192	0.99199	0.999987	18924	0	1.1224	0.0097814	0.029313	0.892701	624	3	1.1224
PRR35	4	0.14309	0.24303	0.999531	4643	1	1.1618	0.0097919	0.02934	0.892701	625	3	1.1618
RPL13A	4	0.0007136	0.0026168	0.89218	54	2	-1.8679	0.0098128	0.029388	0.892701	626	1	-1.8679
ABI3BP	4	0.7462	0.74572	0.999987	14194	0	0.67355	0.009816	0.029398	0.892701	627	2	0.67355
SBDS	4	0.97951	0.97956	0.999987	18680	0	0.73376	0.0098182	0.029403	0.892701	628	3	0.73376
AIG1	4	0.5261	0.56236	0.999987	10649	1	0.46966	0.0098517	0.029478	0.892701	629	2	0.46966
EPHA5	4	0.032638	0.080475	0.945601	1613	2	-0.40656	0.0098644	0.02951	0.892701	630	1	-0.40656
TTI2	4	0.99313	0.99317	0.999987	18945	0	1.3127	0.0098756	0.029535	0.892701	631	3	1.3127
NFYB	4	0.81608	0.8157	0.999987	15527	0	-0.046439	0.009916	0.029632	0.892701	632	1	-0.046439
GRPEL1	4	0.69583	0.696	0.999987	13208	1	0.91533	0.0099414	0.029687	0.892701	633	2	0.91533
ALG1	4	0.83604	0.8354	0.999987	15886	0	0.59364	0.0099654	0.02974	0.892701	634	2	0.59364
ZNF816-ZNF321P	4	0.79694	0.79657	0.999987	15176	0	0.63041	0.0099676	0.029747	0.892701	635	3	0.63041
SERPINB12	4	0.74989	0.74948	0.999987	14274	0	0.67362	0.0099774	0.029771	0.892701	636	3	0.67362
LRRC23	4	0.81719	0.81674	0.999987	15556	0	-0.093727	0.010019	0.029859	0.892701	637	1	-0.093727
GKAP1	4	0.20464	0.3173	0.999987	6013	2	0.62524	0.010026	0.02987	0.892701	638	2	0.62524
SLC22A17	4	0.41956	0.49644	0.999987	9376	1	1.1082	0.010068	0.029962	0.892701	639	3	1.1082
LSM10	4	0.15392	0.25613	0.999987	4881	1	0.8282	0.010071	0.029969	0.892701	640	2	0.8282
ACSS2	4	0.64486	0.65111	0.999987	12352	1	0.52236	0.01008	0.029986	0.892701	641	2	0.52236
SCN4A	4	0.79209	0.79167	0.999987	15091	0	0.60731	0.01011	0.030053	0.89288	642	2	0.60731
PLK4	4	0.58817	0.60627	0.999987	11497	1	-0.1267	0.010122	0.030085	0.89288	643	1	-0.1267
ZNF200	4	0.90066	0.9003	0.999987	17112	0	1.2398	0.010155	0.030176	0.893733	644	3	1.2398
SH3PXD2A	4	0.59602	0.61225	0.999987	11612	1	0.64317	0.01017	0.030207	0.893733	645	2	0.64317
SHROOM4	4	0.97401	0.97393	0.999987	18579	0	0.72793	0.010196	0.030266	0.894096	646	3	0.72793
HIVEP3	4	0.18626	0.29527	0.999987	5625	2	-0.17747	0.010225	0.030332	0.894275	647	1	-0.17747
RPA1	4	0.92978	0.92956	0.999987	17689	0	1.1793	0.010249	0.030388	0.894275	648	2	1.1793
DLL1	4	0.27771	0.40451	0.999987	7686	1	1.1129	0.010274	0.03045	0.894275	649	3	1.1129
KIF1C	4	0.23946	0.35899	0.999987	6795	2	-0.46214	0.010277	0.03046	0.894275	650	1	-0.46214
FAM84A	4	0.28943	0.4184	0.999987	7933	2	0.62621	0.010359	0.030655	0.897319	651	2	0.62621
PLEKHA5	4	0.95584	0.95576	0.999987	18220	0	0.61062	0.010365	0.030672	0.897319	652	2	0.61062
HCN3	4	0.40835	0.49	0.999987	9261	1	-0.51619	0.01038	0.030704	0.897319	653	1	-0.51619
ADTRP	4	0.25045	0.37205	0.999987	7043	1	0.65881	0.010426	0.030821	0.897463	654	2	0.65881
ADGRG4	4	0.222	0.33824	0.999987	6391	1	0.82601	0.010432	0.030831	0.897463	655	2	0.82601
DHX40	4	0.39012	0.47974	0.999987	9058	1	1.1901	0.010463	0.030911	0.897463	656	3	1.1901
LCE2C	4	0.13626	0.23481	0.999426	4479	1	0.65999	0.010489	0.030981	0.897463	657	3	0.65999
WDR46	4	0.96228	0.9622	0.999987	18358	0	2.1739	0.010503	0.031004	0.897463	658	3	2.1739
CAMK1D	4	0.0064551	0.021544	0.941172	421	1	0.56355	0.010518	0.031038	0.897463	659	2	0.56355
UTP14A	4	0.18079	0.28861	0.999987	5486	2	0.50777	0.010586	0.031191	0.900534	660	2	0.50777
SPINT1	4	0.25434	0.37673	0.999987	7134	1	0.73075	0.010643	0.031339	0.901354	661	3	0.73075
RPL30	4	0.98382	0.98381	0.999987	18766	0	1.2437	0.010648	0.031346	0.901354	662	3	1.2437
TRIM45	4	0.93457	0.93442	0.999987	17791	0	0.93862	0.01066	0.03137	0.901354	663	3	0.93862
PIK3R4	4	0.023771	0.061244	0.941172	1217	1	1.0483	0.010679	0.031408	0.901354	664	2	1.0483
POLR1D	4	0.077985	0.16357	0.987628	3152	2	-0.66702	0.010741	0.031548	0.902431	665	1	-0.66702
ZNF761	4	0.1815	0.28948	0.999987	5508	1	0.4631	0.01076	0.031586	0.902431	666	2	0.4631
U2AF2	4	0.0016362	0.0059182	0.941172	113	1	1.7377	0.010766	0.031598	0.902431	667	3	1.7377
RNF24	4	0.93394	0.93379	0.999987	17783	0	0.7089	0.010778	0.031637	0.902431	668	2	0.7089
POTEE	4	0.97331	0.97325	0.999987	18558	0	0.99682	0.010841	0.031781	0.902431	669	3	0.99682
CEP295	4	0.84679	0.84618	0.999987	16083	0	0.76022	0.010844	0.03179	0.902431	670	3	0.76022
GLMP	4	0.89664	0.89634	0.999987	17035	0	0.94209	0.010856	0.031816	0.902431	671	3	0.94209
UBE2J2	4	0.40059	0.48565	0.999987	9169	1	0.038467	0.010896	0.031904	0.902431	672	1	0.038467
SPC25	4	0.54281	0.5736	0.999987	10877	1	1.1452	0.010903	0.031926	0.902431	673	3	1.1452
DQX1	4	0.8156	0.81522	0.999987	15518	0	0.56922	0.010908	0.031933	0.902431	674	3	0.56922
KLF16	4	0.17053	0.27619	0.999987	5253	1	1.645	0.010922	0.031965	0.902431	675	2	1.645
HIST1H2AJ	4	0.4867	0.53691	0.999987	10114	1	1.0694	0.010947	0.032015	0.902502	676	3	1.0694
CNGA1	4	0.32685	0.44563	0.999987	8416	1	0.58019	0.010999	0.032133	0.903895	677	2	0.58019
CAMSAP1	4	0.27059	0.39596	0.999987	7516	1	0.45573	0.01101	0.032159	0.903895	678	2	0.45573
PPT2	4	0.27925	0.40638	0.999987	7721	2	0.30393	0.011048	0.032256	0.904046	679	2	0.30393
CD7	4	0.055722	0.12872	0.968348	2528	3	-0.72629	0.01105	0.032259	0.904046	680	1	-0.72629
NAPA	4	0.025488	0.065021	0.941172	1297	2	-0.22501	0.011098	0.032373	0.904156	681	2	-0.22501
FAM174A	4	0.52331	0.56055	0.999987	10611	1	-0.41303	0.011102	0.032384	0.904156	682	1	-0.41303
GALNT2	4	0.9836	0.98361	0.999987	18759	0	1.1736	0.011131	0.032454	0.904156	683	3	1.1736
C9orf24	4	0.5962	0.61239	0.999987	11616	1	1.0324	0.011137	0.032471	0.904156	684	3	1.0324
VPS25	4	0.014191	0.039561	0.941172	784	2	-1.0813	0.011154	0.032505	0.904156	685	1	-1.0813
TBP	3	0.058257	0.1097	0.966252	2616	1	0.68789	0.011165	0.029775	0.892701	686	2	0.68789
PSMD4	4	0.98592	0.98592	0.999987	18803	0	1.1513	0.011203	0.032619	0.904156	687	3	1.1513
DUSP3	4	0.21425	0.32901	0.999987	6213	2	-0.20685	0.011205	0.032623	0.904156	688	1	-0.20685
EIF3B	4	0.98578	0.98577	0.999987	18801	0	1.1593	0.011271	0.032761	0.904156	689	3	1.1593
MAB21L2	4	0.59235	0.60947	0.999987	11569	1	0.84258	0.011295	0.032822	0.904156	690	2	0.84258
PLCB1	4	0.84735	0.84671	0.999987	16094	0	-0.023714	0.011308	0.032853	0.904156	691	1	-0.023714
CAPN11	4	0.90479	0.90446	0.999987	17204	0	0.87022	0.011333	0.032908	0.904156	692	3	0.87022
IFNA4	4	0.95054	0.95048	0.999987	18112	0	0.6785	0.01134	0.032924	0.904156	693	3	0.6785
WDR49	4	0.9816	0.98164	0.999987	18725	0	0.84879	0.011377	0.033007	0.904156	694	3	0.84879
RILPL2	4	0.98617	0.98617	0.999987	18809	0	0.85538	0.011389	0.033034	0.904156	695	3	0.85538
LOC100506422	4	0.26772	0.39257	0.999987	7456	1	-0.134	0.011411	0.033084	0.904156	696	1	-0.134
TUBB8	4	0.5331	0.56701	0.999987	10738	1	0.97185	0.011441	0.033155	0.904156	697	2	0.97185
CLEC4C	4	0.61653	0.62814	0.999987	11916	1	0.6464	0.011454	0.033184	0.904156	698	3	0.6464
PRPF38A	4	0.017324	0.046789	0.941172	926	2	-0.75459	0.011463	0.033201	0.904156	699	2	-0.75459
SRSF7	4	0.71773	0.7171	0.999987	13637	1	0.82149	0.011467	0.033209	0.904156	700	2	0.82149
PF4V1	4	0.8937	0.89337	0.999987	16977	0	1.2213	0.011525	0.03334	0.904315	701	2	1.2213
ATP13A5	4	0.29821	0.4288	0.999987	8122	2	0.27911	0.011544	0.033386	0.904315	702	2	0.27911
PPIL2	4	0.49291	0.54078	0.999987	10198	1	-0.048289	0.011566	0.033431	0.904315	703	1	-0.048289
PSMF1	4	0.93514	0.93503	0.999987	17798	0	1.047	0.011643	0.0336	0.904315	704	2	1.047
OR5K3	4	0.11999	0.21486	0.994623	4115	2	-0.30811	0.011643	0.0336	0.904315	705	1	-0.30811
PDYN	3	0.98834	0.9885	0.999987	18851	0	0.87275	0.011658	0.030985	0.897463	706	3	0.87275
RARA	4	0.94125	0.94117	0.999987	17918	0	0.70127	0.011689	0.0337	0.904315	707	3	0.70127
FOXD4L1	4	0.97905	0.9791	0.999987	18666	0	0.8152	0.011704	0.033736	0.904315	708	3	0.8152
SMG1	4	0.36864	0.46796	0.999987	8830	1	1.229	0.01172	0.033769	0.904315	709	2	1.229
HSPA5	4	0.78405	0.78364	0.999987	14937	0	0.88392	0.011772	0.033897	0.904315	710	2	0.88392
TMEM5	4	0.72733	0.72681	0.999987	13832	0	0.64527	0.011798	0.033955	0.904315	711	3	0.64527
SYTL5	4	0.91339	0.91318	0.999987	17360	0	0.75455	0.011816	0.033996	0.904315	712	3	0.75455
HIST1H3G	4	0.94299	0.9429	0.999987	17952	0	0.85731	0.011822	0.034005	0.904315	713	3	0.85731
FAM86B2	4	0.75989	0.75949	0.999987	14461	0	0.27017	0.011823	0.03401	0.904315	714	2	0.27017
FAM71F2	4	0.8798	0.87933	0.999987	16707	0	0.63279	0.011834	0.034035	0.904315	715	3	0.63279
RBBP8NL	4	0.97983	0.9799	0.999987	18690	0	0.72771	0.011875	0.034124	0.904315	716	2	0.72771
H2AFX	4	0.42139	0.49753	0.999987	9402	1	0.81504	0.01192	0.034223	0.904315	717	2	0.81504
PISD	4	0.80207	0.80165	0.999987	15260	0	0.57404	0.011926	0.03424	0.904315	718	2	0.57404
NOP58	4	0.026066	0.066286	0.941172	1329	1	1.0378	0.011926	0.034242	0.904315	719	2	1.0378
ADIPOR1	4	0.99016	0.99017	0.999987	18887	0	0.90911	0.011978	0.034361	0.904315	720	2	0.90911
ALDH3B2	4	0.87931	0.87885	0.999987	16698	0	0.86655	0.011988	0.034387	0.904315	721	3	0.86655
COL14A1	4	0.94252	0.94243	0.999987	17938	0	0.78496	0.012	0.034416	0.904315	722	3	0.78496
IAPP	4	0.2489	0.37022	0.999987	7002	1	1.1067	0.012006	0.034423	0.904315	723	3	1.1067
PCDH10	4	0.8429	0.84222	0.999987	16008	0	1.2295	0.012024	0.034472	0.904315	724	3	1.2295
EPB41L1	4	0.50871	0.55088	0.999987	10408	1	0.6039	0.012029	0.034484	0.904315	725	2	0.6039
ZNF354C	4	0.27766	0.40445	0.999987	7684	1	0.51406	0.012031	0.034488	0.904315	726	2	0.51406
LMNTD2	4	0.95622	0.95616	0.999987	18227	0	0.96102	0.01205	0.034522	0.904315	727	2	0.96102
PPP2R3A	4	0.92437	0.9242	0.999987	17590	0	1.0898	0.012057	0.034535	0.904315	728	3	1.0898
ZNF716	4	0.52441	0.56127	0.999987	10627	1	0.8084	0.012078	0.034579	0.904315	729	3	0.8084
YES1	4	0.23496	0.35367	0.999987	6689	2	-0.10273	0.012081	0.034587	0.904315	730	1	-0.10273
GPIHBP1	4	0.61817	0.62946	0.999987	11948	1	0.24098	0.012132	0.03471	0.906299	731	2	0.24098
C17orf70	4	0.62064	0.63144	0.999987	11978	1	0.15806	0.012184	0.034824	0.907736	732	1	0.15806
ELP4	4	0.75046	0.75003	0.999987	14284	0	1.5544	0.012235	0.034952	0.907736	733	3	1.5544
ZNF160	4	0.96542	0.96536	0.999987	18407	0	0.50086	0.012255	0.034993	0.907736	734	2	0.50086
FOXL2NB	4	0.10421	0.19568	0.992505	3748	2	-0.41774	0.012287	0.035061	0.907736	735	1	-0.41774
BCAS1	4	0.96093	0.96085	0.999987	18331	0	1.2838	0.012294	0.035073	0.907736	736	3	1.2838
CLDN4	4	0.66123	0.6649	0.999987	12608	1	0.78067	0.012295	0.035076	0.907736	737	3	0.78067
CHURC1-FNTB	3	0.93891	0.93913	0.999987	17865	0	1.0515	0.012325	0.032652	0.904156	738	2	1.0515
BRD4	4	0.26412	0.38833	0.999987	7376	2	-0.077531	0.012338	0.035183	0.907736	739	1	-0.077531
UBAP2L	4	0.61686	0.62841	0.999987	11923	1	0.91457	0.012362	0.035237	0.907736	740	3	0.91457
SMLR1	4	0.85336	0.85279	0.999987	16199	0	0.76136	0.01238	0.035271	0.907736	741	3	0.76136
TBCD	4	0.65487	0.65944	0.999987	12506	1	0.23453	0.01239	0.035296	0.907736	742	2	0.23453
OR8H2	4	0.44344	0.51049	0.999987	9634	1	0.9714	0.01244	0.035415	0.907736	743	2	0.9714
ERCC3	4	0.96258	0.96252	0.999987	18365	0	0.78433	0.012441	0.03542	0.907736	744	2	0.78433
RPL28	4	0.70099	0.70084	0.999987	13294	1	0.92231	0.012467	0.035471	0.907736	745	2	0.92231
VPS13C	4	0.53207	0.56632	0.999987	10724	1	1.2388	0.012481	0.035501	0.907736	746	3	1.2388
DLG3	4	0.04232	0.10106	0.96052	1996	2	0.34362	0.012487	0.035518	0.907736	747	2	0.34362
CD40	4	0.91759	0.91741	0.999987	17449	0	0.24057	0.012493	0.035535	0.907736	748	2	0.24057
MTNR1B	4	0.50298	0.54716	0.999987	10323	1	-0.133	0.012544	0.035643	0.907736	749	1	-0.133
RFC2	4	0.29286	0.42246	0.999987	8001	1	1.0512	0.012557	0.035678	0.907736	750	3	1.0512
LIN52	4	0.25951	0.38285	0.999987	7260	2	0.6332	0.012596	0.03577	0.907736	751	2	0.6332
NCBP2	4	0.97039	0.97033	0.999987	18504	0	1.0792	0.012627	0.035845	0.907736	752	2	1.0792
OSTC	4	0.77729	0.77685	0.999987	14809	0	0.59611	0.012647	0.035892	0.907736	753	2	0.59611
LOC149373	4	0.93825	0.93821	0.999987	17852	0	0.87609	0.012684	0.035974	0.907736	754	3	0.87609
ZBTB24	4	0.59152	0.60883	0.999987	11554	1	1.0924	0.012688	0.035988	0.907736	755	3	1.0924
TMEM136	4	0.10813	0.20058	0.992505	3849	2	-0.09602	0.012699	0.036018	0.907736	756	1	-0.09602
PAICS	4	0.29685	0.42716	0.999987	8087	1	1.171	0.012735	0.036094	0.907736	757	3	1.171
ECHDC2	4	0.97786	0.9779	0.999987	18651	0	1.0357	0.01274	0.0361	0.907736	758	3	1.0357
DEXI	4	0.77047	0.77008	0.999987	14667	0	0.52403	0.012748	0.036122	0.907736	759	2	0.52403
WDR75	4	0.89903	0.89872	0.999987	17083	0	1.3017	0.01275	0.036128	0.907736	760	2	1.3017
MRPL24	4	0.92905	0.92885	0.999987	17675	0	0.83036	0.012755	0.036142	0.907736	761	2	0.83036
BARD1	4	0.14889	0.2501	0.999987	4768	2	-0.32303	0.012802	0.036251	0.909273	762	1	-0.32303
PPIG	4	0.96112	0.96103	0.999987	18334	0	0.99428	0.012876	0.036425	0.910988	763	3	0.99428
C21orf62	4	0.29545	0.42546	0.999987	8055	2	-0.048651	0.012905	0.036497	0.910988	764	1	-0.048651
ATP6V1F	4	0.26813	0.39305	0.999987	7463	1	0.85687	0.01291	0.036509	0.910988	765	2	0.85687
SPDYE1	4	0.68023	0.68171	0.999987	12932	1	0.84077	0.012911	0.03651	0.910988	766	3	0.84077
TMEM114	4	0.68874	0.68948	0.999987	13077	1	-0.15158	0.012956	0.036617	0.911915	767	1	-0.15158
SAA1	4	0.72989	0.72937	0.999987	13875	0	0.44838	0.012978	0.036673	0.911915	768	2	0.44838
ARL2	4	0.92598	0.92579	0.999987	17618	0	0.92269	0.012985	0.03669	0.911915	769	2	0.92269
UPK2	4	0.90225	0.90189	0.999987	17150	0	1.0771	0.01306	0.036862	0.914999	770	3	1.0771
FANCI	4	0.90083	0.90046	0.999987	17116	0	0.49692	0.013111	0.036983	0.916764	771	2	0.49692
SERPINB1	4	0.30008	0.43106	0.999987	8158	1	0.78209	0.013162	0.037077	0.916764	772	2	0.78209
GTF3C6	4	0.72229	0.72172	0.999987	13726	0	-0.0031021	0.013162	0.037077	0.916764	773	2	-0.0031021
C9orf153	4	0.99424	0.99429	0.999987	18968	0	0.61166	0.013229	0.037238	0.918019	774	3	0.61166
COMMD1	4	0.63113	0.63986	0.999987	12139	1	0.60837	0.013248	0.037289	0.918019	775	3	0.60837
UTF1	4	0.10747	0.19977	0.992505	3830	2	-0.70823	0.013291	0.037394	0.918019	776	1	-0.70823
FGF13	4	0.1635	0.26764	0.999987	5099	1	0.36518	0.013291	0.037394	0.918019	777	2	0.36518
QRICH2	4	0.48293	0.53453	0.999987	10071	1	0.27796	0.013306	0.037429	0.918019	778	2	0.27796
PSMB3	4	0.40719	0.48935	0.999987	9251	1	1.2098	0.013313	0.037451	0.918019	779	3	1.2098
PPIP5K2	4	0.00454	0.015931	0.941172	316	2	0.23786	0.01332	0.037464	0.918019	780	2	0.23786
VDR	4	0.98714	0.98717	0.999987	18823	0	0.87228	0.01336	0.037556	0.91819	781	3	0.87228
MAP2K4	4	0.60764	0.62113	0.999987	11774	1	0.70127	0.013368	0.037567	0.91819	782	2	0.70127
C4orf33	4	0.97653	0.97652	0.999987	18625	0	1.1242	0.013497	0.037867	0.919435	783	3	1.1242
ZNF25	4	0.31182	0.43799	0.999987	8268	1	-0.11102	0.013522	0.037925	0.919435	784	1	-0.11102
WNT2B	4	0.45846	0.51944	0.999987	9799	1	1.0935	0.013533	0.037946	0.919435	785	2	1.0935
FUT7	4	0.099804	0.19036	0.992505	3649	2	0.35653	0.013547	0.037974	0.919435	786	2	0.35653
MEGF11	4	0.58293	0.60234	0.999987	11436	1	-0.027212	0.013574	0.038038	0.919435	787	1	-0.027212
PRRX1	4	0.92897	0.92878	0.999987	17672	0	0.71964	0.013588	0.038071	0.919435	788	3	0.71964
DHDDS	4	0.86291	0.86248	0.999987	16367	0	0.28275	0.013625	0.038164	0.919435	789	1	0.28275
ACBD6	4	0.89489	0.89458	0.999987	17000	0	0.5876	0.013637	0.038193	0.919435	790	2	0.5876
CT47A6	4	0.99077	0.99082	0.999987	18902	0	1.1326	0.013656	0.038231	0.919435	791	3	1.1326
AWAT2	4	0.97285	0.9728	0.999987	18549	0	0.76664	0.013662	0.038244	0.919435	792	3	0.76664
EIF2AK2	4	0.25154	0.37332	0.999987	7068	1	-0.29305	0.013677	0.038279	0.919435	793	1	-0.29305
TAF9	4	0.86027	0.85979	0.999987	16319	0	0.65928	0.013686	0.038306	0.919435	794	2	0.65928
ZNF627	4	0.97403	0.97395	0.999987	18580	0	0.57188	0.013691	0.038318	0.919435	795	3	0.57188
WHSC1L1	4	0.79985	0.79946	0.999987	15220	0	0.92772	0.013727	0.038396	0.919435	796	3	0.92772
A4GALT	4	0.89731	0.89702	0.999987	17047	0	0.30375	0.013728	0.038399	0.919435	797	1	0.30375
DENR	4	0.031152	0.077299	0.945601	1549	1	0.81926	0.013742	0.038428	0.919435	798	2	0.81926
MMP19	4	0.33913	0.45207	0.999987	8539	1	0.98621	0.013773	0.038502	0.919435	799	3	0.98621
ZHX1	4	0.94869	0.94865	0.999987	18070	0	0.58731	0.013776	0.038508	0.919435	800	3	0.58731
DHRS7C	4	0.80919	0.80879	0.999987	15395	0	0.55995	0.013791	0.038542	0.919435	801	2	0.55995
SYNPO	4	0.82021	0.81973	0.999987	15612	0	0.78771	0.013831	0.038648	0.919435	802	2	0.78771
FKBP2	4	0.020193	0.053276	0.941172	1048	1	0.74985	0.01384	0.038673	0.919435	803	2	0.74985
PRDM13	4	0.85352	0.85296	0.999987	16202	0	0.71229	0.013854	0.038707	0.919435	804	3	0.71229
CDK18	4	0.70246	0.70225	0.999987	13329	1	0.87923	0.013882	0.038773	0.919435	805	2	0.87923
MTRNR2L6	4	0.29435	0.42416	0.999987	8033	2	-0.15663	0.013934	0.038897	0.920517	806	1	-0.15663
C4orf51	4	0.99101	0.99106	0.999987	18906	0	0.5289	0.013956	0.038945	0.920517	807	3	0.5289
MYO5A	4	0.85112	0.85054	0.999987	16164	0	0.92498	0.013966	0.038963	0.920517	808	3	0.92498
PODXL2	4	0.85255	0.85196	0.999987	16188	0	0.45283	0.013985	0.039013	0.920554	809	3	0.45283
KRTAP9-2	4	0.75337	0.753	0.999987	14345	0	0.30636	0.014029	0.039107	0.921641	810	2	0.30636
USPL1	4	0.84544	0.84478	0.999987	16057	0	0.47055	0.014088	0.039249	0.923847	811	2	0.47055
PDIA2	4	0.91182	0.91164	0.999987	17343	0	0.57298	0.014117	0.039315	0.924257	812	3	0.57298
PSMB2	4	0.10551	0.19735	0.992505	3784	2	0.44291	0.014139	0.03937	0.924423	813	2	0.44291
TWF2	4	0.8779	0.87746	0.999987	16674	0	0.48246	0.014177	0.039456	0.925053	814	2	0.48246
KRTAP23-1	4	0.64374	0.65019	0.999987	12338	1	0.49193	0.014242	0.039618	0.925053	815	3	0.49193
CHIT1	4	0.062883	0.14315	0.974441	2796	1	0.58215	0.014243	0.03962	0.925053	816	3	0.58215
INSRR	4	0.22908	0.34671	0.999987	6545	1	0.92059	0.014248	0.039632	0.925053	817	2	0.92059
SERP1	4	0.99181	0.99188	0.999987	18922	0	0.67437	0.014263	0.039669	0.925053	818	3	0.67437
RCL1	4	0.27921	0.40633	0.999987	7720	1	0.10967	0.014345	0.039862	0.925053	819	1	0.10967
UGT1A5	4	0.57327	0.59526	0.999987	11292	1	0.48445	0.014362	0.039898	0.925053	820	2	0.48445
FBXL7	4	0.56345	0.58818	0.999987	11152	1	0.76628	0.01438	0.039948	0.925053	821	3	0.76628
NFS1	4	0.0034052	0.01208	0.941172	238	2	-1.2514	0.014396	0.039988	0.925053	822	1	-1.2514
PAX9	4	0.10679	0.19889	0.992505	3818	1	0.37478	0.01444	0.040094	0.925053	823	2	0.37478
SMIM10L1	4	0.063279	0.14394	0.974441	2813	2	0.027389	0.014448	0.040115	0.925053	824	2	0.027389
ABT1	4	0.81592	0.81554	0.999987	15524	0	1.1062	0.014464	0.040153	0.925053	825	3	1.1062
ZNRF4	4	0.043979	0.10459	0.964861	2059	1	0.47938	0.014468	0.040165	0.925053	826	2	0.47938
ASPSCR1	4	0.17242	0.27851	0.999987	5298	1	0.79852	0.014477	0.040194	0.925053	827	3	0.79852
CDH23	4	0.51112	0.55238	0.999987	10439	1	1.0083	0.014494	0.040233	0.925053	828	3	1.0083
KLC3	4	0.11232	0.20571	0.993148	3946	1	0.46505	0.014499	0.040246	0.925053	829	2	0.46505
IMPDH2	4	0.97959	0.97964	0.999987	18683	0	0.78089	0.014551	0.040373	0.925053	830	2	0.78089
ZNF567	4	0.45312	0.51621	0.999987	9749	1	0.78085	0.014583	0.040439	0.925053	831	3	0.78085
EPB41L4A	4	0.86391	0.86348	0.999987	16384	0	0.60728	0.01459	0.040455	0.925053	832	2	0.60728
ZSCAN22	4	0.02851	0.071524	0.941172	1447	1	1.1088	0.014597	0.040467	0.925053	833	3	1.1088
HBG1	4	0.13468	0.23283	0.999426	4443	2	0.34725	0.014612	0.040494	0.925053	834	2	0.34725
MBD6	4	0.78297	0.78256	0.999987	14916	0	0.32444	0.014654	0.040595	0.925053	835	1	0.32444
ACSF3	4	0.67017	0.67279	0.999987	12763	1	0.85351	0.014698	0.040693	0.925053	836	3	0.85351
OR8B2	4	0.2444	0.36485	0.999987	6903	2	-0.31926	0.014705	0.040712	0.925053	837	1	-0.31926
SLMO2	4	0.98513	0.98514	0.999987	18792	0	1.1034	0.014745	0.040808	0.925053	838	3	1.1034
MIR205HG	3	0.065727	0.12061	0.967853	2885	1	1.0941	0.01475	0.038731	0.919435	839	2	1.0941
MED28	4	0.65297	0.65779	0.999987	12484	1	0.20879	0.014756	0.040833	0.925053	840	2	0.20879
LLGL2	4	0.98778	0.9878	0.999987	18833	0	0.77702	0.014762	0.040844	0.925053	841	3	0.77702
CLEC1B	4	0.79771	0.79735	0.999987	15185	0	0.83427	0.014765	0.040853	0.925053	842	3	0.83427
TIGD3	4	0.87539	0.87494	0.999987	16622	0	1.0728	0.014806	0.040947	0.925053	843	2	1.0728
SIN3A	4	0.7467	0.74624	0.999987	14206	0	0.26768	0.014808	0.040952	0.925053	844	2	0.26768
KCNIP4	4	0.20613	0.31913	0.999987	6054	1	0.67711	0.014826	0.041004	0.925053	845	3	0.67711
RTF1	4	0.6132	0.62551	0.999987	11866	1	0.97559	0.014833	0.041018	0.925053	846	3	0.97559
CYTH2	4	0.98779	0.98782	0.999987	18835	0	0.99174	0.014878	0.041133	0.925053	847	3	0.99174
DCN	4	0.38182	0.47516	0.999987	8976	1	-0.35423	0.014911	0.041214	0.925053	848	1	-0.35423
SAMD9	4	0.23492	0.35364	0.999987	6688	1	0.97679	0.014926	0.041249	0.925053	849	3	0.97679
PIGV	4	0.90839	0.90813	0.999987	17275	0	0.93291	0.014946	0.041291	0.925053	850	3	0.93291
ZNF641	4	0.96898	0.96891	0.999987	18473	0	1.1695	0.014956	0.041316	0.925053	851	3	1.1695
PPP1R11	4	0.87766	0.87721	0.999987	16667	0	0.25022	0.014962	0.041333	0.925053	852	2	0.25022
SRC	4	0.53195	0.56624	0.999987	10723	1	0.54357	0.015013	0.041453	0.926211	853	2	0.54357
PSMG1	4	0.96515	0.9651	0.999987	18405	0	0.82023	0.015025	0.041482	0.926211	854	3	0.82023
ATP11A	4	0.91995	0.91976	0.999987	17497	0	0.96072	0.015065	0.041575	0.926782	855	3	0.96072
OR1S2	4	0.59744	0.61334	0.999987	11628	1	0.49842	0.015096	0.041645	0.926782	856	2	0.49842
ZNF385D	4	0.73599	0.73547	0.999987	13996	0	-0.21549	0.015116	0.041689	0.926782	857	1	-0.21549
GMEB1	4	0.88374	0.88331	0.999987	16790	0	0.6216	0.015125	0.041711	0.926782	858	2	0.6216
CHST8	4	0.75284	0.75248	0.999987	14337	0	1.057	0.015163	0.04179	0.926782	859	3	1.057
SPDL1	4	0.9215	0.9213	0.999987	17531	0	0.96637	0.015167	0.041798	0.926782	860	2	0.96637
APITD1	4	0.97194	0.9719	0.999987	18525	0	0.67964	0.015219	0.041903	0.927186	861	3	0.67964
HNRNPL	4	0.74722	0.74677	0.999987	14220	0	0.9832	0.015249	0.041972	0.927186	862	3	0.9832
CD68	4	0.82239	0.82191	0.999987	15652	0	0.28322	0.01527	0.042017	0.927186	863	1	0.28322
PBXIP1	4	0.64318	0.64973	0.999987	12326	1	0.87792	0.015285	0.042056	0.927186	864	3	0.87792
PGD	4	0.075981	0.16112	0.98543	3113	2	-0.22379	0.015322	0.042145	0.927186	865	1	-0.22379
UBL5	4	0.96054	0.96046	0.999987	18324	0	1.0558	0.015337	0.042174	0.927186	866	2	1.0558
RBP5	4	0.9634	0.96334	0.999987	18380	0	0.96199	0.015372	0.042249	0.927186	867	3	0.96199
NHP2	4	0.16577	0.27045	0.999987	5151	1	0.021418	0.015373	0.042252	0.927186	868	1	0.021418
SLC6A4	4	0.98509	0.98511	0.999987	18790	0	0.82242	0.015374	0.042253	0.927186	869	2	0.82242
STX5	4	0.41432	0.49342	0.999987	9326	1	0.93947	0.015449	0.042419	0.929189	870	3	0.93947
UBXN8	3	0.98453	0.9847	0.999987	18774	0	0.78669	0.015465	0.040471	0.925053	871	3	0.78669
MRAP	4	0.15226	0.25416	0.999987	4838	1	0.56214	0.015476	0.04249	0.929189	872	2	0.56214
C4BPB	4	0.17193	0.27791	0.999987	5288	2	0.23637	0.015513	0.042575	0.929189	873	2	0.23637
HGS	4	0.76031	0.75992	0.999987	14466	0	1.0718	0.015528	0.04261	0.929189	874	3	1.0718
APOC2	4	0.24014	0.35974	0.999987	6811	1	0.83902	0.01555	0.042662	0.929189	875	3	0.83902
SLC5A11	4	0.68089	0.68232	0.999987	12942	1	0.81476	0.015565	0.042697	0.929189	876	3	0.81476
FAM222B	4	0.30096	0.43211	0.999987	8171	2	-0.066345	0.015578	0.04273	0.929189	877	1	-0.066345
TADA3	4	0.2869	0.41538	0.999987	7876	1	0.5146	0.01558	0.042733	0.929189	878	2	0.5146
ORC1	4	0.83851	0.83782	0.999987	15935	0	1.4226	0.015628	0.042842	0.929666	879	3	1.4226
NELFB	4	0.47471	0.52937	0.999987	9975	1	0.92461	0.015646	0.04288	0.929666	880	3	0.92461
RNASEH2B	4	0.24663	0.3675	0.999987	6954	1	0.45538	0.015655	0.042901	0.929666	881	1	0.45538
LSM5	4	0.41921	0.49623	0.999987	9374	1	0.80264	0.015692	0.042985	0.93032	882	3	0.80264
DDX3X	3	0.23872	0.32083	0.999987	6782	1	1.5232	0.015762	0.041202	0.925053	883	2	1.5232
CFTR	4	0.92865	0.92844	0.999987	17666	0	1.1884	0.015762	0.043136	0.93032	884	3	1.1884
SNAPC2	4	0.78186	0.78141	0.999987	14896	0	1.2971	0.015773	0.043157	0.93032	885	3	1.2971
ZNF462	4	0.91611	0.9159	0.999987	17416	0	0.25693	0.015784	0.04318	0.93032	886	2	0.25693
SLC30A6	4	0.2006	0.31248	0.999987	5926	2	0.26483	0.015787	0.043184	0.93032	887	2	0.26483
DTX4	4	0.53638	0.56925	0.999987	10782	1	0.55427	0.015802	0.043223	0.93032	888	2	0.55427
RPS10	4	0.57486	0.59642	0.999987	11318	1	0.78008	0.015835	0.043297	0.930855	889	2	0.78008
TRIP13	4	0.98198	0.98202	0.999987	18737	0	0.65433	0.015873	0.043391	0.931443	890	3	0.65433
TECR	4	0.97645	0.97645	0.999987	18623	0	0.35829	0.015887	0.043422	0.931443	891	1	0.35829
OR5H6	4	0.22981	0.34758	0.999987	6563	1	-0.41943	0.015938	0.043536	0.932606	892	1	-0.41943
DDX19A	4	0.85599	0.85547	0.999987	16240	0	0.76581	0.015951	0.043573	0.932606	893	2	0.76581
OR2A4	4	0.89968	0.89937	0.999987	17094	0	0.53372	0.016071	0.043865	0.934646	894	2	0.53372
SHOC2	4	0.18951	0.29915	0.999987	5692	2	-0.35279	0.016092	0.043916	0.934646	895	1	-0.35279
RHOXF2B	4	0.9691	0.96903	0.999987	18475	0	1.4419	0.016098	0.043928	0.934646	896	3	1.4419
DDX52	4	0.8643	0.86389	0.999987	16396	0	0.71496	0.016112	0.04396	0.934646	897	3	0.71496
CYB5D2	4	0.96328	0.96322	0.999987	18377	0	0.73726	0.016138	0.044012	0.934646	898	2	0.73726
GLUD2	4	0.80792	0.80753	0.999987	15364	0	0.27402	0.016143	0.044024	0.934646	899	2	0.27402
ANXA9	4	0.57193	0.59427	0.999987	11272	1	1.1257	0.016195	0.044144	0.934646	900	3	1.1257
CYYR1	4	0.65957	0.66354	0.999987	12580	1	1.0768	0.016246	0.044271	0.934646	901	3	1.0768
PGA5	4	0.6243	0.63438	0.999987	12036	1	0.50736	0.016246	0.044272	0.934646	902	3	0.50736
SLC5A7	4	0.10627	0.19827	0.992505	3806	1	0.52532	0.016274	0.044337	0.934646	903	2	0.52532
OR4N4	4	0.61865	0.62985	0.999987	11955	1	1.0579	0.016285	0.044362	0.934646	904	2	1.0579
KPNB1	4	0.6134	0.62568	0.999987	11869	1	1.7602	0.016297	0.044392	0.934646	905	2	1.7602
PPP4C	4	0.98042	0.98046	0.999987	18700	0	0.97194	0.016297	0.044394	0.934646	906	3	0.97194
ERH	4	0.90402	0.90368	0.999987	17188	0	1.1526	0.0163	0.044402	0.934646	907	3	1.1526
ST7	4	0.9334	0.93321	0.999987	17770	0	0.56341	0.016327	0.044456	0.93474	908	2	0.56341
ZFP36	4	0.7754	0.77496	0.999987	14776	0	0.37214	0.016451	0.044738	0.938563	909	2	0.37214
MATR3	4	0.55445	0.58177	0.999987	11033	1	0.99222	0.016467	0.044783	0.938563	910	3	0.99222
FAM120A	4	0.51533	0.55517	0.999987	10493	1	0.66951	0.016475	0.044796	0.938563	911	3	0.66951
KIR2DL1	4	0.044884	0.10646	0.96533	2098	2	-0.49944	0.016503	0.044849	0.938563	912	1	-0.49944
TCEB2	4	0.66482	0.66805	0.999987	12671	1	0.78612	0.016554	0.044966	0.938563	913	2	0.78612
FCGR1A	4	0.44086	0.50897	0.999987	9605	1	-0.25681	0.016554	0.044966	0.938563	914	1	-0.25681
ARAP3	4	0.92119	0.92101	0.999987	17525	0	0.79624	0.016569	0.044999	0.938563	915	2	0.79624
NPM1	4	0.97561	0.97556	0.999987	18612	0	1.676	0.016584	0.045032	0.938563	916	3	1.676
HS6ST1	4	0.81478	0.8144	0.999987	15504	0	0.74515	0.016607	0.045084	0.938563	917	3	0.74515
PABPC1L2B	4	0.36661	0.46683	0.999987	8814	1	0.71039	0.016625	0.045128	0.938563	918	3	0.71039
NLRX1	4	0.98183	0.98187	0.999987	18733	0	0.26106	0.016657	0.045192	0.938856	919	2	0.26106
POLR2E	4	0.17437	0.28086	0.999987	5340	2	-0.081326	0.016708	0.045308	0.93943	920	2	-0.081326
ABCB9	4	0.98935	0.98939	0.999987	18875	0	1.0239	0.016721	0.04533	0.93943	921	2	1.0239
LHPP	4	0.67348	0.67571	0.999987	12823	1	0.50108	0.016737	0.045367	0.93943	922	2	0.50108
RPS27	4	0.86662	0.86618	0.999987	16438	0	0.19043	0.016759	0.045423	0.939581	923	1	0.19043
IMPDH1	3	0.75003	0.75028	0.999987	14275	0	0.75588	0.016803	0.043776	0.934646	924	2	0.75588
RAD1	4	0.91344	0.91323	0.999987	17363	0	0.60508	0.016811	0.045534	0.940021	925	2	0.60508
HSD17B1	4	0.76448	0.76411	0.999987	14545	0	0.22832	0.016862	0.045645	0.940021	926	1	0.22832
THSD7B	4	0.57729	0.59819	0.999987	11349	1	0.75484	0.016867	0.045656	0.940021	927	2	0.75484
DNAH11	4	0.76536	0.76497	0.999987	14567	0	0.7357	0.016883	0.045693	0.940021	928	3	0.7357
SETDB2	4	0.69587	0.69603	0.999987	13209	1	0.90442	0.016913	0.045768	0.940021	929	2	0.90442
HNF1A	4	0.97529	0.97523	0.999987	18605	0	0.51973	0.01692	0.045782	0.940021	930	3	0.51973
HIF3A	4	0.90434	0.90401	0.999987	17193	0	0.64731	0.016953	0.045867	0.940021	931	3	0.64731
MPHOSPH8	4	0.93944	0.93941	0.999987	17877	0	0.23765	0.016965	0.045896	0.940021	932	1	0.23765
VEPH1	4	0.97922	0.97926	0.999987	18674	0	0.96963	0.016982	0.045936	0.940021	933	2	0.96963
GPX4	4	0.99114	0.99118	0.999987	18907	0	1.1758	0.017001	0.045983	0.940021	934	3	1.1758
ANKAR	4	0.024191	0.062182	0.941172	1238	3	-0.74066	0.017016	0.046021	0.940021	935	1	-0.74066
RPL27	4	0.88845	0.88811	0.999987	16886	0	1.1325	0.017046	0.046096	0.940021	936	3	1.1325
APOC3	4	0.35857	0.46246	0.999987	8737	1	0.45937	0.017051	0.046102	0.940021	937	2	0.45937
SPAG4	4	0.83964	0.83895	0.999987	15955	0	0.41976	0.017067	0.046134	0.940021	938	1	0.41976
TPPP	4	0.37286	0.47024	0.999987	8879	1	0.37544	0.017105	0.046224	0.940021	939	2	0.37544
C11orf95	4	0.50807	0.55046	0.999987	10396	1	0.46064	0.017119	0.046262	0.940021	940	2	0.46064
VIMP	4	0.074756	0.15957	0.985266	3082	1	1.182	0.017128	0.046282	0.940021	941	3	1.182
DCTN1	4	0.95512	0.95502	0.999987	18205	0	0.76507	0.017151	0.04633	0.940021	942	3	0.76507
ATP5L	4	0.67955	0.6811	0.999987	12919	1	1.1751	0.017182	0.046397	0.940389	943	3	1.1751
LDLRAD2	4	0.79257	0.79216	0.999987	15102	0	1.2285	0.01735	0.046781	0.943306	944	3	1.2285
ALDOA	4	0.87479	0.87434	0.999987	16601	0	0.15196	0.017375	0.046838	0.943306	945	1	0.15196
AASDHPPT	4	0.4262	0.5003	0.999987	9442	1	0.81134	0.017423	0.046947	0.943306	946	3	0.81134
CST4	4	0.36443	0.46564	0.999987	8787	1	0.70999	0.017454	0.047005	0.943306	947	2	0.70999
CIDEC	4	0.015681	0.043036	0.941172	853	1	0.33495	0.017478	0.047056	0.943306	948	1	0.33495
LUC7L	4	0.39939	0.48497	0.999987	9149	1	0.5017	0.017512	0.047133	0.943306	949	3	0.5017
KRTAP4-8	4	0.50614	0.54919	0.999987	10375	1	0.54714	0.017516	0.047143	0.943306	950	3	0.54714
LMBR1L	4	0.53845	0.57066	0.999987	10824	1	0.72466	0.01755	0.047216	0.943306	951	3	0.72466
RPS24	4	0.77008	0.76968	0.999987	14657	0	0.57281	0.01758	0.047298	0.943306	952	2	0.57281
BICD1	4	0.83461	0.83402	0.999987	15859	0	0.49465	0.017615	0.047366	0.943306	953	3	0.49465
INTS5	4	0.73121	0.73071	0.999987	13903	0	0.8502	0.017649	0.04743	0.943306	954	3	0.8502
KIF23	4	0.87682	0.87638	0.999987	16653	0	1.7286	0.017657	0.047441	0.943306	955	2	1.7286
DDAH2	4	0.42259	0.49821	0.999987	9412	1	-0.074725	0.017683	0.0475	0.943306	956	1	-0.074725
PNO1	4	0.087002	0.1746	0.99167	3354	1	0.83359	0.017688	0.047515	0.943306	957	2	0.83359
OGDH	4	0.56339	0.58814	0.999987	11151	1	0.70245	0.017711	0.047572	0.943306	958	2	0.70245
ATP6V0A2	4	0.633	0.64137	0.999987	12169	1	-0.17959	0.017734	0.047627	0.943306	959	1	-0.17959
ERLEC1	4	0.45253	0.51586	0.999987	9739	1	0.56305	0.017735	0.047629	0.943306	960	2	0.56305
LOC100505549	4	0.17641	0.28333	0.999987	5388	2	-0.25776	0.017785	0.047745	0.943306	961	1	-0.25776
SPRR2B	4	0.8667	0.86626	0.999987	16441	0	0.60882	0.017837	0.047879	0.943306	962	2	0.60882
GTF2B	4	0.95036	0.9503	0.999987	18106	0	0.868	0.017837	0.04788	0.943306	963	2	0.868
ANK2	4	0.77526	0.77484	0.999987	14770	0	0.33056	0.017888	0.047987	0.943306	964	2	0.33056
PCP4	4	0.76501	0.76464	0.999987	14559	0	0.67727	0.017894	0.048005	0.943306	965	3	0.67727
KIF9	4	0.0011689	0.0042372	0.941172	84	2	0.25584	0.0179	0.048022	0.943306	966	2	0.25584
PPP1R35	4	0.43769	0.50711	0.999987	9565	1	1.0471	0.017909	0.048047	0.943306	967	3	1.0471
RING1	4	0.88097	0.8805	0.999987	16736	0	0.59578	0.017928	0.048085	0.943306	968	3	0.59578
RGPD8	4	0.045637	0.10798	0.965901	2124	1	0.14855	0.017939	0.048111	0.943306	969	1	0.14855
RPL17-C18orf32	4	0.014911	0.041286	0.941172	817	1	0.5532	0.01799	0.048223	0.943306	970	2	0.5532
FOXF1	4	0.8329	0.83227	0.999987	15820	0	0.73243	0.018009	0.048266	0.943306	971	3	0.73243
PARP1	3	0.98199	0.98215	0.999987	18738	0	0.5007	0.018011	0.046763	0.943306	972	3	0.5007
UTP11L	4	0.46629	0.5242	0.999987	9884	1	1.2851	0.018017	0.048281	0.943306	973	3	1.2851
RPL19	4	0.33871	0.45187	0.999987	8536	1	1.0326	0.018021	0.048293	0.943306	974	3	1.0326
POLR3B	4	0.20599	0.31898	0.999987	6050	1	0.37055	0.018042	0.048337	0.943306	975	1	0.37055
NDE1	4	0.72052	0.71994	0.999987	13688	1	0.94517	0.018066	0.048395	0.943306	976	3	0.94517
RRS1	4	0.0252	0.064401	0.941172	1284	2	0.37811	0.018093	0.048453	0.943306	977	2	0.37811
RLF	4	0.894	0.89368	0.999987	16984	0	0.57554	0.018106	0.048489	0.943306	978	3	0.57554
C8orf37	4	0.094551	0.18387	0.992505	3524	2	0.30149	0.018169	0.048635	0.943306	979	2	0.30149
CHCHD1	4	0.98695	0.98697	0.999987	18820	0	0.9121	0.018187	0.048681	0.943306	980	3	0.9121
IFT43	4	0.017829	0.047934	0.941172	948	2	-0.27322	0.018195	0.048697	0.943306	981	2	-0.27322
PADI6	4	0.10201	0.193	0.992505	3691	1	-0.11293	0.018247	0.048811	0.943306	982	1	-0.11293
GSTP1	4	0.1066	0.19867	0.992505	3814	1	0.59951	0.018257	0.048833	0.943306	983	3	0.59951
CCNL1	4	0.12075	0.21581	0.994623	4133	1	0.14914	0.018298	0.04893	0.943306	984	1	0.14914
DEPTOR	4	0.82659	0.82604	0.999987	15713	0	0.70076	0.018367	0.049086	0.943306	985	3	0.70076
MEA1	4	0.79183	0.79142	0.999987	15081	0	0.41431	0.018401	0.049167	0.943306	986	1	0.41431
SLC2A2	4	0.97667	0.97667	0.999987	18627	0	0.75282	0.018405	0.049177	0.943306	987	3	0.75282
GMPS	4	0.99052	0.99054	0.999987	18894	0	1.1942	0.018415	0.049198	0.943306	988	3	1.1942
TICRR	4	0.90133	0.90098	0.999987	17129	0	1.1486	0.018421	0.049212	0.943306	989	3	1.1486
ZNF85	4	0.91889	0.9187	0.999987	17479	0	0.76261	0.018433	0.049241	0.943306	990	3	0.76261
INTS3	4	0.77022	0.76983	0.999987	14660	0	0.85203	0.018441	0.049251	0.943306	991	3	0.85203
CHCHD4	4	0.73572	0.73522	0.999987	13991	0	0.7731	0.018495	0.049387	0.943306	992	2	0.7731
TOMM22	4	0.98654	0.98654	0.999987	18816	0	0.89265	0.018495	0.049389	0.943306	993	3	0.89265
HEATR9	4	0.712	0.71142	0.999987	13525	1	0.66241	0.018503	0.049406	0.943306	994	2	0.66241
POP7	4	0.95395	0.95383	0.999987	18186	0	1.3805	0.018531	0.049468	0.943306	995	3	1.3805
HOXC5	4	0.63317	0.64152	0.999987	12173	1	0.43354	0.018535	0.049479	0.943306	996	2	0.43354
KCNQ1	4	0.51662	0.55604	0.999987	10510	1	0.66263	0.01855	0.04951	0.943306	997	3	0.66263
IFITM1	4	0.009916	0.029715	0.941172	587	2	-0.46008	0.018554	0.049519	0.943306	998	1	-0.46008
ZG16B	4	0.43346	0.50462	0.999987	9517	1	0.26993	0.018606	0.049639	0.943306	999	2	0.26993
PCNXL3	4	0.98821	0.98824	0.999987	18846	0	0.89625	0.018633	0.049704	0.943306	1000	3	0.89625
MZB1	4	0.16248	0.26642	0.999987	5078	2	-0.26647	0.018657	0.049754	0.943306	1001	1	-0.26647
OLA1	4	0.59589	0.61215	0.999987	11609	1	0.2288	0.018663	0.049768	0.943306	1002	2	0.2288
CEL	4	0.82031	0.81984	0.999987	15615	0	0.73019	0.018704	0.049856	0.943306	1003	3	0.73019
SPRR2E	4	0.11243	0.20584	0.993148	3950	2	-0.13526	0.018708	0.049864	0.943306	1004	1	-0.13526
OR10A4	4	0.63444	0.64252	0.999987	12189	1	0.30222	0.018735	0.049923	0.943306	1005	2	0.30222
CHPT1	4	0.64453	0.65083	0.999987	12347	1	0.064613	0.018759	0.049979	0.943306	1006	1	0.064613
ZC3H13	4	0.72643	0.72593	0.999987	13814	0	0.33571	0.018776	0.05001	0.943306	1007	2	0.33571
MAGEE2	4	0.71866	0.71803	0.999987	13651	1	0.8249	0.018792	0.050052	0.943306	1008	3	0.8249
HIST1H1C	4	0.9917	0.99177	0.999987	18920	0	1.4362	0.018823	0.050133	0.943306	1009	3	1.4362
DAZ1	4	0.077841	0.16339	0.987628	3148	1	0.90046	0.018851	0.050192	0.943306	1010	3	0.90046
BDH2	4	0.97993	0.97999	0.999987	18693	0	0.68611	0.018858	0.05021	0.943306	1011	3	0.68611
COMT	4	0.14271	0.24258	0.999426	4629	2	0.36557	0.018862	0.050219	0.943306	1012	2	0.36557
TPST1	4	0.33259	0.44867	0.999987	8469	1	1.0283	0.018862	0.05022	0.943306	1013	3	1.0283
GRAP	4	0.96421	0.96419	0.999987	18392	0	1.2309	0.018898	0.050296	0.943306	1014	3	1.2309
NAF1	4	0.84917	0.84857	0.999987	16122	0	0.66959	0.01891	0.050326	0.943306	1015	3	0.66959
ZNF426	4	0.39377	0.48179	0.999987	9089	1	0.39446	0.018913	0.050332	0.943306	1016	2	0.39446
FGD2	4	0.90868	0.90843	0.999987	17279	0	0.61638	0.018982	0.050486	0.943306	1017	3	0.61638
CADM4	4	0.69645	0.69656	0.999987	13217	1	0.16318	0.019015	0.050564	0.943306	1018	1	0.16318
OR4F17	4	0.25875	0.38196	0.999987	7244	1	0.96191	0.019022	0.050582	0.943306	1019	3	0.96191
KRT13	4	0.54086	0.57228	0.999987	10849	1	0.61384	0.019048	0.050645	0.943306	1020	3	0.61384
IL10	4	0.9395	0.93947	0.999987	17880	0	0.66443	0.01905	0.050647	0.943306	1021	2	0.66443
ERN2	4	0.057574	0.13244	0.972353	2591	1	0.36861	0.019118	0.050805	0.943306	1022	2	0.36861
FBXO41	4	0.66093	0.66466	0.999987	12602	1	0.89776	0.019126	0.050824	0.943306	1023	3	0.89776
ATP5F1	4	0.98777	0.9878	0.999987	18832	0	1.0206	0.019131	0.050834	0.943306	1024	3	1.0206
CSN2	4	0.90028	0.89991	0.999987	17106	0	0.6824	0.019158	0.050889	0.943306	1025	3	0.6824
CAMLG	4	0.41959	0.49645	0.999987	9377	1	0.36384	0.019164	0.050903	0.943306	1026	2	0.36384
RNASE7	4	0.14499	0.2454	0.999987	4682	1	-0.1738	0.01922	0.051022	0.943306	1027	1	-0.1738
CLPX	4	0.76431	0.76393	0.999987	14541	0	0.1131	0.019272	0.051146	0.943306	1028	1	0.1131
PLEKHG3	4	0.93359	0.93341	0.999987	17777	0	0.76973	0.019286	0.051182	0.943306	1029	3	0.76973
FOS	4	0.67141	0.67387	0.999987	12788	1	0.07783	0.019323	0.051273	0.943306	1030	1	0.07783
FAM134B	4	0.07127	0.15524	0.981555	3009	1	-0.22372	0.019374	0.051394	0.943306	1031	1	-0.22372
CDC42BPB	4	0.63678	0.64439	0.999987	12226	1	0.49909	0.019392	0.051436	0.943306	1032	2	0.49909
TMEM71	4	0.81232	0.81193	0.999987	15458	0	0.078297	0.019425	0.051508	0.943306	1033	2	0.078297
C6orf89	4	0.86791	0.86747	0.999987	16464	0	0.64042	0.01946	0.051592	0.943306	1034	3	0.64042
WNK4	4	0.62497	0.63493	0.999987	12043	1	-0.24893	0.019476	0.051628	0.943306	1035	1	-0.24893
SPDYC	4	0.08087	0.16714	0.989439	3212	1	1.0802	0.019488	0.051655	0.943306	1036	3	1.0802
EPPK1	4	0.58868	0.60665	0.999987	11509	1	1.1027	0.019521	0.051719	0.943306	1037	3	1.1027
RPH3A	4	0.30769	0.43583	0.999987	8230	1	0.38031	0.019547	0.051773	0.943306	1038	2	0.38031
SGOL2	4	0.84279	0.84212	0.999987	16003	0	0.84974	0.019564	0.051804	0.943306	1039	3	0.84974
PPY	4	0.68659	0.68753	0.999987	13041	1	0.040513	0.019579	0.051837	0.943306	1040	1	0.040513
LRRN4	4	0.56823	0.59159	0.999987	11221	1	0.38764	0.019588	0.051853	0.943306	1041	2	0.38764
HSPA8	4	0.99298	0.99303	0.999987	18941	0	0.76457	0.019716	0.052131	0.943306	1042	3	0.76457
TBCE	4	0.26681	0.39153	0.999987	7438	2	0.23095	0.019732	0.052173	0.943306	1043	2	0.23095
PAX2	4	0.51539	0.55521	0.999987	10494	1	1.0126	0.019749	0.052199	0.943306	1044	3	1.0126
DDB1	3	0.93502	0.93519	0.999987	17796	0	1.4193	0.019754	0.050946	0.943306	1045	2	1.4193
SLC25A26	4	0.8361	0.83545	0.999987	15888	0	0.63947	0.019835	0.052393	0.943306	1046	2	0.63947
TUBB	4	0.15401	0.25624	0.999987	4885	2	0.2549	0.019893	0.052542	0.943306	1047	2	0.2549
EXOSC2	4	0.0028815	0.010262	0.941172	199	1	1.4001	0.019921	0.0526	0.943306	1048	3	1.4001
STK19	4	0.96306	0.96298	0.999987	18374	0	0.64106	0.019937	0.052637	0.943306	1049	3	0.64106
OR6C2	4	0.88293	0.88251	0.999987	16773	0	0.36886	0.019988	0.052747	0.943306	1050	1	0.36886
RRP15	4	0.84375	0.84306	0.999987	16023	0	1.0573	0.019992	0.052755	0.943306	1051	2	1.0573
PCSK7	4	0.55702	0.58353	0.999987	11065	1	0.64097	0.020001	0.052766	0.943306	1052	2	0.64097
ZNF232	4	0.23774	0.35697	0.999987	6763	2	-0.37444	0.02004	0.052851	0.943306	1053	1	-0.37444
CDHR1	3	0.80563	0.80561	0.999987	15321	0	0.95721	0.020041	0.051651	0.943306	1054	2	0.95721
EIF3D	4	0.9756	0.97555	0.999987	18611	0	1.1445	0.020069	0.052924	0.943306	1055	3	1.1445
ACOT7	4	0.97356	0.97349	0.999987	18567	0	0.29504	0.020091	0.052983	0.943306	1056	1	0.29504
C19orf53	4	0.28827	0.41702	0.999987	7909	2	-0.30608	0.020142	0.05311	0.943306	1057	1	-0.30608
MFN2	4	0.97941	0.97945	0.999987	18678	0	0.94936	0.020144	0.053113	0.943306	1058	3	0.94936
SPNS1	4	0.57231	0.59453	0.999987	11279	1	0.54127	0.02015	0.053124	0.943306	1059	2	0.54127
AKR1D1	4	0.77743	0.77698	0.999987	14815	0	0.65022	0.020167	0.053153	0.943306	1060	3	0.65022
AP5S1	4	0.064466	0.14639	0.976933	2853	1	0.49159	0.020175	0.053178	0.943306	1061	2	0.49159
RNF113A	4	0.27248	0.39825	0.999987	7562	1	0.65151	0.020193	0.053213	0.943306	1062	2	0.65151
BHMT2	4	0.8127	0.81232	0.999987	15465	0	0.4052	0.0202	0.053228	0.943306	1063	2	0.4052
POU3F1	4	0.66103	0.66474	0.999987	12604	1	-0.32948	0.020244	0.053334	0.943306	1064	1	-0.32948
VLDLR	4	0.070532	0.15433	0.981555	2987	1	0.78779	0.020256	0.053358	0.943306	1065	3	0.78779
ACCS	4	0.22433	0.34097	0.999987	6439	1	0.46279	0.020266	0.053381	0.943306	1066	2	0.46279
ACER1	4	0.024511	0.062876	0.941172	1252	1	0.77056	0.020308	0.053467	0.943306	1067	2	0.77056
FEM1B	4	0.96117	0.96107	0.999987	18335	0	0.77452	0.02033	0.053516	0.943306	1068	3	0.77452
PDE5A	4	0.89756	0.89727	0.999987	17055	0	0.82049	0.020372	0.05362	0.943306	1069	3	0.82049
LTBP3	4	0.15689	0.25972	0.999987	4947	1	0.87519	0.020376	0.053631	0.943306	1070	3	0.87519
TGFB2	4	0.72168	0.72111	0.999987	13713	0	0.54352	0.020398	0.053675	0.943306	1071	2	0.54352
TMEM183A	4	0.015013	0.041525	0.941172	820	2	0.16292	0.0204	0.053683	0.943306	1072	2	0.16292
RPS2	4	0.80018	0.7998	0.999987	15224	0	0.31845	0.020449	0.053794	0.943306	1073	2	0.31845
SAE1	4	0.088409	0.17635	0.991755	3383	1	0.84165	0.020467	0.053835	0.943306	1074	2	0.84165
ZDHHC6	4	0.98807	0.9881	0.999987	18842	0	0.59197	0.020493	0.053895	0.943306	1075	3	0.59197
UFL1	4	0.88319	0.88276	0.999987	16778	0	0.81573	0.0205	0.053906	0.943306	1076	3	0.81573
EXOC8	4	0.15226	0.25416	0.999987	4837	2	-0.044022	0.020551	0.054021	0.943306	1077	2	-0.044022
FBXO48	4	0.49602	0.54273	0.999987	10239	1	0.89623	0.020576	0.054081	0.943306	1078	3	0.89623
SSR2	4	0.89501	0.89469	0.999987	17004	0	0.52733	0.020593	0.054121	0.943306	1079	2	0.52733
ZNF273	4	0.33343	0.44908	0.999987	8478	1	0.19083	0.020603	0.054139	0.943306	1080	1	0.19083
TM4SF5	4	0.994	0.99405	0.999987	18959	0	0.99518	0.020626	0.05419	0.943306	1081	3	0.99518
OSCAR	4	0.53953	0.57139	0.999987	10836	1	-0.16951	0.020654	0.054244	0.943306	1082	1	-0.16951
RETSAT	4	0.76044	0.76004	0.999987	14469	0	0.92124	0.020719	0.054391	0.943306	1083	2	0.92124
QDPR	4	0.92818	0.92797	0.999987	17656	0	0.84684	0.020752	0.054448	0.943306	1084	3	0.84684
GJB1	4	0.88256	0.88212	0.999987	16763	0	0.59353	0.020756	0.054454	0.943306	1085	3	0.59353
RAD51C	4	0.38041	0.47437	0.999987	8960	1	0.72387	0.020807	0.054559	0.943306	1086	2	0.72387
TTK	4	0.98552	0.98552	0.999987	18798	0	1.4946	0.02082	0.054593	0.943306	1087	3	1.4946
KRTAP10-9	4	0.21838	0.33393	0.999987	6314	1	0.66331	0.020829	0.05462	0.943306	1088	3	0.66331
PLA2G4E	4	0.80652	0.80615	0.999987	15338	0	1.0114	0.020851	0.054669	0.943306	1089	3	1.0114
SPINK5	4	0.9934	0.99344	0.999987	18951	0	0.69153	0.020855	0.054678	0.943306	1090	3	0.69153
RPL9	4	0.94288	0.94278	0.999987	17948	0	0.2085	0.020858	0.054682	0.943306	1091	1	0.2085
NYAP1	4	0.13594	0.23441	0.999426	4470	1	1.1781	0.020867	0.054698	0.943306	1092	3	1.1781
WDR34	4	0.84449	0.84383	0.999987	16041	0	0.91454	0.020904	0.054779	0.943306	1093	2	0.91454
GOLGA8N	4	0.34828	0.4569	0.999987	8625	1	0.96877	0.02091	0.054788	0.943306	1094	2	0.96877
FBL	4	0.98596	0.98596	0.999987	18804	0	1.117	0.020913	0.054795	0.943306	1095	2	1.117
CYP2U1	4	0.033282	0.081873	0.945601	1646	1	0.88639	0.02093	0.054832	0.943306	1096	2	0.88639
LMNA	3	0.25987	0.3344	0.999987	7270	1	-0.44641	0.02096	0.053235	0.943306	1097	1	-0.44641
LCE3C	4	0.96119	0.96109	0.999987	18336	0	0.94355	0.020969	0.054917	0.943306	1098	3	0.94355
LRRC52	4	0.081406	0.1678	0.989439	3224	1	0.60209	0.020972	0.054923	0.943306	1099	2	0.60209
RBP3	4	0.61169	0.62429	0.999987	11840	1	0.59158	0.02104	0.055074	0.943306	1100	2	0.59158
TRMT5	4	0.86584	0.86542	0.999987	16423	0	0.84508	0.021063	0.055133	0.943306	1101	3	0.84508
A2ML1	4	0.25355	0.3758	0.999987	7114	2	0.057894	0.021063	0.055135	0.943306	1102	2	0.057894
ARL15	4	0.71244	0.71183	0.999987	13536	1	0.8856	0.021065	0.055138	0.943306	1103	3	0.8856
FBXO28	4	0.0032444	0.011535	0.941172	228	1	0.51056	0.021074	0.05516	0.943306	1104	2	0.51056
LUZP4	4	0.99164	0.9917	0.999987	18918	0	0.94263	0.021103	0.055228	0.943306	1105	3	0.94263
PAFAH1B1	4	0.94202	0.94195	0.999987	17931	0	0.66023	0.021114	0.055261	0.943306	1106	2	0.66023
DAPK3	4	0.62052	0.63134	0.999987	11976	1	0.55113	0.021116	0.055265	0.943306	1107	2	0.55113
LDLR	4	0.8042	0.80381	0.999987	15295	0	0.99011	0.021169	0.055386	0.943306	1108	3	0.99011
RAET1L	4	0.45448	0.51703	0.999987	9757	1	0.55397	0.021178	0.055406	0.943306	1109	3	0.55397
BCAR1	4	0.24592	0.36665	0.999987	6939	1	0.46307	0.021217	0.055494	0.943306	1110	2	0.46307
CCDC181	4	0.84844	0.84785	0.999987	16115	0	1.131	0.021235	0.055531	0.943306	1111	3	1.131
ENKD1	4	0.98969	0.98972	0.999987	18876	0	0.48272	0.021242	0.055545	0.943306	1112	3	0.48272
PKHD1	4	0.98824	0.98827	0.999987	18847	0	0.95963	0.021252	0.055568	0.943306	1113	2	0.95963
TBC1D28	4	0.97336	0.9733	0.999987	18560	0	0.70545	0.021289	0.05565	0.943306	1114	3	0.70545
PSPH	4	0.76438	0.76401	0.999987	14543	0	0.55276	0.021315	0.055695	0.943306	1115	3	0.55276
RIPPLY3	4	0.25973	0.3831	0.999987	7267	2	0.12687	0.021319	0.055704	0.943306	1116	1	0.12687
TMEM134	4	0.27444	0.40062	0.999987	7610	1	0.63011	0.02132	0.055708	0.943306	1117	2	0.63011
MSMP	4	0.71369	0.71308	0.999987	13561	1	0.91395	0.021371	0.055821	0.943306	1118	2	0.91395
TP53RK	4	0.012596	0.035846	0.941172	712	1	0.76499	0.02144	0.055963	0.943306	1119	2	0.76499
TANC1	4	0.89765	0.89737	0.999987	17058	0	0.14648	0.021472	0.056033	0.943306	1120	1	0.14648
NPHS1	4	0.91603	0.91582	0.999987	17414	0	0.99945	0.021482	0.056059	0.943306	1121	3	0.99945
GJB5	4	0.17814	0.2854	0.999987	5437	1	0.29328	0.021523	0.056161	0.943306	1122	1	0.29328
CDC45	4	0.049195	0.11525	0.967344	2260	2	0.11047	0.021551	0.056216	0.943306	1123	2	0.11047
DBF4	4	0.93614	0.93604	0.999987	17818	0	1.0017	0.021574	0.056279	0.943306	1124	3	1.0017
INSL4	4	0.41824	0.49569	0.999987	9368	1	0.3607	0.021585	0.056306	0.943306	1125	2	0.3607
TIMM10	4	0.75028	0.74985	0.999987	14281	0	0.48552	0.021626	0.056387	0.943306	1126	2	0.48552
LMX1B	4	0.60454	0.61879	0.999987	11725	1	1.3245	0.021663	0.056465	0.943306	1127	3	1.3245
ZSCAN32	4	0.52328	0.56053	0.999987	10610	1	0.64248	0.021688	0.056529	0.943306	1128	2	0.64248
LIPA	4	0.98328	0.9833	0.999987	18753	0	1.2745	0.02169	0.056532	0.943306	1129	3	1.2745
C17orf85	4	0.80662	0.80625	0.999987	15340	0	0.57229	0.021697	0.056552	0.943306	1130	2	0.57229
TNFRSF12A	4	0.98931	0.98935	0.999987	18873	0	0.74874	0.021711	0.056582	0.943306	1131	3	0.74874
FAM73A	4	0.62082	0.63159	0.999987	11981	1	0.80845	0.021724	0.056608	0.943306	1132	3	0.80845
ZSCAN9	4	0.26138	0.38507	0.999987	7307	2	-0.075916	0.021728	0.056614	0.943306	1133	1	-0.075916
STAG3	4	0.9626	0.96254	0.999987	18366	0	0.47634	0.021779	0.056738	0.943306	1134	2	0.47634
VRK2	4	0.47101	0.52707	0.999987	9925	1	0.3808	0.0218	0.05678	0.943306	1135	2	0.3808
SOD1	4	0.027416	0.069207	0.941172	1394	1	0.74643	0.021817	0.056814	0.943306	1136	2	0.74643
STAG2	4	0.95733	0.9573	0.999987	18257	0	1.0713	0.021826	0.056832	0.943306	1137	2	1.0713
CATSPER2	4	0.26973	0.39492	0.999987	7495	2	-0.56642	0.02183	0.056842	0.943306	1138	1	-0.56642
LCE4A	4	0.41616	0.4945	0.999987	9347	1	0.71649	0.021881	0.056936	0.943306	1139	2	0.71649
TAF1D	4	0.74798	0.74752	0.999987	14237	0	-0.082369	0.021932	0.057057	0.943306	1140	1	-0.082369
MZT1	4	0.97854	0.97858	0.999987	18657	0	1.144	0.021959	0.057112	0.943306	1141	3	1.144
PSCA	4	0.17534	0.28201	0.999987	5360	2	-0.16534	0.021983	0.057168	0.943306	1142	2	-0.16534
AES	4	0.27121	0.39671	0.999987	7536	1	0.47043	0.022035	0.057283	0.943306	1143	2	0.47043
SMNDC1	4	0.78229	0.78185	0.999987	14904	0	0.58239	0.022051	0.057315	0.943306	1144	2	0.58239
SEC13	4	0.72749	0.72699	0.999987	13836	0	1.7078	0.022082	0.057384	0.943306	1145	3	1.7078
MRRF	4	0.94095	0.94088	0.999987	17911	0	0.93992	0.022129	0.057491	0.943306	1146	3	0.93992
MAB21L3	4	0.81668	0.81626	0.999987	15541	0	0.75759	0.022135	0.057509	0.943306	1147	3	0.75759
MRGPRX4	4	0.040003	0.096223	0.958366	1912	1	-0.24828	0.022137	0.057517	0.943306	1148	1	-0.24828
PPME1	4	0.15899	0.26225	0.999987	4996	1	0.44421	0.022188	0.057636	0.943306	1149	2	0.44421
SCN11A	4	0.42921	0.5021	0.999987	9472	1	0.75535	0.022233	0.05774	0.943306	1150	3	0.75535
RPS16	4	0.92206	0.92188	0.999987	17545	0	0.62319	0.022258	0.057798	0.943306	1151	3	0.62319
PLAGL2	4	0.76657	0.76619	0.999987	14594	0	0.50889	0.022268	0.057822	0.943306	1152	2	0.50889
MAK	4	0.83535	0.83473	0.999987	15871	0	0.83626	0.022297	0.057878	0.943306	1153	3	0.83626
CASC5	4	0.25837	0.38151	0.999987	7235	1	0.80436	0.022315	0.057919	0.943306	1154	3	0.80436
LOC100505478	4	0.97452	0.97446	0.999987	18591	0	0.60532	0.022324	0.057941	0.943306	1155	3	0.60532
RIN3	4	0.73967	0.73916	0.999987	14063	0	0.35621	0.022328	0.057951	0.943306	1156	2	0.35621
ARHGDIG	4	0.44898	0.5138	0.999987	9701	1	0.69256	0.022355	0.058005	0.943306	1157	2	0.69256
CHN2	4	0.56468	0.58907	0.999987	11173	1	0.28108	0.022381	0.058058	0.943306	1158	2	0.28108
IWS1	4	0.32399	0.44414	0.999987	8390	1	0.99123	0.022398	0.058091	0.943306	1159	2	0.99123
MTDH	4	0.65862	0.66271	0.999987	12561	1	0.84934	0.022412	0.058119	0.943306	1160	3	0.84934
WDR3	4	0.98643	0.98643	0.999987	18814	0	1.1029	0.022417	0.058126	0.943306	1161	3	1.1029
ICAM4	4	0.52655	0.56265	0.999987	10661	1	0.59223	0.022452	0.058209	0.943306	1162	3	0.59223
TM7SF3	3	0.87191	0.87204	0.999987	16540	0	0.96868	0.022458	0.055534	0.943306	1163	2	0.96868
STK32A	4	0.98742	0.98746	0.999987	18827	0	0.74514	0.022485	0.058288	0.943306	1164	2	0.74514
TMEM14A	4	0.006829	0.022425	0.941172	438	2	-0.88726	0.022495	0.058311	0.943306	1165	1	-0.88726
UQCRC2	4	0.14099	0.24051	0.999426	4588	2	0.26938	0.022503	0.058331	0.943306	1166	2	0.26938
KIAA1211L	4	0.8876	0.88726	0.999987	16865	0	0.69186	0.02252	0.058366	0.943306	1167	2	0.69186
SLC27A3	4	0.90198	0.90161	0.999987	17143	0	0.6236	0.022546	0.058416	0.943306	1168	2	0.6236
SNRPF	4	0.082186	0.16877	0.990511	3240	1	1.0498	0.022597	0.058543	0.943306	1169	3	1.0498
SRSF11	4	0.88771	0.88737	0.999987	16867	0	0.7052	0.022643	0.058649	0.943306	1170	3	0.7052
TRIM48	4	0.23716	0.35629	0.999987	6747	2	-0.38353	0.022648	0.058659	0.943306	1171	1	-0.38353
F10	4	0.81553	0.81515	0.999987	15516	0	0.7985	0.022656	0.058676	0.943306	1172	3	0.7985
CDC40	4	0.91629	0.91607	0.999987	17421	0	0.75453	0.022661	0.058682	0.943306	1173	3	0.75453
GAK	4	0.81147	0.81105	0.999987	15441	0	0.71672	0.022665	0.058692	0.943306	1174	3	0.71672
ARHGAP25	4	0.95491	0.95478	0.999987	18201	0	0.46916	0.022669	0.058704	0.943306	1175	2	0.46916
COX20	4	0.41289	0.4926	0.999987	9312	1	0.23154	0.022699	0.058763	0.943306	1176	2	0.23154
SLC6A15	4	0.13682	0.23547	0.999426	4493	1	0.63887	0.022741	0.058861	0.943306	1177	3	0.63887
IFI44L	4	0.97608	0.97606	0.999987	18618	0	0.98583	0.02275	0.058885	0.943306	1178	2	0.98583
MAPKAPK5	4	0.3469	0.45615	0.999987	8615	1	0.18908	0.022801	0.058994	0.943306	1179	1	0.18908
PLRG1	4	0.5811	0.601	0.999987	11407	1	1.1339	0.022848	0.059105	0.943306	1180	3	1.1339
FRG1	4	0.041666	0.099698	0.959396	1972	1	0.49754	0.022852	0.05911	0.943306	1181	3	0.49754
LRRC45	4	0.69753	0.6976	0.999987	13235	1	1.0723	0.022862	0.059137	0.943306	1182	3	1.0723
OR2A2	4	0.92041	0.92022	0.999987	17507	0	0.79397	0.022866	0.059146	0.943306	1183	3	0.79397
METTL6	4	0.45153	0.51527	0.999987	9726	1	0.64217	0.022875	0.05917	0.943306	1184	3	0.64217
RAB2B	4	0.70949	0.70901	0.999987	13473	1	0.53078	0.022903	0.059231	0.943306	1185	2	0.53078
NTSR1	4	0.90318	0.90284	0.999987	17170	0	0.51217	0.022978	0.059391	0.943306	1186	3	0.51217
SLC25A33	4	0.94561	0.94552	0.999987	18002	0	0.67933	0.023005	0.059457	0.943306	1187	2	0.67933
POLD3	4	0.2892	0.41811	0.999987	7930	1	1.0327	0.023056	0.059566	0.943306	1188	3	1.0327
IFT80	4	0.94913	0.94906	0.999987	18080	0	0.67888	0.023077	0.059611	0.943306	1189	3	0.67888
CXCL14	4	0.27603	0.40252	0.999987	7648	1	0.90132	0.023095	0.059646	0.943306	1190	3	0.90132
VN1R4	4	0.72629	0.72579	0.999987	13811	0	0.57639	0.0231	0.059658	0.943306	1191	3	0.57639
FNDC3B	4	0.54361	0.57415	0.999987	10885	1	0.18143	0.023108	0.059675	0.943306	1192	2	0.18143
SP7	4	0.31746	0.44083	0.999987	8323	1	0.59689	0.023109	0.059679	0.943306	1193	3	0.59689
EFTUD2	4	0.99363	0.99367	0.999987	18954	0	0.91775	0.023122	0.059716	0.943306	1194	3	0.91775
RPL18A	4	0.25783	0.38085	0.999987	7226	1	-0.14521	0.023159	0.059813	0.943306	1195	1	-0.14521
SSC4D	4	0.80686	0.80651	0.999987	15344	0	0.70982	0.023163	0.059825	0.943306	1196	2	0.70982
D2HGDH	4	0.099702	0.19024	0.992505	3647	1	0.63021	0.02318	0.05986	0.943306	1197	2	0.63021
PCBP1	4	0.023822	0.061343	0.941172	1220	1	1.4804	0.02319	0.059889	0.943306	1198	3	1.4804
SSU72	4	0.93943	0.9394	0.999987	17876	0	0.79224	0.02321	0.05994	0.943306	1199	2	0.79224
DDX47	4	0.32681	0.44561	0.999987	8415	1	1.1129	0.023244	0.060018	0.943306	1200	3	1.1129
PLA2G1B	4	0.73902	0.73852	0.999987	14055	0	0.67277	0.023253	0.060029	0.943306	1201	3	0.67277
LLPH	4	0.51762	0.55671	0.999987	10522	1	1.0798	0.02326	0.060043	0.943306	1202	2	1.0798
TAF12	4	0.9696	0.96955	0.999987	18488	0	0.58691	0.023261	0.060043	0.943306	1203	2	0.58691
DDTL	4	0.77584	0.7754	0.999987	14782	0	-0.19489	0.023312	0.060163	0.943306	1204	1	-0.19489
EIF2S3	4	0.46427	0.52294	0.999987	9868	1	1.2917	0.023321	0.060186	0.943306	1205	3	1.2917
IL1R2	4	0.92751	0.92729	0.999987	17643	0	0.80607	0.023335	0.060214	0.943306	1206	3	0.80607
TFEB	4	0.085412	0.17269	0.990543	3318	2	0.070175	0.023363	0.060285	0.943306	1207	2	0.070175
CSRP2BP	4	0.99208	0.99214	0.999987	18928	0	1.1957	0.023375	0.060321	0.943306	1208	3	1.1957
CEACAM16	4	0.98904	0.98909	0.999987	18868	0	0.66045	0.023414	0.060397	0.943306	1209	2	0.66045
NDN	4	0.37586	0.47183	0.999987	8904	1	0.72523	0.023464	0.060502	0.943306	1210	3	0.72523
C1orf194	4	0.51285	0.55348	0.999987	10461	1	-0.28305	0.023465	0.060502	0.943306	1211	1	-0.28305
RCAN2	4	0.62467	0.63468	0.999987	12041	1	0.67047	0.023499	0.060578	0.943306	1212	3	0.67047
HMGA1	4	0.019886	0.052592	0.941172	1036	2	-0.52355	0.023516	0.060619	0.943306	1213	1	-0.52355
OR2L8	4	0.88508	0.88467	0.999987	16809	0	0.49017	0.023527	0.060644	0.943306	1214	2	0.49017
CHRNA10	4	0.95012	0.95006	0.999987	18101	0	0.52826	0.023553	0.060706	0.943306	1215	3	0.52826
CPZ	4	0.9592	0.95912	0.999987	18293	0	0.43828	0.023567	0.06074	0.943306	1216	2	0.43828
OR1K1	4	0.57727	0.59816	0.999987	11348	1	0.56537	0.023617	0.060854	0.943306	1217	3	0.56537
DIS3	4	0.31044	0.43728	0.999987	8252	1	-0.095978	0.023618	0.060855	0.943306	1218	1	-0.095978
C12orf29	4	0.58142	0.60121	0.999987	11409	1	0.64755	0.023634	0.06089	0.943306	1219	2	0.64755
ETFDH	4	0.71064	0.71011	0.999987	13496	1	0.72707	0.023643	0.060908	0.943306	1220	3	0.72707
SYT16	4	0.64988	0.65525	0.999987	12443	1	0.58627	0.023652	0.060936	0.943306	1221	2	0.58627
PDCD5	4	0.09975	0.1903	0.992505	3648	1	0.44622	0.02372	0.061083	0.943306	1222	3	0.44622
MRPL18	4	0.31972	0.44193	0.999987	8346	1	1.1569	0.023768	0.061182	0.943306	1223	3	1.1569
RABL2A	4	0.94031	0.94025	0.999987	17899	0	0.81006	0.023797	0.061244	0.943306	1224	3	0.81006
ACTL6A	4	0.18987	0.29961	0.999987	5703	1	0.65671	0.023797	0.061244	0.943306	1225	3	0.65671
KRT77	4	0.353	0.45945	0.999987	8680	1	0.65547	0.023813	0.061271	0.943306	1226	2	0.65547
ZNF648	4	0.20879	0.32238	0.999987	6109	2	0.24074	0.02384	0.061334	0.943306	1227	2	0.24074
TPX2	4	0.6471	0.65295	0.999987	12391	1	1.009	0.023846	0.061347	0.943306	1228	3	1.009
SUZ12	4	0.97977	0.97983	0.999987	18687	0	1.0199	0.023879	0.061419	0.943306	1229	3	1.0199
LCE1A	4	0.95872	0.95867	0.999987	18282	0	0.71444	0.023902	0.061475	0.943306	1230	3	0.71444
AK2	4	0.092282	0.18112	0.992125	3479	1	0.92367	0.023911	0.061498	0.943306	1231	3	0.92367
PRR23C	4	0.89858	0.89827	0.999987	17077	0	0.52423	0.023924	0.061533	0.943306	1232	2	0.52423
TMPRSS2	4	0.97372	0.97365	0.999987	18570	0	0.6825	0.023939	0.061563	0.943306	1233	2	0.6825
CHRM3	4	0.46307	0.52221	0.999987	9852	1	0.29876	0.023975	0.061645	0.943306	1234	1	0.29876
MED21	4	0.81166	0.81126	0.999987	15448	0	-0.23012	0.024026	0.061761	0.943306	1235	1	-0.23012
DDT	4	0.99215	0.99221	0.999987	18930	0	0.82236	0.024063	0.061846	0.943306	1236	3	0.82236
SCN9A	4	0.10538	0.19719	0.992505	3778	2	-0.27279	0.024078	0.061869	0.943306	1237	1	-0.27279
ACOT13	4	0.90455	0.90421	0.999987	17198	0	0.78717	0.024082	0.06188	0.943306	1238	2	0.78717
NT5DC3	4	0.31464	0.4394	0.999987	8296	1	0.45805	0.02411	0.061941	0.943306	1239	2	0.45805
CCDC28B	4	0.78612	0.7857	0.999987	14971	0	0.6631	0.024129	0.061991	0.943306	1240	2	0.6631
CRB3	4	0.34966	0.45763	0.999987	8642	1	0.17878	0.02418	0.062105	0.943306	1241	1	0.17878
ENTPD4	4	0.58761	0.60583	0.999987	11486	1	0.39273	0.024182	0.062109	0.943306	1242	2	0.39273
ISYNA1	4	0.051345	0.11976	0.967397	2355	2	-0.74955	0.024231	0.062217	0.943306	1243	1	-0.74955
STATH	4	0.63688	0.64448	0.999987	12229	1	0.70738	0.024267	0.062301	0.943306	1244	3	0.70738
B4GALT2	4	0.94616	0.94609	0.999987	18016	0	0.64587	0.024281	0.062332	0.943306	1245	3	0.64587
ASF1B	4	0.39833	0.48436	0.999987	9136	1	-0.43049	0.024282	0.062333	0.943306	1246	1	-0.43049
PGS1	4	0.95097	0.95088	0.999987	18121	0	1.2474	0.024342	0.06246	0.943306	1247	3	1.2474
EIF3J	4	0.61911	0.63022	0.999987	11960	1	0.67929	0.024362	0.062504	0.943306	1248	2	0.67929
FTSJ3	4	0.78019	0.77975	0.999987	14863	0	0.99818	0.024384	0.062558	0.943306	1249	3	0.99818
GSDMC	4	0.028866	0.072328	0.941172	1461	1	0.93162	0.024416	0.062621	0.943306	1250	3	0.93162
RPL18	4	0.21762	0.333	0.999987	6297	1	0.5915	0.024435	0.06266	0.943306	1251	2	0.5915
SURF6	4	0.69968	0.69963	0.999987	13274	1	1.1102	0.024444	0.062679	0.943306	1252	3	1.1102
UHRF1	4	0.92377	0.92364	0.999987	17580	0	0.71272	0.024475	0.062739	0.943306	1253	3	0.71272
TIA1	4	0.96577	0.96572	0.999987	18413	0	0.4755	0.024486	0.06276	0.943306	1254	2	0.4755
OSBP	4	0.91779	0.91758	0.999987	17457	0	1.1909	0.024486	0.06276	0.943306	1255	3	1.1909
COMMD2	4	0.24697	0.36789	0.999987	6961	1	0.67508	0.024489	0.062768	0.943306	1256	2	0.67508
ZFP2	4	0.13305	0.23081	0.999048	4409	1	0.63982	0.024499	0.062784	0.943306	1257	3	0.63982
HOXA3	4	0.17284	0.279	0.999987	5304	2	0.17009	0.024517	0.062836	0.943306	1258	2	0.17009
MRPS31	4	0.78686	0.78647	0.999987	14988	0	0.86705	0.024528	0.06286	0.943306	1259	3	0.86705
CCT3	4	0.15148	0.25321	0.999987	4823	1	0.25746	0.024537	0.062878	0.943306	1260	1	0.25746
BTNL8	4	0.85395	0.85342	0.999987	16211	0	0.6881	0.024544	0.062895	0.943306	1261	3	0.6881
SLC16A7	4	0.53717	0.56977	0.999987	10799	1	0.61149	0.02458	0.062972	0.943306	1262	3	0.61149
RNF224	4	0.98495	0.98496	0.999987	18786	0	0.8726	0.024585	0.062985	0.943306	1263	3	0.8726
NR3C1	4	0.14397	0.24413	0.999778	4662	1	0.61799	0.024622	0.063069	0.943306	1264	3	0.61799
SAP130	4	0.65151	0.65657	0.999987	12466	1	0.29988	0.024626	0.063079	0.943306	1265	2	0.29988
CCT5	4	0.64627	0.65225	0.999987	12378	1	1.2429	0.024716	0.063277	0.943306	1266	3	1.2429
SLC27A5	4	0.14845	0.24954	0.999987	4759	1	-0.35274	0.024741	0.063334	0.943306	1267	1	-0.35274
PSD	4	0.90595	0.90565	0.999987	17225	0	0.57784	0.024744	0.063347	0.943306	1268	3	0.57784
VPS13A	4	0.93829	0.93825	0.999987	17853	0	0.72821	0.024782	0.063431	0.943306	1269	3	0.72821
TRIP6	4	0.96189	0.9618	0.999987	18350	0	0.35607	0.024843	0.06355	0.943306	1270	1	0.35607
ZNF728	3	0.63293	0.63322	0.999987	12167	0	0.65107	0.024868	0.059279	0.943306	1271	2	0.65107
FMR1	4	0.77932	0.77888	0.999987	14849	0	0.60174	0.024886	0.063651	0.943306	1272	3	0.60174
NPM3	4	0.082479	0.16915	0.990543	3247	1	0.90753	0.024909	0.063708	0.943306	1273	3	0.90753
C1orf106	4	0.7954	0.79501	0.999987	15151	0	0.65719	0.024918	0.063727	0.943306	1274	2	0.65719
SARS2	4	0.23305	0.35141	0.999987	6639	1	0.75078	0.024927	0.063751	0.943306	1275	2	0.75078
PKD1L3	4	0.18391	0.2924	0.999987	5571	2	0.15644	0.024945	0.063795	0.943306	1276	2	0.15644
EEA1	4	0.56776	0.59125	0.999987	11212	1	0.83832	0.024966	0.063842	0.943306	1277	3	0.83832
MYL5	4	0.71079	0.71026	0.999987	13499	1	0.74758	0.02499	0.06389	0.943306	1278	3	0.74758
CENPT	4	0.90134	0.90098	0.999987	17130	0	0.66798	0.024999	0.063909	0.943306	1279	3	0.66798
FBP2	4	0.93596	0.93585	0.999987	17813	0	0.79888	0.025013	0.063941	0.943306	1280	3	0.79888
IHH	4	0.41862	0.49591	0.999987	9370	1	0.75477	0.025018	0.063953	0.943306	1281	3	0.75477
EFNA5	4	0.78381	0.7834	0.999987	14933	0	0.76085	0.025027	0.063972	0.943306	1282	3	0.76085
DAZ2	4	0.27186	0.3975	0.999987	7549	1	0.8042	0.025037	0.063995	0.943306	1283	3	0.8042
C14orf2	4	0.97874	0.97877	0.999987	18660	0	0.98998	0.025042	0.064	0.943306	1284	3	0.98998
NAA40	4	0.64701	0.65287	0.999987	12390	1	0.40269	0.025047	0.06401	0.943306	1285	2	0.40269
MORN4	4	0.87364	0.87322	0.999987	16571	0	-0.10726	0.025098	0.064137	0.943306	1286	1	-0.10726
KLC4	4	0.97219	0.97216	0.999987	18531	0	0.86723	0.025139	0.064223	0.943306	1287	3	0.86723
RABEP1	4	0.86981	0.86939	0.999987	16503	0	0.11898	0.0252	0.064349	0.943306	1288	1	0.11898
STX18	4	0.97461	0.97455	0.999987	18597	0	0.64308	0.02523	0.064413	0.943306	1289	3	0.64308
ZNF561	4	0.23207	0.35027	0.999987	6610	1	0.48198	0.025251	0.064454	0.943306	1290	2	0.48198
ATP6V1A	4	0.86947	0.86905	0.999987	16495	0	0.74603	0.02527	0.064498	0.943306	1291	3	0.74603
ZNF790	4	0.60272	0.61742	0.999987	11697	1	0.99786	0.025349	0.064679	0.943306	1292	2	0.99786
OTOP2	4	0.062185	0.14177	0.974441	2762	3	-0.77999	0.025353	0.064684	0.943306	1293	1	-0.77999
ELF5	4	0.97016	0.97011	0.999987	18498	0	0.57323	0.025361	0.064706	0.943306	1294	3	0.57323
TRIM43B	4	0.89992	0.89957	0.999987	17099	0	0.62942	0.025405	0.064796	0.943306	1295	2	0.62942
KCNH1	4	0.95398	0.95387	0.999987	18187	0	1.0637	0.025442	0.064876	0.943306	1296	3	1.0637
OR4A5	4	0.91997	0.91979	0.999987	17498	0	0.43903	0.025455	0.064898	0.943306	1297	2	0.43903
CHCHD5	4	0.38832	0.47875	0.999987	9043	1	0.49948	0.02546	0.06491	0.943306	1298	2	0.49948
PPP1R12B	4	0.90997	0.90973	0.999987	17300	0	0.95414	0.025469	0.064931	0.943306	1299	3	0.95414
FN1	4	0.93955	0.93952	0.999987	17881	0	0.48835	0.025494	0.064983	0.943306	1300	3	0.48835
BPI	4	0.754	0.75363	0.999987	14357	0	-0.1539	0.025506	0.065007	0.943306	1301	1	-0.1539
ZNF385A	4	0.69474	0.69503	0.999987	13194	1	0.58748	0.025506	0.065008	0.943306	1302	2	0.58748
CNN2	4	0.96659	0.96654	0.999987	18427	0	0.65829	0.025538	0.06508	0.943306	1303	3	0.65829
ITGAL	4	0.020398	0.053739	0.941172	1057	1	0.93769	0.025543	0.065093	0.943306	1304	2	0.93769
TONSL	4	0.37896	0.47357	0.999987	8943	1	0.44863	0.025608	0.065227	0.943306	1305	2	0.44863
SLC30A5	4	0.092398	0.18127	0.992125	3482	2	0.18904	0.025636	0.065301	0.943306	1306	2	0.18904
RABGGTB	4	0.96253	0.96247	0.999987	18364	0	1.0137	0.025645	0.065331	0.943306	1307	2	1.0137
ABHD11	4	0.52029	0.55848	0.999987	10568	1	0.47742	0.025692	0.065424	0.943306	1308	2	0.47742
SERPINA1	4	0.85778	0.85733	0.999987	16280	0	0.77433	0.025701	0.065443	0.943306	1309	2	0.77433
KRTAP5-6	4	0.91743	0.91724	0.999987	17442	0	0.39925	0.02571	0.065464	0.943306	1310	2	0.39925
KDR	4	0.82608	0.82548	0.999987	15704	0	0.70641	0.02573	0.065516	0.943306	1311	3	0.70641
ZNF566	4	0.93888	0.93885	0.999987	17863	0	0.8816	0.025759	0.065577	0.943306	1312	3	0.8816
MS4A7	4	0.9378	0.93777	0.999987	17837	0	0.56599	0.025761	0.065581	0.943306	1313	2	0.56599
UBASH3B	4	0.061724	0.14083	0.974441	2742	2	-0.16915	0.025821	0.065715	0.943306	1314	2	-0.16915
PRIM2	4	0.075246	0.16019	0.985266	3093	1	0.80983	0.02584	0.065752	0.943306	1315	2	0.80983
TMEM106A	4	0.96035	0.96026	0.999987	18317	0	0.81873	0.025846	0.065765	0.943306	1316	3	0.81873
GNLY	4	0.875	0.87456	0.999987	16604	0	0.63838	0.025862	0.065803	0.943306	1317	2	0.63838
ZNF717	4	0.13813	0.23708	0.999426	4522	1	0.70984	0.025887	0.065852	0.943306	1318	2	0.70984
NTMT1	4	0.9883	0.98832	0.999987	18850	0	0.62811	0.025899	0.065885	0.943306	1319	3	0.62811
CMTR1	4	0.88382	0.8834	0.999987	16793	0	0.645	0.025913	0.065914	0.943306	1320	2	0.645
ADAT3	4	0.99297	0.99301	0.999987	18939	0	0.97609	0.025938	0.065973	0.943306	1321	3	0.97609
C9orf78	4	0.23753	0.35672	0.999987	6757	2	0.24483	0.025964	0.066022	0.943306	1322	2	0.24483
PRAP1	4	0.76368	0.76332	0.999987	14528	0	0.78208	0.02604	0.066177	0.943306	1323	3	0.78208
KAAG1	4	0.98652	0.98652	0.999987	18815	0	0.70896	0.026064	0.066231	0.943306	1324	3	0.70896
KRTAP5-1	4	0.34133	0.45325	0.999987	8562	1	0.54378	0.026066	0.066234	0.943306	1325	2	0.54378
SPATA31A3	4	0.84046	0.83975	0.999987	15972	0	1.0087	0.026069	0.066237	0.943306	1326	3	1.0087
PARVA	4	0.83431	0.8337	0.999987	15852	0	0.69413	0.026092	0.066282	0.943306	1327	2	0.69413
CHRAC1	4	0.6163	0.62795	0.999987	11912	1	0.86124	0.026098	0.066292	0.943306	1328	3	0.86124
N6AMT2	4	0.41699	0.49498	0.999987	9355	1	0.55507	0.026117	0.06633	0.943306	1329	2	0.55507
ZNF322	4	0.11941	0.21417	0.994623	4096	2	0.10035	0.026138	0.066375	0.943306	1330	2	0.10035
HAUS6	4	0.6628	0.66627	0.999987	12631	1	0.40905	0.026148	0.066398	0.943306	1331	2	0.40905
HARS	4	0.86237	0.86195	0.999987	16355	0	0.12415	0.026219	0.066571	0.943306	1332	1	0.12415
BTK	4	0.82998	0.82934	0.999987	15763	0	0.66295	0.026239	0.066611	0.943306	1333	3	0.66295
TSEN15	4	0.38403	0.4764	0.999987	8998	1	1.1535	0.026259	0.066649	0.943306	1334	3	1.1535
FAM181B	4	0.98666	0.98665	0.999987	18817	0	0.81898	0.026269	0.066667	0.943306	1335	3	0.81898
ANAPC10	4	0.77462	0.77417	0.999987	14756	0	0.89797	0.026288	0.066714	0.943306	1336	3	0.89797
C17orf98	4	0.94089	0.94083	0.999987	17909	0	0.50296	0.026321	0.066789	0.943306	1337	2	0.50296
LIMD2	4	0.74934	0.74894	0.999987	14263	0	0.58367	0.026326	0.066803	0.943306	1338	2	0.58367
PKD1	4	0.48309	0.53464	0.999987	10075	1	1.0119	0.026335	0.06682	0.943306	1339	2	1.0119
GOLT1B	4	0.77089	0.7705	0.999987	14679	0	0.81739	0.026352	0.066859	0.943306	1340	3	0.81739
WRN	4	0.79391	0.7935	0.999987	15122	0	0.78734	0.02641	0.066985	0.943306	1341	3	0.78734
MRPS5	4	0.69888	0.69885	0.999987	13256	1	0.069115	0.026423	0.067012	0.943306	1342	2	0.069115
ARPC3	4	0.59083	0.6083	0.999987	11542	1	0.35277	0.026474	0.067114	0.943306	1343	1	0.35277
SNTB2	4	0.5744	0.59605	0.999987	11311	1	0.38604	0.026523	0.067199	0.943306	1344	2	0.38604
ARHGEF10	4	0.92818	0.92797	0.999987	17655	0	0.37514	0.026525	0.067204	0.943306	1345	2	0.37514
PDZD2	4	0.98379	0.98379	0.999987	18764	0	0.50896	0.026528	0.067212	0.943306	1346	3	0.50896
HIST2H2AA3	4	0.068365	0.15158	0.980523	2941	1	0.56461	0.026533	0.067224	0.943306	1347	3	0.56461
PDCL3	4	0.88428	0.88386	0.999987	16800	0	0.53434	0.026538	0.067242	0.943306	1348	3	0.53434
CUTA	4	0.31437	0.43925	0.999987	8294	1	0.78799	0.026553	0.06728	0.943306	1349	3	0.78799
CERS2	4	0.67912	0.68074	0.999987	12912	1	0.78197	0.026561	0.067296	0.943306	1350	2	0.78197
ZNF746	4	0.49637	0.54295	0.999987	10242	1	0.33449	0.02657	0.06732	0.943306	1351	2	0.33449
C19orf33	4	0.96423	0.9642	0.999987	18394	0	0.64216	0.026576	0.067333	0.943306	1352	2	0.64216
LPIN3	4	0.95508	0.95497	0.999987	18203	0	0.55211	0.026592	0.067368	0.943306	1353	3	0.55211
TAC3	4	0.16443	0.26878	0.999987	5125	2	-0.42696	0.026627	0.067438	0.943306	1354	1	-0.42696
MARS2	4	0.76987	0.76946	0.999987	14651	0	0.95859	0.026631	0.067453	0.943306	1355	3	0.95859
IPMK	4	0.99329	0.99333	0.999987	18948	0	0.78878	0.026676	0.067547	0.943306	1356	3	0.78878
ATRNL1	4	0.17449	0.28098	0.999987	5344	2	-0.46587	0.026678	0.067554	0.943306	1357	1	-0.46587
NUDT14	4	0.12263	0.21811	0.994623	4180	1	0.91307	0.026681	0.067562	0.943306	1358	3	0.91307
FGD6	4	0.79546	0.79507	0.999987	15152	0	0.56282	0.0267	0.06761	0.943306	1359	3	0.56282
GTF3A	4	0.91059	0.91037	0.999987	17311	0	1.3276	0.026725	0.067671	0.943306	1360	3	1.3276
RASA2	4	0.5417	0.57284	0.999987	10863	1	0.56474	0.02673	0.06768	0.943306	1361	2	0.56474
SUCLG1	4	0.87204	0.87167	0.999987	16542	0	0.63688	0.026762	0.06774	0.943306	1362	3	0.63688
SAMD7	4	0.60854	0.62183	0.999987	11788	1	0.29108	0.026779	0.067777	0.943306	1363	1	0.29108
TMBIM6	4	0.15901	0.26227	0.999987	4997	2	0.27014	0.026787	0.067792	0.943306	1364	2	0.27014
FAM96A	4	0.90763	0.90739	0.999987	17257	0	0.53616	0.026809	0.067842	0.943306	1365	3	0.53616
LRIF1	4	0.9108	0.91058	0.999987	17316	0	0.69474	0.026859	0.067942	0.943306	1366	3	0.69474
CDK11A	4	0.2163	0.33144	0.999987	6268	1	0.64978	0.026868	0.067968	0.943306	1367	3	0.64978
OR52H1	4	0.72841	0.7279	0.999987	13851	0	0.61306	0.026872	0.067973	0.943306	1368	2	0.61306
OR1L3	4	0.72291	0.72237	0.999987	13740	0	0.28825	0.026881	0.067997	0.943306	1369	2	0.28825
C3orf33	4	0.86683	0.86639	0.999987	16444	0	0.47944	0.026983	0.068206	0.943306	1370	2	0.47944
RBPJL	4	0.98381	0.9838	0.999987	18765	0	0.92013	0.027012	0.068259	0.943306	1371	3	0.92013
COA1	4	0.10215	0.19318	0.992505	3694	1	0.32551	0.027014	0.068262	0.943306	1372	2	0.32551
DCAF17	4	0.9803	0.98035	0.999987	18698	0	0.3138	0.027034	0.068309	0.943306	1373	1	0.3138
BHMT	4	0.98483	0.98484	0.999987	18784	0	0.63882	0.027085	0.068409	0.943306	1374	2	0.63882
YOD1	4	0.36573	0.46635	0.999987	8803	1	0.65707	0.027109	0.068465	0.943306	1375	2	0.65707
MRPS23	4	0.26516	0.3896	0.999987	7401	1	0.59682	0.027124	0.068505	0.943306	1376	3	0.59682
CENPK	4	0.59812	0.61382	0.999987	11635	1	0.33726	0.027136	0.068528	0.943306	1377	1	0.33726
PCNA	4	0.78031	0.77987	0.999987	14866	0	0.52571	0.027187	0.068653	0.943306	1378	2	0.52571
TMEM9	4	0.64347	0.64997	0.999987	12332	1	0.543	0.027204	0.068689	0.943306	1379	2	0.543
PLSCR4	4	0.24147	0.36134	0.999987	6840	2	-0.20099	0.027238	0.068765	0.943306	1380	1	-0.20099
RGPD2	4	0.84323	0.84256	0.999987	16015	0	0.7809	0.027252	0.068791	0.943306	1381	3	0.7809
USH1C	4	0.77773	0.77728	0.999987	14820	0	0.59337	0.027296	0.06889	0.943306	1382	3	0.59337
ZPR1	4	0.25108	0.37278	0.999987	7054	2	0.14652	0.02734	0.068987	0.943306	1383	2	0.14652
TMEM199	4	0.71832	0.71769	0.999987	13647	1	1.0331	0.027361	0.069037	0.943306	1384	3	1.0331
HIST2H2AB	4	0.61668	0.62827	0.999987	11920	1	-0.30319	0.02739	0.069111	0.943306	1385	1	-0.30319
MAP2K6	4	0.36776	0.46747	0.999987	8822	1	0.65106	0.027447	0.069221	0.943306	1386	3	0.65106
NEU3	4	0.64922	0.65471	0.999987	12432	1	0.44665	0.027452	0.069228	0.943306	1387	3	0.44665
NOG	4	0.15291	0.25492	0.999987	4855	1	0.30175	0.027471	0.069277	0.943306	1388	2	0.30175
PI16	4	0.97561	0.97556	0.999987	18613	0	0.42943	0.027543	0.069434	0.943306	1389	1	0.42943
MEF2B	4	0.16849	0.27368	0.999987	5202	2	0.34891	0.027567	0.06948	0.943306	1390	2	0.34891
IL1RAPL1	4	0.7593	0.75889	0.999987	14448	0	0.44144	0.027586	0.069519	0.943306	1391	2	0.44144
LRRC66	4	0.68014	0.68163	0.999987	12931	1	0.69578	0.027618	0.069596	0.943306	1392	3	0.69578
RPS20	4	0.83949	0.8388	0.999987	15954	0	0.52517	0.027624	0.069616	0.943306	1393	2	0.52517
FIGNL1	4	0.1609	0.26453	0.999987	5044	2	-0.37402	0.027645	0.069658	0.943306	1394	1	-0.37402
FAM90A1	4	0.96156	0.96146	0.999987	18343	0	0.87132	0.027701	0.069773	0.943306	1395	3	0.87132
NIPBL	4	0.85275	0.85217	0.999987	16193	0	1.2497	0.02771	0.06979	0.943306	1396	3	1.2497
CSTF3	4	0.047029	0.11084	0.967344	2170	2	-0.73054	0.027747	0.069864	0.943306	1397	1	-0.73054
KCTD10	4	0.58584	0.60453	0.999987	11469	1	0.78962	0.027758	0.069886	0.943306	1398	2	0.78962
MORN1	4	0.57993	0.60014	0.999987	11391	1	0.41938	0.027798	0.069974	0.943306	1399	1	0.41938
VASP	4	0.20722	0.32047	0.999987	6076	1	1.0531	0.027845	0.070082	0.943306	1400	3	1.0531
CBWD1	3	0.76884	0.76914	0.999987	14633	0	2.7856	0.027849	0.063785	0.943306	1401	2	2.7856
AKAP2	4	0.99423	0.99429	0.999987	18966	0	0.69833	0.027855	0.070106	0.943306	1402	3	0.69833
HIST1H2AC	4	0.027594	0.069593	0.941172	1400	1	0.51182	0.027899	0.07019	0.943306	1403	2	0.51182
TRIM64B	4	0.57808	0.59877	0.999987	11360	1	0.73642	0.027916	0.070229	0.943306	1404	3	0.73642
CTC1	4	0.96632	0.96626	0.999987	18422	0	0.75587	0.027926	0.070243	0.943306	1405	3	0.75587
SLC25A32	4	0.2657	0.39023	0.999987	7410	1	0.61226	0.027946	0.070286	0.943306	1406	3	0.61226
SPRED2	4	0.13817	0.23714	0.999426	4524	1	0.62647	0.028001	0.0704	0.943306	1407	2	0.62647
LYPD6B	4	0.97078	0.97072	0.999987	18510	0	0.53837	0.028002	0.070401	0.943306	1408	3	0.53837
RBM15	4	0.59139	0.60872	0.999987	11551	1	0.63404	0.028009	0.070417	0.943306	1409	2	0.63404
KIAA1468	4	0.69219	0.69265	0.999987	13149	1	0.31471	0.028018	0.070436	0.943306	1410	2	0.31471
PDGFD	4	0.92146	0.92127	0.999987	17529	0	0.5171	0.028037	0.070477	0.943306	1411	2	0.5171
SSMEM1	4	0.41966	0.49649	0.999987	9378	1	-0.31416	0.028052	0.070499	0.943306	1412	1	-0.31416
FLNA	4	0.78445	0.78401	0.999987	14945	0	0.51735	0.028063	0.070522	0.943306	1413	3	0.51735
ARMT1	4	0.63356	0.64184	0.999987	12179	1	0.62176	0.028068	0.070536	0.943306	1414	3	0.62176
NDUFB10	4	0.98799	0.98802	0.999987	18840	0	0.5105	0.028073	0.07055	0.943306	1415	3	0.5105
CHID1	4	0.90805	0.9078	0.999987	17265	0	0.77657	0.028083	0.070575	0.943306	1416	3	0.77657
TTLL3	4	0.77921	0.77878	0.999987	14844	0	0.81537	0.028124	0.070658	0.943306	1417	3	0.81537
NRTN	3	0.094557	0.16235	0.987191	3525	2	-0.59478	0.02813	0.06421	0.943306	1418	1	-0.59478
TIGD7	4	0.13417	0.2322	0.999426	4432	2	0.16483	0.028144	0.070692	0.943306	1419	2	0.16483
UTP18	4	0.94777	0.94773	0.999987	18046	0	0.93548	0.028145	0.070692	0.943306	1420	3	0.93548
TMC5	4	0.20062	0.31251	0.999987	5927	1	0.82881	0.028153	0.070711	0.943306	1421	2	0.82881
KRTAP4-2	4	0.76563	0.76523	0.999987	14571	0	0.32215	0.028163	0.07073	0.943306	1422	2	0.32215
BCL3	4	0.63817	0.64553	0.999987	12251	1	0.55333	0.028175	0.070757	0.943306	1423	3	0.55333
GIMD1	4	0.52622	0.56243	0.999987	10654	1	0.6244	0.028205	0.07081	0.943306	1424	2	0.6244
PACSIN3	4	0.97668	0.97667	0.999987	18628	0	0.686	0.028226	0.070845	0.943306	1425	3	0.686
LEMD1	4	0.7919	0.79148	0.999987	15084	0	0.93437	0.02824	0.070877	0.943306	1426	2	0.93437
FCER1G	4	0.3164	0.44031	0.999987	8311	1	0.69864	0.028255	0.070912	0.943306	1427	3	0.69864
DLGAP3	4	0.2755	0.40188	0.999987	7636	1	0.75673	0.028269	0.070943	0.943306	1428	2	0.75673
KIAA1210	4	0.55538	0.58238	0.999987	11047	1	0.062633	0.028306	0.071016	0.943306	1429	1	0.062633
TPH1	4	0.78024	0.7798	0.999987	14864	0	0.78104	0.028349	0.071124	0.943306	1430	3	0.78104
RAD50	4	0.81781	0.81734	0.999987	15569	0	0.14102	0.028357	0.071149	0.943306	1431	1	0.14102
TMEM31	4	0.084232	0.17127	0.990543	3285	1	0.75426	0.028366	0.071169	0.943306	1432	3	0.75426
ITGA7	4	0.67861	0.68025	0.999987	12903	1	0.59061	0.028374	0.071182	0.943306	1433	3	0.59061
DNAJC17	4	0.97465	0.9746	0.999987	18599	0	0.64819	0.028385	0.071209	0.943306	1434	3	0.64819
ZC3HAV1	4	0.85831	0.85785	0.999987	16287	0	0.66141	0.028395	0.071236	0.943306	1435	3	0.66141
MED30	4	0.17834	0.28563	0.999987	5441	2	-0.25717	0.028408	0.071267	0.943306	1436	1	-0.25717
APEH	4	0.91543	0.91522	0.999987	17403	0	0.64351	0.028444	0.071348	0.943473	1437	2	0.64351
C11orf44	4	0.97223	0.97219	0.999987	18534	0	0.93153	0.028463	0.071379	0.943473	1438	3	0.93153
NEFH	4	0.011628	0.033648	0.941172	669	3	-0.83663	0.02851	0.071475	0.943657	1439	1	-0.83663
CASC10	4	0.52417	0.56109	0.999987	10625	1	0.78874	0.028561	0.071585	0.943657	1440	2	0.78874
COMMD7	4	0.98785	0.98788	0.999987	18836	0	1.109	0.028569	0.071602	0.943657	1441	3	1.109
ZNF883	4	0.71197	0.7114	0.999987	13523	1	0.35157	0.02858	0.071631	0.943657	1442	2	0.35157
SLC39A4	4	0.74074	0.74024	0.999987	14089	0	0.30554	0.028609	0.071705	0.943657	1443	2	0.30554
DYDC1	4	0.29322	0.42288	0.999987	8010	1	-0.20286	0.028612	0.071707	0.943657	1444	1	-0.20286
MCUR1	4	0.77228	0.77189	0.999987	14708	0	0.92577	0.028626	0.071738	0.943657	1445	3	0.92577
PLA2G2A	4	0.95036	0.9503	0.999987	18107	0	0.75847	0.028693	0.071902	0.945011	1446	3	0.75847
RBBP5	4	0.075431	0.1604	0.985266	3098	2	-0.77031	0.028713	0.071947	0.945011	1447	1	-0.77031
RFX2	4	0.93521	0.93509	0.999987	17800	0	0.51217	0.02875	0.072025	0.945011	1448	3	0.51217
SUPV3L1	4	0.31417	0.43915	0.999987	8291	1	1.2162	0.028755	0.07204	0.945011	1449	3	1.2162
RAC2	4	0.89752	0.89722	0.999987	17052	0	0.4663	0.028775	0.072088	0.945011	1450	2	0.4663
SLC9A8	4	0.24078	0.36051	0.999987	6822	1	0.24063	0.028815	0.072177	0.945285	1451	1	0.24063
TUBAL3	3	0.8892	0.88925	0.999987	16896	0	0.85704	0.028844	0.065303	0.943306	1452	2	0.85704
ADAMTS7	4	0.058526	0.13438	0.974099	2626	2	-0.7302	0.028866	0.07228	0.945285	1453	1	-0.7302
ZNF654	4	0.26927	0.39437	0.999987	7482	2	0.14961	0.028892	0.072336	0.945285	1454	2	0.14961
MBD3L2	4	0.72416	0.72365	0.999987	13769	0	0.73575	0.028902	0.072356	0.945285	1455	3	0.73575
CHEK2	4	0.90047	0.90011	0.999987	17109	0	1.1732	0.028931	0.072425	0.945285	1456	3	1.1732
GCM2	4	0.99446	0.9945	0.999987	18974	0	0.70597	0.02895	0.072465	0.945285	1457	3	0.70597
MPHOSPH6	4	0.98456	0.98457	0.999987	18777	0	0.91355	0.02896	0.072489	0.945285	1458	2	0.91355
SLC20A2	4	0.69279	0.6932	0.999987	13159	1	0.023208	0.028967	0.072505	0.945285	1459	1	0.023208
ENDOU	4	0.44022	0.50861	0.999987	9595	1	0.37468	0.02899	0.072556	0.945302	1460	2	0.37468
ASXL2	4	0.55047	0.57894	0.999987	10983	1	0.088803	0.029018	0.072615	0.945433	1461	2	0.088803
ME1	4	0.41268	0.49247	0.999987	9309	1	0.16782	0.029069	0.07272	0.946151	1462	2	0.16782
TSPAN17	4	0.34126	0.45319	0.999987	8561	1	-0.10701	0.029171	0.072938	0.946895	1463	1	-0.10701
FAM24B	4	0.70065	0.7005	0.999987	13289	1	0.052967	0.029222	0.073047	0.946895	1464	2	0.052967
ADGRG5	4	0.42204	0.49789	0.999987	9407	1	0.41654	0.029264	0.07313	0.946895	1465	2	0.41654
GPR31	4	0.089911	0.17821	0.991755	3420	1	0.40383	0.029272	0.073144	0.946895	1466	2	0.40383
HIST2H3D	3	0.083164	0.14605	0.976345	3262	1	-0.49136	0.029276	0.065963	0.943306	1467	1	-0.49136
GPR75	4	0.76611	0.76572	0.999987	14583	0	0.35991	0.029284	0.07317	0.946895	1468	2	0.35991
TCP1	4	0.52998	0.56494	0.999987	10694	1	1.1321	0.02929	0.07318	0.946895	1469	3	1.1321
WNT3A	4	0.049695	0.11632	0.967344	2278	1	0.76116	0.029316	0.073248	0.946895	1470	3	0.76116
PRUNE2	4	0.2957	0.42576	0.999987	8062	2	-0.42958	0.029323	0.073262	0.946895	1471	1	-0.42958
DNLZ	4	0.99054	0.99057	0.999987	18895	0	0.7787	0.029337	0.073299	0.946895	1472	3	0.7787
CHTF18	4	0.68918	0.68987	0.999987	13088	1	1.1228	0.029353	0.073329	0.946895	1473	3	1.1228
TIMM10B	4	0.97464	0.97459	0.999987	18598	0	0.45897	0.029358	0.073336	0.946895	1474	3	0.45897
IL17REL	4	0.36919	0.46824	0.999987	8836	1	0.28108	0.029374	0.073372	0.946895	1475	2	0.28108
RUFY4	4	0.93416	0.934	0.999987	17786	0	0.11808	0.029425	0.073469	0.94698	1476	1	0.11808
HPX	4	0.77692	0.77648	0.999987	14799	0	0.57981	0.029431	0.073477	0.94698	1477	3	0.57981
ACE2	4	0.93396	0.93381	0.999987	17784	0	0.59794	0.029505	0.073634	0.947364	1478	3	0.59794
ELP3	4	0.015116	0.041761	0.941172	830	2	0.8241	0.02951	0.073644	0.947364	1479	2	0.8241
CHAF1A	4	0.95166	0.95155	0.999987	18132	0	1.2647	0.02955	0.07374	0.947364	1480	3	1.2647
CAPSL	4	0.89346	0.89313	0.999987	16971	0	1.0403	0.029573	0.073787	0.947364	1481	3	1.0403
AKAP7	4	0.92821	0.928	0.999987	17658	0	0.35811	0.029577	0.073798	0.947364	1482	2	0.35811
ZDHHC5	4	0.96716	0.96709	0.999987	18439	0	0.57561	0.029604	0.073851	0.947364	1483	3	0.57561
CISD2	4	0.026983	0.068257	0.941172	1369	1	0.59395	0.029609	0.073857	0.947364	1484	2	0.59395
EFCAB2	4	0.70712	0.70674	0.999987	13433	1	0.76361	0.029628	0.073904	0.947364	1485	2	0.76361
NFAM1	4	0.80833	0.80793	0.999987	15373	0	0.43067	0.029698	0.074065	0.948476	1486	2	0.43067
CXCL5	4	0.48401	0.53521	0.999987	10087	1	0.46187	0.029708	0.07409	0.948476	1487	2	0.46187
KCNA10	3	0.96716	0.96736	0.999987	18438	0	1.4666	0.029797	0.066769	0.943306	1488	2	1.4666
EFCAB1	4	0.74881	0.74836	0.999987	14250	0	1.3546	0.029836	0.074368	0.95132	1489	3	1.3546
PCSK1	4	0.98894	0.98899	0.999987	18866	0	0.468	0.029857	0.074411	0.95132	1490	3	0.468
APC	4	0.85437	0.85384	0.999987	16214	0	0.78344	0.029963	0.074643	0.953256	1491	3	0.78344
ARF3	4	0.63395	0.64215	0.999987	12182	1	0.53051	0.029974	0.074663	0.953256	1492	3	0.53051
NFIB	4	0.92255	0.92239	0.999987	17552	0	0.2912	0.030035	0.074787	0.954206	1493	2	0.2912
GAP43	4	0.95955	0.95946	0.999987	18300	0	0.69514	0.030056	0.074838	0.954224	1494	3	0.69514
SKIL	4	0.42042	0.49694	0.999987	9389	1	-0.0075053	0.030085	0.074891	0.954261	1495	1	-0.0075053
ELK4	4	0.62609	0.63584	0.999987	12061	1	0.30664	0.030125	0.074983	0.954799	1496	2	0.30664
SMG8	4	0.61254	0.625	0.999987	11854	1	0.24344	0.030187	0.075129	0.956022	1497	2	0.24344
VENTX	3	0.80241	0.80242	0.999987	15267	0	0.088551	0.030193	0.067372	0.943306	1498	1	0.088551
FAM65C	4	0.23292	0.35126	0.999987	6638	1	0.44307	0.030274	0.075308	0.956898	1499	2	0.44307
LARS	4	0.24424	0.36466	0.999987	6899	1	0.21099	0.030289	0.075328	0.956898	1500	1	0.21099
NISCH	4	0.99239	0.99245	0.999987	18934	0	1.0983	0.030314	0.075385	0.956898	1501	3	1.0983
AGTR2	4	0.62445	0.63451	0.999987	12039	1	0.46775	0.030324	0.075406	0.956898	1502	2	0.46775
RXFP3	4	0.8131	0.81272	0.999987	15474	0	0.66212	0.030339	0.075448	0.956898	1503	2	0.66212
SF3B1	4	0.44745	0.51287	0.999987	9684	1	0.66393	0.030394	0.07557	0.956924	1504	2	0.66393
FAM46C	4	0.17692	0.28394	0.999987	5395	1	0.66135	0.030405	0.07559	0.956924	1505	3	0.66135
MTMR4	4	0.9825	0.98252	0.999987	18745	0	0.90203	0.03041	0.075601	0.956924	1506	3	0.90203
GDE1	3	0.17439	0.27435	0.999987	5341	1	0.093933	0.030461	0.067743	0.943306	1507	1	0.093933
CYP1A1	4	0.81857	0.8181	0.999987	15579	0	0.54029	0.030474	0.075729	0.957114	1508	2	0.54029
ILF2	4	0.74777	0.74731	0.999987	14232	0	0.4638	0.030492	0.075765	0.957114	1509	2	0.4638
TOMM40L	4	0.40105	0.48592	0.999987	9174	1	0.26592	0.030534	0.075864	0.957114	1510	2	0.26592
GLIPR2	4	0.7374	0.7369	0.999987	14020	0	0.96241	0.03055	0.075892	0.957114	1511	3	0.96241
PRPF4	4	0.060485	0.13835	0.974441	2700	2	0.30596	0.030593	0.075979	0.957114	1512	2	0.30596
C9orf72	4	0.97456	0.97451	0.999987	18592	0	0.74684	0.030598	0.075989	0.957114	1513	3	0.74684
ZNF197	4	0.92884	0.92865	0.999987	17669	0	0.75793	0.030635	0.076075	0.957114	1514	3	0.75793
KIAA0319L	4	0.7909	0.79046	0.999987	15062	0	0.93022	0.030646	0.076101	0.957114	1515	3	0.93022
GALP	4	0.98748	0.98751	0.999987	18828	0	1.0391	0.030668	0.076148	0.957114	1516	3	1.0391
ZMYND15	4	0.39253	0.48108	0.999987	9079	1	0.82682	0.030678	0.076172	0.957114	1517	3	0.82682
HSD17B10	3	0.95245	0.95274	0.999987	18151	0	1.2837	0.03069	0.068092	0.943306	1518	2	1.2837
PPAP2A	4	0.14219	0.24195	0.999426	4617	2	-0.29719	0.030695	0.076217	0.957114	1519	2	-0.29719
AGAP5	4	0.049445	0.11579	0.967344	2269	1	0.32877	0.030746	0.076318	0.957521	1520	2	0.32877
ARMC7	4	0.77641	0.77598	0.999987	14789	0	0.82984	0.030796	0.076421	0.957521	1521	2	0.82984
TIMM9	4	0.91205	0.91186	0.999987	17349	0	0.7945	0.030805	0.076437	0.957521	1522	2	0.7945
NAT10	4	0.6221	0.6326	0.999987	12000	1	0.27213	0.030847	0.076546	0.957521	1523	1	0.27213
IRF4	4	0.9854	0.98539	0.999987	18796	0	0.64022	0.030867	0.076599	0.957521	1524	3	0.64022
LRRC34	4	0.78167	0.78124	0.999987	14890	0	0.41018	0.030896	0.076655	0.957521	1525	2	0.41018
SMR3B	4	0.51738	0.55654	0.999987	10519	1	0.59458	0.030898	0.07666	0.957521	1526	2	0.59458
ZNF234	4	0.50344	0.54744	0.999987	10332	1	0.47981	0.030916	0.076707	0.957521	1527	2	0.47981
ARHGAP40	4	0.71507	0.71443	0.999987	13586	1	0.21386	0.030949	0.076785	0.957521	1528	1	0.21386
TRAF3IP2	4	0.47079	0.52694	0.999987	9923	1	0.45097	0.030986	0.076863	0.957521	1529	2	0.45097
VAX2	4	0.99383	0.99386	0.999987	18955	0	0.82123	0.030996	0.076884	0.957521	1530	3	0.82123
MBD5	4	0.94392	0.94382	0.999987	17966	0	0.51566	0.031	0.076891	0.957521	1531	2	0.51566
AMZ1	4	0.17436	0.28084	0.999987	5339	1	0.71582	0.031007	0.076908	0.957521	1532	2	0.71582
NOTCH2NL	3	0.87005	0.87015	0.999987	16507	0	1.2465	0.031043	0.068605	0.943306	1533	2	1.2465
DDX59	4	0.16064	0.26423	0.999987	5039	1	-0.10332	0.03105	0.077007	0.957521	1534	1	-0.10332
FUNDC2	4	0.045888	0.1085	0.966252	2135	2	-0.50209	0.031152	0.077253	0.957521	1535	1	-0.50209
SEMA3B	4	0.97067	0.97061	0.999987	18507	0	0.49005	0.031213	0.077374	0.957521	1536	3	0.49005
ABCB8	4	0.65629	0.66067	0.999987	12526	1	0.74292	0.03124	0.077433	0.957521	1537	3	0.74292
COL6A5	4	0.5162	0.55578	0.999987	10503	1	-0.18901	0.031253	0.077463	0.957521	1538	1	-0.18901
NPY5R	4	0.9571	0.95705	0.999987	18251	0	0.52655	0.031284	0.077524	0.957521	1539	3	0.52655
SHISA8	4	0.65915	0.66317	0.999987	12572	1	0.48566	0.031295	0.077544	0.957521	1540	3	0.48566
MDM2	4	0.96817	0.9681	0.999987	18458	0	0.56617	0.031322	0.077613	0.957521	1541	3	0.56617
OXR1	4	0.013046	0.036905	0.941172	732	2	-0.085466	0.03134	0.077652	0.957521	1542	2	-0.085466
DNAJC5	4	0.082722	0.16944	0.990543	3253	1	0.83591	0.031349	0.077675	0.957521	1543	3	0.83591
ZNF211	4	0.35277	0.45934	0.999987	8676	1	0.61337	0.031355	0.077689	0.957521	1544	3	0.61337
PTDSS1	4	0.023312	0.06022	0.941172	1194	1	1.0314	0.03137	0.077716	0.957521	1545	2	1.0314
DHRS9	4	0.51963	0.55803	0.999987	10553	1	0.61563	0.031382	0.077742	0.957521	1546	3	0.61563
FAM83G	4	0.99318	0.99322	0.999987	18946	0	0.54292	0.031398	0.077777	0.957521	1547	3	0.54292
CCDC67	4	0.33665	0.45077	0.999987	8508	1	0.68535	0.03142	0.077823	0.957521	1548	3	0.68535
TMEM70	4	0.1992	0.31076	0.999987	5888	1	0.72771	0.031421	0.077827	0.957521	1549	2	0.72771
MAGEA9B	4	0.84351	0.84284	0.999987	16020	0	0.43765	0.031431	0.07785	0.957521	1550	2	0.43765
PTEN	4	0.86229	0.86188	0.999987	16353	0	0.54006	0.031441	0.077874	0.957521	1551	2	0.54006
FUT8	4	0.10042	0.19109	0.992505	3660	1	0.94542	0.031447	0.077888	0.957521	1552	3	0.94542
CCDC173	4	0.4361	0.5062	0.999987	9547	1	-0.068495	0.031456	0.077902	0.957521	1553	2	-0.068495
BHLHE23	4	0.76802	0.76764	0.999987	14617	0	0.76358	0.031518	0.078058	0.957827	1554	3	0.76358
SAMD3	4	0.91613	0.91592	0.999987	17417	0	0.51989	0.031529	0.078075	0.957827	1555	3	0.51989
SYN3	4	0.67501	0.67702	0.999987	12853	1	0.070295	0.031543	0.078101	0.957827	1556	2	0.070295
TMOD1	4	0.72694	0.72642	0.999987	13824	0	0.072502	0.031558	0.078128	0.957827	1557	1	0.072502
HIST1H2BH	4	0.91949	0.91931	0.999987	17492	0	0.57635	0.03159	0.078192	0.957957	1558	3	0.57635
THEG5	4	0.77916	0.77872	0.999987	14843	0	0.65855	0.031614	0.078238	0.957957	1559	2	0.65855
PDCD6IP	4	0.9901	0.99012	0.999987	18886	0	0.50399	0.031659	0.07833	0.958218	1560	2	0.50399
NRXN2	4	0.12769	0.22426	0.998818	4284	2	-0.37461	0.03171	0.078442	0.958218	1561	1	-0.37461
DNASE1	4	0.27125	0.39676	0.999987	7538	1	0.78745	0.031726	0.078481	0.958218	1562	3	0.78745
MAN2B2	4	0.95227	0.95216	0.999987	18148	0	0.44955	0.031736	0.0785	0.958218	1563	2	0.44955
HSD17B13	4	0.16218	0.26608	0.999987	5072	1	0.78027	0.031743	0.07851	0.958218	1564	3	0.78027
PGAM4	4	0.25421	0.37659	0.999987	7130	1	0.6327	0.031811	0.078659	0.958818	1565	2	0.6327
EPHA10	4	0.61663	0.62822	0.999987	11918	1	0.44282	0.031858	0.078752	0.958818	1566	3	0.44282
ZNF565	4	0.85771	0.85726	0.999987	16276	0	0.74779	0.031864	0.07876	0.958818	1567	3	0.74779
MRPL40	4	0.97781	0.97786	0.999987	18650	0	0.8153	0.031875	0.078782	0.958818	1568	3	0.8153
MSANTD3	4	0.68235	0.68362	0.999987	12963	1	0.21229	0.03191	0.078854	0.958818	1569	2	0.21229
COG4	4	0.60916	0.62229	0.999987	11801	1	-0.5224	0.031913	0.078861	0.958818	1570	1	-0.5224
POLR2G	4	0.58061	0.60065	0.999987	11401	1	0.7245	0.031947	0.078936	0.959128	1571	3	0.7245
TRIM16L	4	0.87447	0.87403	0.999987	16595	0	0.48099	0.032065	0.079176	0.959516	1572	3	0.48099
URB2	3	0.41097	0.43964	0.999987	9290	1	0.20302	0.032102	0.070204	0.943306	1573	1	0.20302
QPRT	4	0.06209	0.14159	0.974441	2756	1	0.13811	0.032116	0.079281	0.959516	1574	1	0.13811
FUT2	4	0.99077	0.99082	0.999987	18901	0	0.58257	0.032179	0.079421	0.959516	1575	3	0.58257
MROH2A	4	0.97226	0.97223	0.999987	18537	0	0.61963	0.03219	0.079446	0.959516	1576	3	0.61963
OOSP2	4	0.19779	0.30906	0.999987	5856	1	0.048942	0.032217	0.079513	0.959516	1577	2	0.048942
COLQ	4	0.021779	0.056797	0.941172	1116	1	0.59953	0.032227	0.079545	0.959516	1578	2	0.59953
USP17L21	4	0.1668	0.27168	0.999987	5168	2	-0.33809	0.032268	0.079617	0.959516	1579	1	-0.33809
DDIT4L	4	0.06266	0.14271	0.974441	2783	2	0.14743	0.032268	0.079617	0.959516	1580	2	0.14743
PRPH2	4	0.23993	0.3595	0.999987	6806	1	0.6577	0.032278	0.079644	0.959516	1581	2	0.6577
BLOC1S1	4	0.95535	0.95526	0.999987	18207	0	0.91134	0.032306	0.079715	0.959516	1582	3	0.91134
C18orf21	4	0.31909	0.44163	0.999987	8341	1	1.1163	0.032309	0.079725	0.959516	1583	3	1.1163
OGDHL	4	0.73564	0.73514	0.999987	13989	0	0.70349	0.032317	0.079742	0.959516	1584	3	0.70349
XPC	4	0.23139	0.34946	0.999987	6595	1	0.44465	0.032319	0.079746	0.959516	1585	2	0.44465
MRPL33	4	0.56587	0.58993	0.999987	11192	1	0.95893	0.032356	0.079822	0.959516	1586	3	0.95893
C11orf57	4	0.047523	0.11184	0.967344	2193	3	-0.96228	0.032369	0.079848	0.959516	1587	1	-0.96228
NLRP12	4	0.81162	0.81121	0.999987	15446	0	0.5803	0.0324	0.07991	0.959516	1588	3	0.5803
TFAP4	4	0.55826	0.58442	0.999987	11083	1	-0.017898	0.03242	0.079954	0.959516	1589	1	-0.017898
ZNF704	4	0.47516	0.52966	0.999987	9980	1	0.77042	0.032445	0.080007	0.959516	1590	3	0.77042
OR2T1	4	0.91432	0.9141	0.999987	17379	0	0.56245	0.032462	0.080048	0.959516	1591	3	0.56245
AGAP3	4	0.097924	0.18801	0.992505	3610	2	-0.45873	0.032471	0.080072	0.959516	1592	1	-0.45873
SLC9A3R1	4	0.34815	0.45682	0.999987	8624	1	0.51997	0.032495	0.080125	0.959516	1593	3	0.51997
FAT1	4	0.21201	0.3263	0.999987	6169	1	0.098706	0.032521	0.080169	0.959516	1594	2	0.098706
CENPI	4	0.030524	0.07589	0.945601	1528	2	0.16957	0.032572	0.080289	0.959516	1595	2	0.16957
ST20-MTHFS	4	0.23339	0.35179	0.999987	6646	2	0.46769	0.032597	0.080331	0.959516	1596	2	0.46769
CEACAM4	4	0.68195	0.68328	0.999987	12955	1	0.20783	0.032623	0.080394	0.959516	1597	2	0.20783
TMEM223	4	0.92044	0.92025	0.999987	17509	0	0.48439	0.032649	0.08045	0.959516	1598	2	0.48439
CPLX1	4	0.61729	0.62875	0.999987	11934	1	0.75741	0.03266	0.080466	0.959516	1599	3	0.75741
MIS18A	4	0.10574	0.19762	0.992505	3791	2	0.025124	0.032674	0.080493	0.959516	1600	2	0.025124
OR4S2	4	0.82085	0.82037	0.999987	15627	0	0.22355	0.032724	0.080603	0.959516	1601	1	0.22355
PRR27	4	0.96667	0.96663	0.999987	18428	0	0.57988	0.032825	0.080822	0.959516	1602	3	0.57988
NELL2	4	0.94332	0.94322	0.999987	17957	0	0.50784	0.032826	0.080824	0.959516	1603	1	0.50784
FCGR2A	4	0.94424	0.94414	0.999987	17976	0	0.65204	0.032836	0.080846	0.959516	1604	3	0.65204
EHMT2	4	0.68605	0.68704	0.999987	13028	1	0.59726	0.032875	0.080932	0.959516	1605	3	0.59726
RPP40	4	0.46424	0.52292	0.999987	9867	1	0.82113	0.032928	0.081058	0.959516	1606	2	0.82113
ZNF366	4	0.87553	0.87508	0.999987	16625	0	0.81393	0.032938	0.081081	0.959516	1607	2	0.81393
B3GALNT1	4	0.76248	0.76214	0.999987	14501	0	0.77204	0.032969	0.08115	0.959516	1608	2	0.77204
TTC1	4	0.59512	0.61159	0.999987	11599	1	0.41794	0.032978	0.081169	0.959516	1609	2	0.41794
GINS4	4	0.95552	0.95542	0.999987	18212	0	1.4396	0.032993	0.081202	0.959516	1610	3	1.4396
HSPA9	4	0.097346	0.18734	0.992505	3596	1	0.88087	0.033004	0.081226	0.959516	1611	3	0.88087
RWDD2B	4	0.90579	0.90549	0.999987	17219	0	0.061065	0.033028	0.081273	0.959516	1612	1	0.061065
ZNF3	4	0.20757	0.32089	0.999987	6082	1	0.69892	0.03306	0.081343	0.959516	1613	3	0.69892
ZNF335	4	0.89977	0.89944	0.999987	17097	0	0.76872	0.033062	0.081346	0.959516	1614	2	0.76872
TMEM119	4	0.93341	0.93322	0.999987	17772	0	0.67987	0.033094	0.081415	0.959516	1615	3	0.67987
MEOX2	4	0.57868	0.59919	0.999987	11369	1	-0.062458	0.03313	0.081495	0.959516	1616	1	-0.062458
CCL19	4	0.99228	0.99234	0.999987	18933	0	0.66934	0.033151	0.081534	0.959516	1617	3	0.66934
HDGFRP2	4	0.96956	0.96951	0.999987	18486	0	0.66967	0.033156	0.081547	0.959516	1618	2	0.66967
CALCOCO1	4	0.23331	0.35169	0.999987	6645	2	0.10961	0.033166	0.081564	0.959516	1619	2	0.10961
ZFYVE26	4	0.074707	0.15952	0.985266	3080	1	0.45317	0.033177	0.081585	0.959516	1620	2	0.45317
ADGRG3	4	0.48786	0.53763	0.999987	10127	1	0.4986	0.033179	0.08159	0.959516	1621	3	0.4986
HEATR3	4	0.11051	0.20353	0.993148	3903	2	0.088812	0.03318	0.081594	0.959516	1622	2	0.088812
NSF	4	0.42858	0.50171	0.999987	9467	1	0.93567	0.033196	0.081629	0.959516	1623	3	0.93567
TWISTNB	4	0.74105	0.74054	0.999987	14094	0	0.50366	0.033332	0.081945	0.960841	1624	2	0.50366
CTF1	4	0.85116	0.85058	0.999987	16165	0	1.0822	0.03336	0.082006	0.960841	1625	3	1.0822
C17orf64	4	0.26951	0.39466	0.999987	7486	1	-0.040103	0.033383	0.082064	0.960841	1626	1	-0.040103
RPS4Y2	4	0.9565	0.95643	0.999987	18233	0	0.44292	0.033388	0.082078	0.960841	1627	3	0.44292
CCDC14	4	0.76826	0.76785	0.999987	14619	0	0.65717	0.033395	0.082088	0.960841	1628	2	0.65717
CTSF	4	0.57382	0.59565	0.999987	11300	1	0.46844	0.033405	0.082107	0.960841	1629	3	0.46844
SIK1	4	0.46982	0.52633	0.999987	9915	1	0.39346	0.033434	0.082181	0.960841	1630	2	0.39346
PSME4	4	0.94061	0.94053	0.999987	17901	0	0.54706	0.033456	0.082235	0.960841	1631	3	0.54706
ZNF264	4	0.61615	0.62783	0.999987	11911	1	0.46146	0.033462	0.082246	0.960841	1632	3	0.46146
SLC12A6	4	0.23917	0.35866	0.999987	6792	2	0.28773	0.033478	0.082283	0.960841	1633	2	0.28773
GABRR1	4	0.14101	0.24054	0.999426	4589	2	-0.095782	0.033484	0.082295	0.960841	1634	1	-0.095782
DEF6	4	0.025047	0.064062	0.941172	1277	2	-0.4528	0.033535	0.082404	0.96102	1635	1	-0.4528
SLC22A18	4	0.67465	0.67671	0.999987	12847	1	0.32621	0.033551	0.082438	0.96102	1636	2	0.32621
PYROXD1	4	0.75207	0.75169	0.999987	14320	0	-0.011839	0.033586	0.082505	0.96102	1637	1	-0.011839
DPP9	4	0.058519	0.13436	0.974099	2625	2	0.11691	0.033614	0.082565	0.96102	1638	2	0.11691
ALKBH8	4	0.6769	0.67872	0.999987	12879	1	0.5859	0.033635	0.08261	0.96102	1639	2	0.5859
FAHD1	4	0.66328	0.66668	0.999987	12641	1	-0.16396	0.033636	0.082612	0.96102	1640	1	-0.16396
SMN2	4	0.74444	0.74395	0.999987	14159	0	0.19409	0.033687	0.082717	0.961037	1641	1	0.19409
CLTC	4	0.97242	0.97238	0.999987	18539	0	0.74687	0.033698	0.082743	0.961037	1642	2	0.74687
EIF4A1	4	0.54571	0.57562	0.999987	10916	1	0.82165	0.033712	0.082764	0.961037	1643	3	0.82165
MBNL3	4	0.18154	0.28954	0.999987	5509	1	1.0018	0.033751	0.082849	0.961282	1644	3	1.0018
ISG15	4	0.59121	0.60857	0.999987	11548	1	-0.31713	0.033788	0.082929	0.961282	1645	1	-0.31713
RTEL1	4	0.32108	0.44264	0.999987	8365	1	0.59678	0.033839	0.083043	0.961282	1646	2	0.59678
PRSS46	4	0.3182	0.4412	0.999987	8329	1	0.81212	0.033843	0.083051	0.961282	1647	3	0.81212
HDGFL1	4	0.86302	0.86259	0.999987	16369	0	0.84791	0.033865	0.083091	0.961282	1648	3	0.84791
SECISBP2	4	0.010555	0.0312	0.941172	610	3	-1.422	0.03389	0.08314	0.961282	1649	1	-1.422
JAKMIP2	4	0.74154	0.74104	0.999987	14101	0	0.51514	0.03396	0.083301	0.961282	1650	2	0.51514
NLRP11	4	0.43759	0.50705	0.999987	9563	1	0.54319	0.033991	0.083365	0.961282	1651	2	0.54319
ANP32A	4	0.77132	0.77093	0.999987	14686	0	0.69041	0.034009	0.083407	0.961282	1652	3	0.69041
TMEM86B	4	0.55243	0.58032	0.999987	11004	1	0.72089	0.034012	0.083413	0.961282	1653	3	0.72089
G6PD	4	0.9931	0.99314	0.999987	18943	0	1.149	0.034014	0.083422	0.961282	1654	3	1.149
ZCCHC14	4	0.014504	0.04033	0.941172	798	2	-0.04343	0.034023	0.083445	0.961282	1655	2	-0.04343
DIS3L	4	0.12037	0.21534	0.994623	4122	2	-0.22359	0.034042	0.083488	0.961282	1656	2	-0.22359
ARHGEF18	4	0.080967	0.16725	0.989439	3216	1	0.48887	0.034065	0.083546	0.961282	1657	2	0.48887
MRPS12	4	0.96245	0.96239	0.999987	18361	0	0.88797	0.034072	0.083567	0.961282	1658	3	0.88797
UBIAD1	4	0.83548	0.83486	0.999987	15872	0	0.24154	0.034092	0.083609	0.961282	1659	2	0.24154
PIGQ	4	0.035611	0.086857	0.952558	1733	1	0.56724	0.034143	0.083724	0.961282	1660	2	0.56724
MROH2B	4	0.84841	0.84783	0.999987	16113	0	0.51299	0.034192	0.083837	0.961282	1661	3	0.51299
LRRC8C	4	0.86543	0.865	0.999987	16412	0	0.32256	0.034194	0.083837	0.961282	1662	2	0.32256
NOP16	4	0.58503	0.6039	0.999987	11463	1	0.69844	0.034244	0.083948	0.961282	1663	3	0.69844
CMTM5	4	0.98133	0.98136	0.999987	18717	0	0.69937	0.03425	0.083957	0.961282	1664	3	0.69937
NUP133	4	0.0046436	0.016276	0.941172	323	2	-0.19889	0.034265	0.083986	0.961282	1665	2	-0.19889
OR4X2	4	0.55229	0.58021	0.999987	11002	1	-0.19068	0.034295	0.084044	0.961306	1666	1	-0.19068
NPY4R	4	0.28169	0.40926	0.999987	7775	1	-0.36365	0.034396	0.084276	0.962413	1667	1	-0.36365
ZNF587	4	0.99332	0.99336	0.999987	18949	0	0.62578	0.034402	0.084292	0.962413	1668	2	0.62578
ZNF317	4	0.1844	0.29301	0.999987	5585	1	0.34009	0.034412	0.084309	0.962413	1669	2	0.34009
FAM133B	4	0.62691	0.63648	0.999987	12072	1	0.053419	0.034447	0.08438	0.962413	1670	1	0.053419
KCTD14	4	0.90698	0.90673	0.999987	17248	0	0.62211	0.034455	0.084393	0.962413	1671	2	0.62211
JCHAIN	4	0.71805	0.71742	0.999987	13641	1	-0.24997	0.034497	0.084481	0.962793	1672	1	-0.24997
NARR	4	0.73214	0.73169	0.999987	13926	0	0.52881	0.034529	0.08454	0.962793	1673	2	0.52881
CENPC	4	0.611	0.62375	0.999987	11829	1	0.59215	0.034548	0.084577	0.962793	1674	2	0.59215
C9orf50	4	0.0205	0.053969	0.941172	1061	1	0.46277	0.034599	0.084681	0.963393	1675	2	0.46277
MRPS7	4	0.92071	0.92051	0.999987	17515	0	0.59131	0.034677	0.084837	0.964138	1676	2	0.59131
COPG1	4	0.98235	0.98237	0.999987	18743	0	0.71751	0.0347	0.084881	0.964138	1677	3	0.71751
LRTOMT	4	0.86837	0.86795	0.999987	16477	0	0.75402	0.03475	0.084996	0.964138	1678	2	0.75402
RPS6KA3	4	0.10166	0.19258	0.992505	3683	2	0.2161	0.034761	0.085014	0.964138	1679	2	0.2161
CREBRF	4	0.84389	0.84321	0.999987	16027	0	0.45888	0.034781	0.085054	0.964138	1680	3	0.45888
SLC10A7	4	0.229	0.3466	0.999987	6543	1	0.61846	0.034793	0.085081	0.964138	1681	2	0.61846
TULP3	4	0.91653	0.91631	0.999987	17426	0	0.68833	0.034801	0.085099	0.964138	1682	3	0.68833
OPA1	4	0.71561	0.71498	0.999987	13598	1	0.65346	0.034852	0.085206	0.964775	1683	2	0.65346
UBB	4	0.6864	0.68734	0.999987	13036	1	-0.091694	0.034902	0.08532	0.964891	1684	1	-0.091694
PAPOLG	4	0.73202	0.73155	0.999987	13922	0	0.48446	0.034953	0.085419	0.964891	1685	2	0.48446
PCDHA11	4	0.95577	0.95569	0.999987	18217	0	0.53722	0.034956	0.085425	0.964891	1686	3	0.53722
AP3M1	4	0.48385	0.53512	0.999987	10085	1	0.81276	0.034962	0.085435	0.964891	1687	3	0.81276
TSPAN1	4	0.84455	0.84389	0.999987	16042	0	-0.081496	0.035003	0.085521	0.964891	1688	1	-0.081496
TMOD3	4	0.77346	0.77304	0.999987	14732	0	0.054008	0.035054	0.085635	0.964891	1689	1	0.054008
EFS	4	0.87849	0.87806	0.999987	16681	0	0.53735	0.035059	0.08565	0.964891	1690	2	0.53735
C14orf28	4	0.99165	0.9917	0.999987	18919	0	0.78972	0.035061	0.085654	0.964891	1691	3	0.78972
TRIM37	4	0.9001	0.89974	0.999987	17102	0	0.92064	0.035069	0.085671	0.964891	1692	2	0.92064
RPL34	4	0.0030481	0.01085	0.941172	210	2	-1.0439	0.035105	0.085737	0.96507	1693	2	-1.0439
HORMAD2	4	0.81624	0.81586	0.999987	15534	0	0.4257	0.035133	0.085801	0.965218	1694	2	0.4257
TPI1	4	0.97993	0.97999	0.999987	18692	0	0.54996	0.035155	0.085856	0.965274	1695	2	0.54996
OR2B11	4	0.45806	0.5192	0.999987	9796	1	0.5024	0.035201	0.085954	0.965355	1696	3	0.5024
NFYA	4	0.060703	0.13876	0.974441	2711	1	0.16086	0.035206	0.085964	0.965355	1697	2	0.16086
NARFL	4	0.94791	0.94787	0.999987	18054	0	0.45365	0.035256	0.08607	0.965524	1698	1	0.45365
HOXB6	4	0.88071	0.88022	0.999987	16731	0	0.63164	0.035261	0.08608	0.965524	1699	3	0.63164
ANKRD53	4	0.84829	0.84769	0.999987	16108	0	0.35504	0.035307	0.086188	0.965615	1700	1	0.35504
SLFN12	4	0.89751	0.89722	0.999987	17051	0	0.52442	0.035389	0.086367	0.965615	1701	2	0.52442
PHC1	4	0.18453	0.29317	0.999987	5588	2	-0.54911	0.035408	0.086401	0.965615	1702	1	-0.54911
TMEM25	4	0.042965	0.10246	0.96052	2026	2	-0.23897	0.035422	0.086427	0.965615	1703	2	-0.23897
HIST1H2BJ	4	0.85716	0.85668	0.999987	16264	0	0.31273	0.035459	0.086514	0.965615	1704	2	0.31273
CHDH	4	0.13882	0.23796	0.999426	4544	1	0.44803	0.035488	0.086565	0.965615	1705	3	0.44803
MXRA7	4	0.89814	0.89785	0.999987	17067	0	0.56975	0.035509	0.0866	0.965615	1706	2	0.56975
TAOK3	4	0.8016	0.80121	0.999987	15250	0	0.68884	0.035512	0.086602	0.965615	1707	3	0.68884
TMEM256	4	0.98724	0.98726	0.999987	18826	0	0.51866	0.035535	0.086663	0.965615	1708	3	0.51866
PRDM4	4	0.58675	0.60518	0.999987	11478	1	0.60947	0.035541	0.086679	0.965615	1709	3	0.60947
CAND1	4	0.91048	0.91025	0.999987	17309	0	0.52734	0.035547	0.086689	0.965615	1710	3	0.52734
CSRP1	4	0.88498	0.88456	0.999987	16808	0	0.6077	0.03555	0.086695	0.965615	1711	2	0.6077
CD93	4	0.9301	0.92989	0.999987	17695	0	0.66649	0.035606	0.086807	0.966253	1712	3	0.66649
TMEM189	4	0.98624	0.98624	0.999987	18811	0	0.56574	0.035653	0.086901	0.966253	1713	3	0.56574
INTU	4	0.13456	0.2327	0.999426	4440	2	-0.55624	0.035661	0.08692	0.966253	1714	1	-0.55624
GPR83	4	0.78659	0.78618	0.999987	14982	0	0.44232	0.035677	0.086954	0.966253	1715	3	0.44232
ATP6V0B	4	0.017539	0.047263	0.941172	934	2	-0.1631	0.035712	0.087031	0.966477	1716	2	-0.1631
RGPD5	4	0.29819	0.42876	0.999987	8120	2	0.27194	0.035807	0.087228	0.966477	1717	2	0.27194
DNAJA3	4	0.011076	0.032395	0.941172	642	1	0.30357	0.035813	0.087234	0.966477	1718	2	0.30357
CFAP52	4	0.025239	0.064484	0.941172	1287	2	-0.024849	0.035863	0.087342	0.966477	1719	2	-0.024849
CLUL1	4	0.13463	0.23278	0.999426	4441	1	0.66036	0.035878	0.087374	0.966477	1720	3	0.66036
ZNF324	4	0.20073	0.31264	0.999987	5929	1	0.40005	0.035895	0.087414	0.966477	1721	3	0.40005
SYNPR	4	0.88129	0.88082	0.999987	16746	0	0.4233	0.035914	0.087458	0.966477	1722	3	0.4233
TP73	4	0.76611	0.76572	0.999987	14582	0	0.54708	0.035915	0.087459	0.966477	1723	2	0.54708
CCL15	4	0.9443	0.9442	0.999987	17978	0	0.69618	0.035925	0.08748	0.966477	1724	3	0.69618
SKP1	4	0.013409	0.037744	0.941172	749	2	-0.71493	0.035965	0.08757	0.966914	1725	1	-0.71493
MKS1	3	0.29586	0.35789	0.999987	8065	1	0.95577	0.035985	0.076069	0.957114	1726	2	0.95577
LOC100129924	4	0.9735	0.97343	0.999987	18564	0	0.59956	0.036026	0.087695	0.967491	1727	3	0.59956
PLEKHM2	4	0.81523	0.81484	0.999987	15511	0	0.48696	0.036066	0.087774	0.967491	1728	2	0.48696
TOE1	4	0.97028	0.97022	0.999987	18500	0	0.46692	0.036116	0.087886	0.967547	1729	2	0.46692
ESM1	4	0.84123	0.8405	0.999987	15980	0	0.23552	0.036167	0.087985	0.967547	1730	2	0.23552
MRLN	4	0.29737	0.42777	0.999987	8099	1	0.6331	0.036168	0.087988	0.967547	1731	3	0.6331
TSSK2	4	0.89816	0.89787	0.999987	17068	0	0.6519	0.03621	0.088092	0.967547	1732	3	0.6519
DUOX1	4	0.73974	0.73922	0.999987	14064	0	0.13417	0.036217	0.088111	0.967547	1733	1	0.13417
CUL4B	4	0.83118	0.83058	0.999987	15786	0	0.54886	0.036227	0.088133	0.967547	1734	2	0.54886
SRY	4	0.8508	0.85021	0.999987	16157	0	0.7153	0.036228	0.088134	0.967547	1735	3	0.7153
CMTM4	4	0.4419	0.50959	0.999987	9618	1	0.36551	0.036318	0.088329	0.968643	1736	2	0.36551
MTFR2	4	0.2859	0.41418	0.999987	7849	2	0.24186	0.036324	0.08834	0.968643	1737	2	0.24186
TMEM241	4	0.97235	0.97231	0.999987	18538	0	0.67733	0.036357	0.08841	0.968643	1738	2	0.67733
CITED1	4	0.25692	0.37979	0.999987	7204	1	0.36604	0.036369	0.088436	0.968643	1739	1	0.36604
SEMA4A	4	0.41397	0.49322	0.999987	9323	1	0.36608	0.03642	0.088544	0.968649	1740	2	0.36608
KIAA0930	4	0.69909	0.69905	0.999987	13261	1	0.82629	0.036465	0.088658	0.968649	1741	3	0.82629
ZCCHC5	4	0.67469	0.67675	0.999987	12848	1	-0.13619	0.03647	0.088668	0.968649	1742	1	-0.13619
CH17-360D5.1	4	0.052044	0.1212	0.968248	2380	1	0.67754	0.036484	0.0887	0.968649	1743	3	0.67754
MCEMP1	4	0.15309	0.25514	0.999987	4863	1	0.29341	0.036521	0.088786	0.968649	1744	2	0.29341
RHNO1	4	0.08705	0.17465	0.99167	3355	1	0.42859	0.036563	0.088881	0.968649	1745	2	0.42859
IMP4	4	0.19243	0.30269	0.999987	5757	2	0.15573	0.036571	0.088905	0.968649	1746	2	0.15573
YPEL4	4	0.7115	0.71093	0.999987	13515	1	0.3509	0.036584	0.088932	0.968649	1747	2	0.3509
CXCL1	4	0.22431	0.34096	0.999987	6438	2	0.0070118	0.036622	0.089009	0.968649	1748	2	0.0070118
YIPF7	4	0.95881	0.95876	0.999987	18284	0	0.60942	0.036622	0.08901	0.968649	1749	3	0.60942
TVP23C-CDRT4	4	0.90271	0.90237	0.999987	17157	0	0.9706	0.036628	0.08902	0.968649	1750	3	0.9706
TMEM109	4	0.82015	0.81967	0.999987	15610	0	0.52118	0.036638	0.089045	0.968649	1751	2	0.52118
CEBPG	4	0.79533	0.79495	0.999987	15149	0	0.41629	0.036723	0.089215	0.96966	1752	2	0.41629
CRHBP	4	0.9168	0.9166	0.999987	17432	0	0.75446	0.03676	0.089295	0.96966	1753	3	0.75446
GPR89B	4	0.6901	0.69073	0.999987	13110	1	0.68028	0.036784	0.089342	0.96966	1754	3	0.68028
NCR1	4	0.94826	0.94823	0.999987	18062	0	0.58382	0.03679	0.089349	0.96966	1755	2	0.58382
PBX3	4	0.66571	0.66888	0.999987	12686	1	0.26998	0.036824	0.089422	0.96966	1756	2	0.26998
KRTAP26-1	4	0.52265	0.56009	0.999987	10603	1	0.80788	0.036832	0.089442	0.96966	1757	3	0.80788
SECISBP2L	4	0.80489	0.80452	0.999987	15307	0	0.89098	0.036922	0.089641	0.970333	1758	3	0.89098
HEATR6	4	0.52038	0.55854	0.999987	10570	1	-0.30839	0.036925	0.089643	0.970333	1759	1	-0.30839
BDKRB1	4	0.93599	0.93588	0.999987	17814	0	0.2091	0.036975	0.089748	0.970333	1760	1	0.2091
SON	4	0.99	0.99002	0.999987	18883	0	0.80834	0.036995	0.089782	0.970333	1761	3	0.80834
MCU	4	0.79427	0.79387	0.999987	15126	0	0.47529	0.037008	0.08981	0.970333	1762	2	0.47529
ISLR	4	0.55866	0.58469	0.999987	11090	1	0.070145	0.037026	0.089845	0.970333	1763	1	0.070145
TMEM50A	4	0.11374	0.20738	0.993148	3979	1	0.34372	0.037063	0.089929	0.970333	1764	2	0.34372
ACAP1	4	0.63471	0.64273	0.999987	12194	1	0.21923	0.037077	0.089963	0.970333	1765	2	0.21923
DYRK3	4	0.75915	0.75874	0.999987	14443	0	0.86666	0.037085	0.089988	0.970333	1766	3	0.86666
KRTAP2-1	4	0.97649	0.97648	0.999987	18624	0	0.6261	0.037095	0.090012	0.970333	1767	3	0.6261
HS3ST2	4	0.7198	0.7192	0.999987	13673	1	0.39363	0.037127	0.090074	0.970451	1768	2	0.39363
FOXJ1	4	0.57999	0.60018	0.999987	11392	1	0.12647	0.037178	0.090192	0.971181	1769	1	0.12647
PSMA6	4	0.040679	0.097639	0.959396	1938	2	-0.21528	0.037279	0.090411	0.972696	1770	2	-0.21528
WRB	4	0.23169	0.34983	0.999987	6600	1	0.62265	0.037292	0.090435	0.972696	1771	2	0.62265
SEMA4D	4	0.97182	0.97179	0.999987	18522	0	0.79271	0.037333	0.090534	0.973209	1772	3	0.79271
DCT	4	0.20271	0.31502	0.999987	5966	1	0.46204	0.03738	0.090615	0.973209	1773	2	0.46204
VSIG4	4	0.4518	0.51544	0.999987	9731	1	0.68991	0.03739	0.090642	0.973209	1774	3	0.68991
LSMEM1	4	0.60381	0.61825	0.999987	11714	1	0.2739	0.03743	0.09072	0.973209	1775	2	0.2739
DPH5	4	0.7558	0.75539	0.999987	14384	0	0.51778	0.037456	0.090772	0.973209	1776	2	0.51778
RAD51B	4	0.96695	0.96689	0.999987	18434	0	0.45525	0.03751	0.09089	0.973209	1777	3	0.45525
CORO7	4	0.80128	0.8009	0.999987	15246	0	0.68747	0.037531	0.090937	0.973209	1778	3	0.68747
CAMK4	4	0.59349	0.61034	0.999987	11585	1	0.27716	0.037582	0.091045	0.973209	1779	1	0.27716
PSME3	4	0.53495	0.56827	0.999987	10766	1	0.75522	0.037599	0.091072	0.973209	1780	2	0.75522
PHLPP1	4	0.87527	0.87482	0.999987	16617	0	0.48513	0.03765	0.09118	0.973209	1781	3	0.48513
SNAP47	4	0.48198	0.53394	0.999987	10063	1	0.51384	0.037668	0.091222	0.973209	1782	3	0.51384
RND1	4	0.96774	0.96769	0.999987	18447	0	0.74911	0.037674	0.091235	0.973209	1783	3	0.74911
DAZAP2	4	0.83094	0.83033	0.999987	15782	0	0.90969	0.037719	0.09133	0.973209	1784	2	0.90969
KRTAP12-3	4	0.18956	0.29923	0.999987	5694	1	-0.028583	0.037733	0.091364	0.973209	1785	1	-0.028583
YEATS4	4	0.96514	0.96509	0.999987	18404	0	0.94185	0.037759	0.091415	0.973209	1786	3	0.94185
PSMD8	4	0.71344	0.71283	0.999987	13553	1	0.96742	0.037763	0.091423	0.973209	1787	2	0.96742
SMCO2	4	0.87718	0.87673	0.999987	16659	0	0.49692	0.037765	0.091426	0.973209	1788	3	0.49692
HMOX1	4	0.74401	0.74354	0.999987	14147	0	0.48199	0.037772	0.091442	0.973209	1789	3	0.48199
TGM7	4	0.49894	0.54457	0.999987	10273	1	0.50217	0.037784	0.091471	0.973209	1790	2	0.50217
ABCC2	4	0.76496	0.76459	0.999987	14557	0	0.68965	0.037796	0.091501	0.973209	1791	2	0.68965
RFX6	4	0.31217	0.43814	0.999987	8272	1	-0.032614	0.037834	0.09158	0.973505	1792	1	-0.032614
ASAP2	4	0.77513	0.77469	0.999987	14766	0	-0.20532	0.037935	0.091807	0.975374	1793	1	-0.20532
PAF1	3	0.91797	0.91808	0.999987	17460	0	0.85532	0.038002	0.079103	0.959516	1794	2	0.85532
UQCRHL	4	0.16419	0.26848	0.999987	5115	1	0.7886	0.038053	0.092078	0.975844	1795	3	0.7886
GRK7	4	0.99092	0.99097	0.999987	18905	0	0.43083	0.038087	0.092142	0.975844	1796	2	0.43083
MGAT4A	4	0.87365	0.87323	0.999987	16572	0	0.52379	0.038096	0.092158	0.975844	1797	3	0.52379
NPLOC4	4	0.28319	0.41099	0.999987	7804	1	0.096245	0.038137	0.09225	0.975844	1798	1	0.096245
LRFN2	4	0.75424	0.75386	0.999987	14361	0	0.53747	0.038149	0.092265	0.975844	1799	2	0.53747
XAGE1E	4	0.36266	0.4647	0.999987	8771	1	-0.14315	0.038188	0.092344	0.975844	1800	1	-0.14315
ROBO4	4	0.27231	0.39806	0.999987	7559	1	0.60873	0.038226	0.092427	0.975844	1801	2	0.60873
PRSS56	4	0.70076	0.70061	0.999987	13290	1	-0.004608	0.038238	0.092449	0.975844	1802	1	-0.004608
SLC6A16	4	0.95014	0.95009	0.999987	18102	0	0.84541	0.038304	0.092595	0.975844	1803	2	0.84541
NCOA3	4	0.78856	0.78813	0.999987	15022	0	0.38417	0.038337	0.092664	0.975844	1804	2	0.38417
CST6	4	0.25309	0.37521	0.999987	7101	1	0.19287	0.038339	0.092669	0.975844	1805	2	0.19287
TRAF1	4	0.29514	0.42508	0.999987	8049	1	0.68989	0.038358	0.092718	0.975844	1806	3	0.68989
ZNF324B	4	0.72819	0.72769	0.999987	13850	0	0.45044	0.038389	0.092788	0.975844	1807	2	0.45044
UMOD	4	0.71478	0.71413	0.999987	13581	1	0.50336	0.038392	0.092791	0.975844	1808	3	0.50336
ATG2B	4	0.80337	0.80296	0.999987	15281	0	0.61376	0.038429	0.092878	0.975844	1809	3	0.61376
FOSB	4	0.21227	0.3266	0.999987	6175	2	0.048029	0.03844	0.092902	0.975844	1810	1	0.048029
FERMT3	4	0.96136	0.96127	0.999987	18338	0	0.76281	0.038441	0.092904	0.975844	1811	3	0.76281
TNFSF18	4	0.96926	0.96919	0.999987	18481	0	0.86858	0.03847	0.092963	0.975844	1812	3	0.86858
PINX1	4	0.8737	0.87328	0.999987	16574	0	0.30504	0.03849	0.093009	0.975844	1813	2	0.30504
KCTD21	4	0.85262	0.85204	0.999987	16189	0	0.60046	0.038503	0.093032	0.975844	1814	3	0.60046
SRP9	4	0.73349	0.73302	0.999987	13945	0	0.33454	0.038547	0.093118	0.975844	1815	2	0.33454
MTIF2	4	0.73009	0.72958	0.999987	13882	0	0.87684	0.038571	0.09316	0.975844	1816	3	0.87684
RPL37	4	0.050674	0.11837	0.967397	2321	2	-0.62286	0.038591	0.093204	0.975844	1817	1	-0.62286
AQP3	4	0.78387	0.78346	0.999987	14934	0	0.68365	0.038608	0.093244	0.975844	1818	3	0.68365
AGGF1	4	0.65685	0.66115	0.999987	12530	1	0.65927	0.038692	0.093424	0.975844	1819	3	0.65927
CYP24A1	4	0.80397	0.80357	0.999987	15291	0	0.42144	0.038695	0.093427	0.975844	1820	3	0.42144
AQP6	4	0.28793	0.41661	0.999987	7903	2	-0.36771	0.038743	0.093529	0.975844	1821	1	-0.36771
TRAPPC11	4	0.30256	0.43323	0.999987	8191	1	0.61644	0.03878	0.093607	0.975844	1822	2	0.61644
HTR3B	4	0.51999	0.55828	0.999987	10561	1	0.28132	0.038793	0.093628	0.975844	1823	1	0.28132
SYDE1	4	0.9846	0.98461	0.999987	18779	0	0.49758	0.0388	0.093643	0.975844	1824	3	0.49758
TMEM154	4	0.93062	0.93039	0.999987	17701	0	0.61091	0.038825	0.093692	0.975844	1825	2	0.61091
OR2H2	4	0.98122	0.98125	0.999987	18713	0	0.78364	0.038837	0.093717	0.975844	1826	3	0.78364
PLXNB2	4	0.93477	0.93463	0.999987	17794	0	0.67971	0.038868	0.093784	0.975844	1827	3	0.67971
CNTNAP4	4	0.80617	0.80578	0.999987	15332	0	0.35623	0.038894	0.093834	0.975844	1828	2	0.35623
CHD1L	4	0.19417	0.30477	0.999987	5786	1	-0.1074	0.038944	0.093957	0.975844	1829	1	-0.1074
OR2V1	3	0.20097	0.29738	0.999987	5938	1	0.62065	0.038951	0.08054	0.959516	1830	2	0.62065
MRPL3	4	0.67157	0.674	0.999987	12791	1	0.90611	0.039018	0.094108	0.975844	1831	3	0.90611
ALPPL2	4	0.8383	0.83762	0.999987	15931	0	0.43929	0.03903	0.094133	0.975844	1832	3	0.43929
MRPL10	4	0.76671	0.76635	0.999987	14598	0	0.01689	0.039045	0.094164	0.975844	1833	1	0.01689
PIEZO2	4	0.041414	0.09916	0.959396	1963	1	0.48108	0.039067	0.094221	0.975844	1834	3	0.48108
KLHL14	4	0.96711	0.96706	0.999987	18437	0	0.64725	0.03908	0.094251	0.975844	1835	3	0.64725
PTGFR	4	0.23747	0.35665	0.999987	6756	1	0.14511	0.039096	0.094282	0.975844	1836	1	0.14511
MID1	4	0.71236	0.71176	0.999987	13535	1	0.3223	0.039146	0.094373	0.975844	1837	1	0.3223
ENPP6	4	0.56867	0.59192	0.999987	11225	1	0.40109	0.039148	0.094381	0.975844	1838	2	0.40109
IRGQ	4	0.75864	0.7582	0.999987	14435	0	0.53616	0.039161	0.094403	0.975844	1839	3	0.53616
MAGED4B	4	0.95293	0.95281	0.999987	18160	0	0.83016	0.039237	0.09456	0.975844	1840	3	0.83016
DNAH3	4	0.91519	0.91498	0.999987	17397	0	0.83266	0.039242	0.09457	0.975844	1841	3	0.83266
POLDIP2	4	0.67857	0.68021	0.999987	12902	1	0.30003	0.039249	0.094582	0.975844	1842	2	0.30003
FAM184A	4	0.78556	0.78514	0.999987	14960	0	0.41999	0.039298	0.094687	0.975844	1843	2	0.41999
CASKIN2	4	0.14762	0.24854	0.999987	4735	2	-0.18792	0.039348	0.094788	0.975844	1844	1	-0.18792
IGFLR1	4	0.33148	0.44809	0.999987	8460	1	0.63195	0.03936	0.094812	0.975844	1845	2	0.63195
TTPA	4	0.91894	0.91874	0.999987	17480	0	0.51399	0.039372	0.094831	0.975844	1846	2	0.51399
SSB	4	0.55456	0.58184	0.999987	11035	1	0.81946	0.039398	0.094891	0.975844	1847	2	0.81946
IL22RA1	4	0.0037628	0.013306	0.941172	258	1	0.94346	0.03948	0.095069	0.975844	1848	3	0.94346
POLR1E	4	0.94221	0.94214	0.999987	17934	0	0.79869	0.039499	0.09511	0.975844	1849	2	0.79869
PLGLB2	4	0.78036	0.77991	0.999987	14867	0	0.85706	0.039505	0.095122	0.975844	1850	3	0.85706
HMGB1	4	0.97445	0.97439	0.999987	18590	0	0.82943	0.039512	0.095137	0.975844	1851	3	0.82943
CYP11A1	4	0.27092	0.39636	0.999987	7529	1	0.86465	0.039531	0.095172	0.975844	1852	3	0.86465
ZNFX1	4	0.69112	0.69167	0.999987	13131	1	-0.36476	0.03955	0.095209	0.975844	1853	1	-0.36476
AADAT	4	0.28065	0.40803	0.999987	7748	2	0.46974	0.0396	0.095324	0.975844	1854	2	0.46974
WDHD1	4	0.97683	0.97683	0.999987	18630	0	1.1309	0.039625	0.095383	0.975844	1855	3	1.1309
ARSD	4	0.56989	0.59278	0.999987	11237	1	0.68896	0.039629	0.095395	0.975844	1856	2	0.68896
KRTAP4-11	4	0.88732	0.88699	0.999987	16857	0	0.4779	0.03965	0.095437	0.975844	1857	3	0.4779
SERF1A	4	0.73685	0.73632	0.999987	14011	0	0.39401	0.039651	0.095437	0.975844	1858	2	0.39401
MFSD4	4	0.96191	0.96182	0.999987	18351	0	0.86059	0.039656	0.095449	0.975844	1859	3	0.86059
HIST1H2AM	4	0.9471	0.94707	0.999987	18036	0	0.66603	0.039686	0.095503	0.975844	1860	2	0.66603
CLPB	4	0.99004	0.99007	0.999987	18884	0	0.97105	0.039751	0.095651	0.975844	1861	3	0.97105
ARMCX4	4	0.85545	0.85493	0.999987	16231	0	0.39045	0.039751	0.095655	0.975844	1862	1	0.39045
GYG2	4	0.3933	0.48153	0.999987	9082	1	1.012	0.03977	0.09569	0.975844	1863	3	1.012
VMP1	4	0.90275	0.90241	0.999987	17159	0	1.7081	0.039801	0.095752	0.975844	1864	3	1.7081
EMP3	4	0.84922	0.84862	0.999987	16123	0	0.58828	0.039843	0.095838	0.975844	1865	2	0.58828
FTHL17	4	0.22789	0.34522	0.999987	6520	1	0.33634	0.039899	0.095968	0.975844	1866	2	0.33634
UBE2E3	4	0.10234	0.1934	0.992505	3699	2	0.2545	0.03991	0.095991	0.975844	1867	2	0.2545
NAP1L5	4	0.91747	0.91729	0.999987	17444	0	0.13983	0.040003	0.096188	0.975844	1868	1	0.13983
KLHDC4	4	0.90015	0.89978	0.999987	17104	0	0.68972	0.040068	0.096327	0.975844	1869	2	0.68972
NDUFS3	4	0.88871	0.88836	0.999987	16888	0	0.53035	0.040073	0.096338	0.975844	1870	3	0.53035
TNFAIP8L2-SCNM1	4	0.024662	0.063215	0.941172	1260	2	-0.24217	0.040079	0.096353	0.975844	1871	2	-0.24217
HSPB3	4	0.60428	0.6186	0.999987	11720	1	0.71468	0.040158	0.096507	0.975844	1872	3	0.71468
MSRB1	4	0.40399	0.48756	0.999987	9209	1	0.25471	0.040205	0.096599	0.975844	1873	2	0.25471
ABR	4	0.90183	0.90145	0.999987	17138	0	0.63013	0.040238	0.096673	0.975844	1874	3	0.63013
ITGA11	4	0.24386	0.36421	0.999987	6889	1	0.22321	0.040255	0.096721	0.975844	1875	2	0.22321
HNRNPA3	4	0.93382	0.93366	0.999987	17781	0	0.59954	0.040276	0.09676	0.975844	1876	3	0.59954
RADIL	4	0.76899	0.76859	0.999987	14634	0	0.60583	0.040339	0.096887	0.975844	1877	3	0.60583
SC5D	4	0.57492	0.59645	0.999987	11319	1	0.71317	0.040435	0.097097	0.975844	1878	3	0.71317
GLTSCR2	4	0.41505	0.49386	0.999987	9335	1	0.028904	0.040457	0.097138	0.975844	1879	1	0.028904
SETD6	4	0.11502	0.20886	0.993283	4013	1	1.225	0.040473	0.097176	0.975844	1880	3	1.225
JARID2	4	0.59296	0.60992	0.999987	11576	1	0.29507	0.040486	0.097205	0.975844	1881	2	0.29507
AADACL3	4	0.43105	0.50319	0.999987	9493	1	0.11652	0.040507	0.097249	0.975844	1882	2	0.11652
ASZ1	4	0.63581	0.64361	0.999987	12208	1	0.3964	0.040509	0.097251	0.975844	1883	2	0.3964
CCDC87	4	0.86888	0.86845	0.999987	16485	0	0.53448	0.04053	0.097299	0.975844	1884	3	0.53448
NUCB2	4	0.89916	0.89885	0.999987	17086	0	0.27726	0.040566	0.097375	0.975844	1885	2	0.27726
SRRT	4	0.83579	0.83515	0.999987	15881	0	0.76532	0.040608	0.097472	0.975844	1886	2	0.76532
PCDHB12	4	0.061743	0.14087	0.974441	2744	1	0.31183	0.040622	0.097498	0.975844	1887	2	0.31183
PRRC1	4	0.93904	0.93902	0.999987	17869	0	0.80214	0.040659	0.097567	0.975844	1888	1	0.80214
CNOT3	4	0.0164	0.044689	0.941172	885	1	0.80136	0.040799	0.09784	0.975844	1889	3	0.80136
DSCC1	4	0.98437	0.98437	0.999987	18772	0	1.0312	0.04081	0.09786	0.975844	1890	2	1.0312
SEPHS1	4	0.51002	0.55169	0.999987	10425	1	0.73788	0.040838	0.097915	0.975844	1891	2	0.73788
CREBZF	4	0.67371	0.67589	0.999987	12827	1	0.10847	0.04086	0.097973	0.975844	1892	2	0.10847
LRSAM1	4	0.9381	0.93807	0.999987	17847	0	0.67939	0.040888	0.098029	0.975844	1893	3	0.67939
CD3G	4	0.92782	0.92759	0.999987	17648	0	0.67326	0.04091	0.098082	0.975844	1894	3	0.67326
USP37	4	0.16473	0.26917	0.999987	5131	1	0.67282	0.040961	0.098186	0.975844	1895	2	0.67282
DLC1	4	0.68972	0.69036	0.999987	13099	1	-0.12226	0.041011	0.098291	0.975844	1896	1	-0.12226
SLC25A51	4	0.032299	0.079749	0.945601	1598	2	-0.63631	0.041062	0.098394	0.975844	1897	2	-0.63631
IYD	4	0.75948	0.75907	0.999987	14452	0	0.65767	0.041074	0.098424	0.975844	1898	3	0.65767
JADE1	4	0.99018	0.99019	0.999987	18888	0	0.68263	0.041139	0.098552	0.975844	1899	3	0.68263
GTF2E2	4	0.49338	0.54105	0.999987	10204	1	0.54686	0.041162	0.0986	0.975844	1900	2	0.54686
URM1	3	0.25362	0.3304	0.999987	7117	1	-0.30991	0.041189	0.083932	0.961282	1901	1	-0.30991
ERP29	4	0.98013	0.98018	0.999987	18696	0	0.55006	0.041206	0.098687	0.975844	1902	3	0.55006
DPY19L3	4	0.034399	0.084331	0.9497	1685	3	-0.50099	0.041213	0.098703	0.975844	1903	1	-0.50099
DDX11	3	0.43955	0.46144	0.999987	9588	1	0.55297	0.041227	0.083992	0.961282	1904	2	0.55297
RPL35	4	0.88658	0.88625	0.999987	16841	0	0.89397	0.041248	0.098774	0.975844	1905	2	0.89397
HYPK	4	0.79792	0.79757	0.999987	15190	0	1.2136	0.04126	0.098799	0.975844	1906	2	1.2136
BIK	4	0.18275	0.29099	0.999987	5537	1	0.78792	0.041306	0.098897	0.975844	1907	2	0.78792
MED23	4	0.72897	0.72847	0.999987	13860	0	0.52129	0.041317	0.098925	0.975844	1908	2	0.52129
TPRKB	4	0.79537	0.79498	0.999987	15150	0	0.55027	0.041364	0.099032	0.975844	1909	2	0.55027
GALNT12	4	0.95041	0.95035	0.999987	18109	0	0.53891	0.041414	0.099126	0.975844	1910	3	0.53891
UGGT2	4	0.040306	0.096854	0.958366	1925	2	-0.33424	0.041464	0.099229	0.975844	1911	1	-0.33424
GAS2L1	4	0.61146	0.62411	0.999987	11834	1	0.81172	0.041477	0.099268	0.975844	1912	2	0.81172
ASS1	4	0.62534	0.63523	0.999987	12050	1	0.56103	0.041481	0.099274	0.975844	1913	3	0.56103
ZNF512	4	0.87551	0.87506	0.999987	16624	0	0.46625	0.041552	0.099406	0.975844	1914	3	0.46625
CELF6	4	0.5095	0.55136	0.999987	10417	1	0.17669	0.041565	0.099441	0.975844	1915	2	0.17669
ABCG8	4	0.98795	0.98797	0.999987	18837	0	0.54855	0.041604	0.099522	0.975844	1916	3	0.54855
ATP6AP1L	4	0.15213	0.25399	0.999987	4835	1	-0.14774	0.041615	0.09955	0.975844	1917	1	-0.14774
GPX5	4	0.98633	0.98633	0.999987	18812	0	0.53118	0.041655	0.099645	0.975844	1918	3	0.53118
DYNLT1	4	0.1132	0.20675	0.993148	3964	2	0.034355	0.041666	0.099664	0.975844	1919	2	0.034355
SYCP1	4	0.038591	0.093242	0.955203	1854	1	0.4342	0.041672	0.099677	0.975844	1920	2	0.4342
UBE2V1	4	0.27006	0.39532	0.999987	7506	2	0.43529	0.041718	0.099769	0.975844	1921	2	0.43529
FAM133A	4	0.40137	0.4861	0.999987	9179	1	0.45255	0.041752	0.099849	0.975844	1922	2	0.45255
FUT4	4	0.39051	0.47996	0.999987	9062	1	0.60127	0.041785	0.099917	0.975844	1923	3	0.60127
TULP1	4	0.902	0.90164	0.999987	17145	0	0.97316	0.041787	0.099921	0.975844	1924	3	0.97316
GET4	4	0.32585	0.44511	0.999987	8409	1	0.83735	0.041798	0.09995	0.975844	1925	2	0.83735
RPL8	4	0.060157	0.13771	0.974441	2689	1	0.0066239	0.041817	0.099985	0.975844	1926	1	0.0066239
LRPPRC	4	0.25591	0.37857	0.999987	7176	2	0.12613	0.041867	0.10009	0.975844	1927	2	0.12613
CSNK2A3	4	0.42575	0.50005	0.999987	9437	1	0.6939	0.041879	0.10012	0.975844	1928	2	0.6939
ENO1	4	0.63858	0.64588	0.999987	12255	1	0.61298	0.041902	0.10017	0.975844	1929	2	0.61298
FBXW2	4	0.6065	0.62026	0.999987	11758	1	0.92656	0.041913	0.10019	0.975844	1930	3	0.92656
FLRT2	4	0.44471	0.51123	0.999987	9646	1	0.44771	0.041915	0.1002	0.975844	1931	3	0.44771
KANSL3	4	0.10311	0.19434	0.992505	3719	1	0.52723	0.041918	0.1002	0.975844	1932	2	0.52723
FBLN7	4	0.83138	0.83077	0.999987	15790	0	0.74113	0.041922	0.10021	0.975844	1933	3	0.74113
RBMX	4	0.88182	0.88138	0.999987	16753	0	0.91205	0.041948	0.10025	0.975844	1934	2	0.91205
FABP3	4	0.87522	0.87478	0.999987	16614	0	0.78699	0.041954	0.10027	0.975844	1935	3	0.78699
ATP8A1	4	0.050215	0.1174	0.967344	2305	3	-0.7009	0.041968	0.1003	0.975844	1936	1	-0.7009
SLC25A52	4	0.70974	0.70923	0.999987	13479	1	0.61218	0.041982	0.10033	0.975844	1937	3	0.61218
NRAP	4	0.58549	0.60428	0.999987	11467	1	0.22528	0.041994	0.10036	0.975844	1938	2	0.22528
RPS19	4	0.21806	0.33352	0.999987	6308	1	-0.089191	0.042018	0.1004	0.975844	1939	1	-0.089191
JMY	4	0.84182	0.8411	0.999987	15989	0	0.41366	0.042019	0.10041	0.975844	1940	3	0.41366
TMEM175	4	0.7524	0.75205	0.999987	14328	0	0.41688	0.042086	0.10053	0.975844	1941	2	0.41688
LOC101060321	4	0.53287	0.56686	0.999987	10735	1	0.49421	0.042119	0.10059	0.975844	1942	2	0.49421
SEC61A2	4	0.44116	0.50916	0.999987	9609	1	0.19963	0.04212	0.1006	0.975844	1943	2	0.19963
TCHHL1	4	0.9641	0.96407	0.999987	18390	0	0.47577	0.042124	0.1006	0.975844	1944	3	0.47577
BEND2	4	0.31859	0.4414	0.999987	8332	1	0.35354	0.04215	0.10066	0.975844	1945	3	0.35354
THSD1	4	0.073775	0.15837	0.985216	3053	1	0.34987	0.042155	0.10067	0.975844	1946	2	0.34987
PPP2R1A	4	0.089215	0.17735	0.991755	3406	2	0.31267	0.042166	0.10069	0.975844	1947	2	0.31267
C11orf30	4	0.84622	0.84559	0.999987	16072	0	0.10998	0.042169	0.1007	0.975844	1948	1	0.10998
NRG4	4	0.52898	0.56427	0.999987	10678	1	0.69392	0.042189	0.10075	0.975844	1949	3	0.69392
LYRM9	4	0.8471	0.84647	0.999987	16090	0	0.54564	0.042247	0.10086	0.975844	1950	2	0.54564
BACH2	4	0.82891	0.8283	0.999987	15742	0	0.17084	0.04227	0.10091	0.975844	1951	2	0.17084
GPAM	4	0.75485	0.75444	0.999987	14369	0	0.79273	0.04232	0.10103	0.975844	1952	3	0.79273
SAP30L	4	0.017221	0.046553	0.941172	923	1	-0.070206	0.04232	0.10103	0.975844	1953	1	-0.070206
KRTCAP2	4	0.89286	0.89253	0.999987	16964	0	0.70169	0.042351	0.1011	0.975844	1954	2	0.70169
GRM7	4	0.11141	0.20463	0.993148	3923	1	0.44507	0.042379	0.10115	0.975844	1955	3	0.44507
CDK5RAP1	4	0.33194	0.44834	0.999987	8463	1	0.74952	0.042399	0.10119	0.975844	1956	3	0.74952
RCBTB1	4	0.32801	0.44624	0.999987	8427	1	0.4273	0.042409	0.10121	0.975844	1957	2	0.4273
LRP10	4	0.92441	0.92423	0.999987	17591	0	0.6295	0.042443	0.10128	0.975844	1958	2	0.6295
CWC25	4	0.96009	0.95999	0.999987	18311	0	0.75315	0.04249	0.10137	0.975844	1959	3	0.75315
RFPL4A	4	0.94579	0.94571	0.999987	18010	0	0.48195	0.042501	0.1014	0.975844	1960	2	0.48195
MTPAP	4	0.89395	0.89363	0.999987	16983	0	0.48335	0.042521	0.10144	0.975844	1961	2	0.48335
TMSB15A	4	0.73733	0.73682	0.999987	14018	0	0.33461	0.042571	0.10155	0.975844	1962	2	0.33461
ZCCHC4	4	0.93168	0.93145	0.999987	17721	0	0.41337	0.042589	0.1016	0.975844	1963	3	0.41337
PRSS41	4	0.9288	0.9286	0.999987	17668	0	0.44492	0.042605	0.10164	0.975844	1964	2	0.44492
IDH3A	4	0.80815	0.80775	0.999987	15370	0	0.5028	0.042615	0.10166	0.975844	1965	3	0.5028
MED31	4	0.98847	0.98851	0.999987	18852	0	1.0255	0.042661	0.10175	0.975844	1966	3	1.0255
USP17L4	4	0.039852	0.095891	0.958366	1907	1	0.076295	0.042672	0.10178	0.975844	1967	2	0.076295
LCP2	4	0.1836	0.29203	0.999987	5562	1	0.61967	0.042694	0.10184	0.975844	1968	3	0.61967
SUGCT	4	0.5526	0.58044	0.999987	11006	1	0.43402	0.042723	0.10191	0.975844	1969	2	0.43402
ZAP70	4	0.47179	0.52757	0.999987	9934	1	0.364	0.042756	0.10197	0.975844	1970	2	0.364
CALCOCO2	4	0.68987	0.6905	0.999987	13102	1	0.94259	0.042773	0.102	0.975844	1971	3	0.94259
LOC101929983	4	0.29986	0.43076	0.999987	8153	2	-0.031271	0.042823	0.10212	0.975844	1972	2	-0.031271
NUCB1	4	0.97319	0.97313	0.999987	18556	0	0.5938	0.042832	0.10214	0.975844	1973	3	0.5938
TFB1M	4	0.1466	0.24735	0.999987	4716	1	0.64271	0.042846	0.10216	0.975844	1974	3	0.64271
ARHGEF26	4	0.94824	0.94821	0.999987	18061	0	0.23078	0.042873	0.10223	0.975844	1975	1	0.23078
GLB1L	4	0.63583	0.64363	0.999987	12209	1	0.36121	0.042918	0.10232	0.975844	1976	2	0.36121
PRR25	4	0.030085	0.074937	0.945601	1509	2	-0.0024142	0.042974	0.10245	0.975844	1977	2	-0.0024142
PPARG	4	0.9517	0.9516	0.999987	18135	0	0.56885	0.043011	0.10253	0.975844	1978	3	0.56885
FAM50A	4	0.64352	0.65001	0.999987	12333	1	0.66862	0.043024	0.10255	0.975844	1979	2	0.66862
CDH20	4	0.6857	0.68671	0.999987	13022	1	0.39257	0.04305	0.1026	0.975844	1980	3	0.39257
OR5H15	4	0.33485	0.44983	0.999987	8489	1	0.50841	0.04307	0.10264	0.975844	1981	3	0.50841
RNF114	4	0.35247	0.45918	0.999987	8671	1	0.57952	0.043097	0.10269	0.975844	1982	3	0.57952
ORC6	4	0.63647	0.64413	0.999987	12220	1	0.49922	0.043104	0.1027	0.975844	1983	2	0.49922
UNC13B	4	0.98851	0.98855	0.999987	18853	0	0.97073	0.043116	0.10273	0.975844	1984	3	0.97073
RRAS2	4	0.31386	0.439	0.999987	8287	1	-0.15758	0.043125	0.10274	0.975844	1985	1	-0.15758
MOS	4	0.92018	0.91998	0.999987	17504	0	0.61265	0.043163	0.10282	0.975844	1986	3	0.61265
TACC3	4	0.97953	0.97959	0.999987	18681	0	0.42102	0.043196	0.10289	0.975844	1987	3	0.42102
SDF2L1	4	0.16321	0.2673	0.999987	5093	2	0.39143	0.043209	0.10291	0.975844	1988	2	0.39143
OIT3	4	0.80429	0.80391	0.999987	15299	0	0.44971	0.043216	0.10292	0.975844	1989	3	0.44971
PTPRQ	4	0.9486	0.94857	0.999987	18069	0	0.47103	0.043225	0.10295	0.975844	1990	3	0.47103
CTNNBL1	4	0.27986	0.40709	0.999987	7731	1	0.76667	0.043262	0.10304	0.975844	1991	3	0.76667
PLEKHG7	4	0.95387	0.95376	0.999987	18183	0	0.65827	0.043269	0.10305	0.975844	1992	3	0.65827
JMJD6	4	0.011205	0.032701	0.941172	648	1	1.1306	0.043276	0.10307	0.975844	1993	2	1.1306
MAT2B	4	0.54338	0.574	0.999987	10881	1	0.038891	0.043326	0.10317	0.975844	1994	1	0.038891
CDC37	4	0.98197	0.982	0.999987	18736	0	1.3661	0.043329	0.10317	0.975844	1995	3	1.3661
KCNMA1	3	0.62912	0.62939	0.999987	12103	0	0.63009	0.043356	0.08724	0.966477	1996	2	0.63009
SRFBP1	4	0.5567	0.58331	0.999987	11064	1	0.25603	0.043427	0.10338	0.975844	1997	2	0.25603
XKR3	4	0.67254	0.67488	0.999987	12808	1	0.29017	0.043466	0.10347	0.975844	1998	2	0.29017
CTDSPL2	4	0.96273	0.96266	0.999987	18372	0	0.63431	0.043528	0.10361	0.975844	1999	3	0.63431
[truncated: 17,114 more rows]
