# Supplementary material for: EXO1 as a therapeutic target for Fanconi Anaemia, ZRSR2 and BRCA1-A complex deficient cancers
Source: Nat Commun. 2025 Sep 26;16:8476. doi: 10.1038/s41467-025-63349-7 (PMC12475092; doi:10.1038/s41467-025-63349-7)
Supplement: Supplementary file 9 — Supplementary Data 6 [file 41467_2025_63349_MOESM9_ESM.xlsx]

## Sheet: SD6 - sgRNA target seq
Gene name	sgRNA target sequence
EXO1 (exon 7)	TCAGGGGGTAGATTGCCTCG
EXO1 (exon 12)	AGAGTGTAAGCACTCCACCT
Non-targeting	AAAAAGCTTCCGCCTGATGG
RMI2	GCTGCGGACTCGTTCTCAGG
FANCG	GCCTACCTTGCAGACTATGG
FAAP24	TACTCACCAACTGGATGACG
APITD1	GAAGCTTCATACCACACTGT
FAM175A	GCCGAGCAGTACAAACACAC
BRCC3	GAGCGTGGTTGAGACAAACG
ZRSR2	AGTTGGAAAATGGTACCACA
CDK11B	TCCTTATTGTGATCTCCATG
CYBA	GTAGGCACCAAAGTACCACT
EFNA5	TGTTCCAGTAGACAGCGTAG
LY6G6D	CAAGTGGAGACAGAGTCGGT
