# Supplementary material for: EXO1 as a therapeutic target for Fanconi Anaemia, ZRSR2 and BRCA1-A complex deficient cancers
Source: Nat Commun. 2025 Sep 26;16:8476. doi: 10.1038/s41467-025-63349-7 (PMC12475092; doi:10.1038/s41467-025-63349-7)
Supplement: Supplementary file 10 — Supplementary Data 7 [file 41467_2025_63349_MOESM10_ESM.xlsx]

## Sheet: SD7 - oligos cloning sequencing
Name	Sequence	Used for
attB1-EXO1-FW	GGGGACAAGTTTGTACAAAAAAGCAG	cloning of EXO1 into pDONR221 for Gateway cloning
	GCTTCATGGGGATACAGGGATTGCTAC
attB2-EXO1-REV	GGGGACCACTTTGTACAAGAAAGCTG	cloning of EXO1 into pDONR221 for Gateway cloning
	GGTATTACTGGAATATTGCTCTTTGAA
ZRSR2 KO FW check	CTGTCTGTGGTGGTTCCCTA	checking KO
ZRSR2 KO REV check	CCACCCAGGGAACAAGGATA	checking KO
CDK11B KO FW check	TCTCCAAGGGATGCCTGTAC	checking KO
CDK11B KO REV check	TTTTCCACACAGGGTCTTGC	checking KO
attB1-FANCC-FW	GGGGACAAGTTTGTACAAAAAAGCAG	cloning of FANCC into pDONR221 for Gateway cloning
	GCTTCATGGCTCAAGATTCAGTAGATC
attB2-FANCC-REV	GGGGACCACTTTGTACAAGAAAGCTG	cloning of FANCC into pDONR221 for Gateway cloning
	GGTACTAGACTTGAGTTCGCAGCTC
