# Supplementary material for: EXO1 as a therapeutic target for Fanconi Anaemia, ZRSR2 and BRCA1-A complex deficient cancers
Source: Nat Commun. 2025 Sep 26;16:8476. doi: 10.1038/s41467-025-63349-7 (PMC12475092; doi:10.1038/s41467-025-63349-7)
Supplement: Supplementary file 11 — Supplementary Data 8 [file 41467_2025_63349_MOESM11_ESM.xlsx]

## Sheet: SD8 - oligos for CRISPR screens
Name of oligonucleotide	Sequence	Used for amplification of sample
P5 0 nt	AATGATACGGCGACCACCGAGATCTACACTCTTTCCCTACACGACGCTCTTCCGATCTTTGTGGAAAGGACGAAACACCG	ALL (mixed with other P5 oligos)
P5 1 nt	AATGATACGGCGACCACCGAGATCTACACTCTTTCCCTACACGACGCTCTTCCGATCTCTTGTGGAAAGGACGAAACACCG	ALL (mixed with other P5 oligos)
P5 2 nt	AATGATACGGCGACCACCGAGATCTACACTCTTTCCCTACACGACGCTCTTCCGATCTGCTTGTGGAAAGGACGAAACACCG	ALL (mixed with other P5 oligos)
P5 3 nt	AATGATACGGCGACCACCGAGATCTACACTCTTTCCCTACACGACGCTCTTCCGATCTAGCTTGTGGAAAGGACGAAACACCG	ALL (mixed with other P5 oligos)
P5 4 nt	AATGATACGGCGACCACCGAGATCTACACTCTTTCCCTACACGACGCTCTTCCGATCTCAACTTGTGGAAAGGACGAAACACCG	ALL (mixed with other P5 oligos)
P5 6 nt	AATGATACGGCGACCACCGAGATCTACACTCTTTCCCTACACGACGCTCTTCCGATCTTGCACCTTGTGGAAAGGACGAAACACCG	ALL (mixed with other P5 oligos)
P5 7 nt	AATGATACGGCGACCACCGAGATCTACACTCTTTCCCTACACGACGCTCTTCCGATCTACGCAACTTGTGGAAAGGACGAAACACCG	ALL (mixed with other P5 oligos)
P5 8 nt	AATGATACGGCGACCACCGAGATCTACACTCTTTCCCTACACGACGCTCTTCCGATCTGAAGACCCTTGTGGAAAGGACGAAACACCG	ALL (mixed with other P5 oligos)
lentiGuide D02	CAAGCAGAAGACGGCATACGAGATAACTTGGCGTGACTGGAGTTCAGACGTGTGCTCTTCCGATCTTCTACTATTCTTTCCCCTGCACTGT	WT day 6 - 1
lentiGuide A02	CAAGCAGAAGACGGCATACGAGATAATCCAGCGTGACTGGAGTTCAGACGTGTGCTCTTCCGATCTTCTACTATTCTTTCCCCTGCACTGT	WT day 6 – 2; EXO1 KO +sgNT R2
lentiGuide A03	CAAGCAGAAGACGGCATACGAGATCCGAGTTAGTGACTGGAGTTCAGACGTGTGCTCTTCCGATCTTCTACTATTCTTTCCCCTGCACTGT	WT day 6 – 3; EXO1 KO +sgNT R3
lentiGuide D10	CAAGCAGAAGACGGCATACGAGATTTGAACATGTGACTGGAGTTCAGACGTGTGCTCTTCCGATCTTCTACTATTCTTTCCCCTGCACTGT	EXO1 KO day 6 - 1
lentiGuide A04	CAAGCAGAAGACGGCATACGAGATAACTGTTAGTGACTGGAGTTCAGACGTGTGCTCTTCCGATCTTCTACTATTCTTTCCCCTGCACTGT	EXO1 KO day 6 – 2; EXO1 KO +sgFANCG R1
lentiGuide A05	CAAGCAGAAGACGGCATACGAGATTTGAGTATGTGACTGGAGTTCAGACGTGTGCTCTTCCGATCTTCTACTATTCTTTCCCCTGCACTGT	EXO1 KO day 6 – 3; EXO1 KO +sgFANCG R2
lentiGuide A08	CAAGCAGAAGACGGCATACGAGATTTAGACTAGTGACTGGAGTTCAGACGTGTGCTCTTCCGATCTTCTACTATTCTTTCCCCTGCACTGT	WT day 16 – 1; EXO1 KO +sgZRSR2 R2
lentiGuide D05	CAAGCAGAAGACGGCATACGAGATCCAGTGGCGTGACTGGAGTTCAGACGTGTGCTCTTCCGATCTTCTACTATTCTTTCCCCTGCACTGT	WT day 16 - 2
lentiGuide A09	CAAGCAGAAGACGGCATACGAGATGGTCACCGGTGACTGGAGTTCAGACGTGTGCTCTTCCGATCTTCTACTATTCTTTCCCCTGCACTGT	WT day 16 – 3; EXO1 KO +sgZRSR2 R3
lentiGuide A10	CAAGCAGAAGACGGCATACGAGATCCTCTGTAGTGACTGGAGTTCAGACGTGTGCTCTTCCGATCTTCTACTATTCTTTCCCCTGCACTGT	EXO1 KO day 16 - 1
lentiGuide A11	CAAGCAGAAGACGGCATACGAGATTTGACAATGTGACTGGAGTTCAGACGTGTGCTCTTCCGATCTTCTACTATTCTTTCCCCTGCACTGT	EXO1 KO day 16 - 2
lentiGuide A12	CAAGCAGAAGACGGCATACGAGATAAGACATAGTGACTGGAGTTCAGACGTGTGCTCTTCCGATCTTCTACTATTCTTTCCCCTGCACTGT	EXO1 KO day 16 - 3
lentiGuide A01	CAAGCAGAAGACGGCATACGAGATCGGTTCAAGTGACTGGAGTTCAGACGTGTGCTCTTCCGATCTTCTACTATTCTTTCCCCTGCACTGT	EXO1 KO +sgNT R1
lentiGuide A06	CAAGCAGAAGACGGCATACGAGATGCTGAGAAGTGACTGGAGTTCAGACGTGTGCTCTTCCGATCTTCTACTATTCTTTCCCCTGCACTGT	EXO1 KO +sgFANCG R3
lentiGuide A07	CAAGCAGAAGACGGCATACGAGATATTGGAGGGTGACTGGAGTTCAGACGTGTGCTCTTCCGATCTTCTACTATTCTTTCCCCTGCACTGT	EXO1 KO +sgZRSR2 R1
