# Supplementary material for: EXO1 as a therapeutic target for Fanconi Anaemia, ZRSR2 and BRCA1-A complex deficient cancers
Source: Nat Commun. 2025 Sep 26;16:8476. doi: 10.1038/s41467-025-63349-7 (PMC12475092; doi:10.1038/s41467-025-63349-7)
Supplement: Supplementary file 13 — Source data [file 41467_2025_63349_MOESM13_ESM.zip]

Archive with 30 entries (29 files):
- Maric et al - Source Data/
- __MACOSX/._Maric et al - Source Data
- Maric et al - Source Data/source data file - Maric et al Supplementary Figure 8.xlsx
- __MACOSX/Maric et al - Source Data/._source data file - Maric et al Supplementary Figure 8.xlsx
- Maric et al - Source Data/source data file - Maric et al Figure 4.xlsx
- __MACOSX/Maric et al - Source Data/._source data file - Maric et al Figure 4.xlsx
- Maric et al - Source Data/source data file - Maric et al Supplementary Figure 4.xlsx
- __MACOSX/Maric et al - Source Data/._source data file - Maric et al Supplementary Figure 4.xlsx
- Maric et al - Source Data/source data file - Maric et al Supplementary Figure 5.xlsx
- __MACOSX/Maric et al - Source Data/._source data file - Maric et al Supplementary Figure 5.xlsx
- Maric et al - Source Data/source data file - Maric et al Figure 5.xlsx
- __MACOSX/Maric et al - Source Data/._source data file - Maric et al Figure 5.xlsx
- Maric et al - Source Data/source data file - Maric et al Supplementary Figure 9.xlsx
- __MACOSX/Maric et al - Source Data/._source data file - Maric et al Supplementary Figure 9.xlsx
- Maric et al - Source Data/source data file - Maric et al Supplementary Figure 2.xlsx
- __MACOSX/Maric et al - Source Data/._source data file - Maric et al Supplementary Figure 2.xlsx
- Maric et al - Source Data/source data file - Maric et al Figure 2.xlsx
- __MACOSX/Maric et al - Source Data/._source data file - Maric et al Figure 2.xlsx
- Maric et al - Source Data/source data file - Maric et al Figure 3.xlsx
- __MACOSX/Maric et al - Source Data/._source data file - Maric et al Figure 3.xlsx
- Maric et al - Source Data/source data file - Maric et al Supplementary Figure 3.xlsx
- __MACOSX/Maric et al - Source Data/._source data file - Maric et al Supplementary Figure 3.xlsx
- Maric et al - Source Data/source data file - Maric et al Figure 1.xlsx
- __MACOSX/Maric et al - Source Data/._source data file - Maric et al Figure 1.xlsx
- Maric et al - Source Data/source data file - Maric et al Supplementary Figure 1.xlsx
- __MACOSX/Maric et al - Source Data/._source data file - Maric et al Supplementary Figure 1.xlsx
- Maric et al - Source Data/source data file - Maric et al Supplementary Figure 6.xlsx
- __MACOSX/Maric et al - Source Data/._source data file - Maric et al Supplementary Figure 6.xlsx
- Maric et al - Source Data/source data file - Maric et al Supplementary Figure 7.xlsx
- __MACOSX/Maric et al - Source Data/._source data file - Maric et al Supplementary Figure 7.xlsx
