# Supplementary material for: EXO1 as a therapeutic target for Fanconi Anaemia, ZRSR2 and BRCA1-A complex deficient cancers
Source: Nat Commun. 2025 Sep 26;16:8476. doi: 10.1038/s41467-025-63349-7 (PMC12475092; doi:10.1038/s41467-025-63349-7)
Supplement: Supplementary file 13 — Source data [file 41467_2025_63349_MOESM13_ESM.zip › Maric et al - Source Data/source data file - Maric et al Supplementary Figure 8.xlsx]

## Sheet: SF8a
Supplementary Figure 8a			Additive sensitivity of eHAP iCas9 double KO cells for EXO1 and FANCG to cisplatin (n=3, mean and error with SD).
cisplatin/uM	WT + sgNT			EXO1 KO + sgNT			WT + sgFANCG			EXO1 KO + sgFANCG
2.4	0.00240031	0.0019341	0.00273577	0.00116407	0.00108093	0.00123379	0.0008741	0.00092311	0.00111274	0.00150561	0.00133161	0.00137707
1.2	0.112213	0.13787	0.165519	0.011547	0.0103757	0.0215748	0.00157396	0.0076611	0.00636464	0.00531189	0.00292894	0.00154751
0.6	0.792185	0.806048	0.822687	0.156491	0.183758	0.184385	0.0353853	0.0372288	0.0510214	0.058828	0.0303449	0.0120096
0.3	0.971461	1.06459	0.914247	0.373107	0.480459	0.640719	0.249464	0.204291	0.308971	0.154623	0.061732	0.122762
0.15	1.03103	1.1232	1.07336	0.761817	0.665463	0.68628	0.447281	0.429656	0.589908	0.313014	0.403318	0.430347
0.075	1.05459	1.00616	1.06562	0.817118	0.828165	0.883624	0.645878	0.691475	0.802563	0.205338	0.426231	0.546506
0.0375	0.990806	1.05096	1.09853	0.87586	0.908029	0.942203	0.91717	0.960129	0.967962	0.484675	0.560551	0.426362
0	1	1	1	1	1	1	1	1	1	1	1	1

## Sheet: SF8b
Supplementary Figure 8b			Additive sensitivity of eHAP iCas9 double KO cells for EXO1 and FANCG to veliparib (n=3, mean and error with SD).
veliparib / μM	WT + sgNT			EXO1 KO + sgNT			WT + sgFANCG			EXO1 KO + sgFANCG
20	0.00251768	0.00656013	0.00567824	0.00202654	0.00259275	0.00207885	0.00180011	0.00201606	0.00274226	0.00329672	0.00272936	0.00240797
6.66667	0.258841	0.667326	0.851497	0.110275	0.128842	0.11546	0.105785	0.173022	0.157675	0.0238797	0.0308073	0.0249059
2.22222	0.802983	1.26859	1.14052	0.659029	0.984541	0.678414	0.718844	0.615891	0.884151	0.678468	0.276184	0.279495
0.740741	0.995189	1.28639	1.21317	0.924002	1.07198	0.869604	0.92637	0.8345	1.04226	1.47732	0.918066	0.597592
0.246914	0.878037	1.22864	1.18643	0.959165	1.11836	0.95859	0.877829	1.07369	1.09321	1.00482	1.08102	0.926756
0.0823045	0.971374	1.21677	1.16128	1.04378	0.98744	1.05374	1.15626	1.05393	1.16226	0.892628	0.860759	0.976604
0.0274348	1.03248	1.09415	1.13613	1.00703	1.15652	0.892511	1.13362	0.934129	1.07547	1.84529	1.07315	0.990258
0	1	1	1	1	1	1	1	1	1	1	1	1

## Sheet: SF8c
Supplementary Figure 8c			Additive sensitivity of eHAP iCas9 double KO cells for EXO1 and FANCG to camptothecin (n=3, mean and error with SD).
camptothecin	WT + NT sgRNA			EXO1 KO + NT sgRNA			WT + FANCG sgRNA			EXO1 KO + FANCG sgRNA
0.01	0.00177565	0.00168233	0.00178076	0.00132612	0.00099363	0.00160128	0.00076009	0.00091608	0.00096895	0.00146122	0.00160265	0.0011245
0.005	0.00420257	0.00375651	0.00395449	0.00175843	0.00155663	0.00234852	0.00127819	0.00150605	0.00188765	0.00241485	0.00235006	0.00169277
0.0025	0.376629	0.393167	0.415349	0.0717264	0.0592152	0.0654646	0.0688585	0.0758872	0.0990885	0.0384479	0.018606	0.0221158
0.00125	1.04031	1.15515	0.843232	0.425843	0.401369	0.327336	0.440491	0.398555	0.477508	0.263636	0.187564	0.136313
0.000625	1.14739	1.13137	1.08793	0.652247	0.871166	0.811666	0.71161	0.782452	0.883421	0.283728	0.552603	0.294023
0.0003125	1.04601	1.0789	1.09352	1.03933	1.00519	0.786129	0.97628	0.898662	1.02619	0.656386	0.846405	0.793173
0.00015625	1.0741	0.978671	1.02796	0.983427	1.02879	1.04411	1.08094	1.03187	1.09757	1.0572	0.839007	0.746319
0	1	1	1	1	1	1	1	1	1	1	1	1

## Sheet: SF8d
Supplementary Figure 8d			Additive sensitivity of eHAP iCas9 double KO cells for EXO1 and ZRSR2 to cisplatin (n=3, mean and error with SD).
cisplatin / μM	WT + sgNT			EXO1 KO + sgNT			WT + sgZRSR2			EXO1 KO + sgZRSR2
2.4	0.00351039	0.0105647	0.019394	0.00181593	0.0018852	0.00203982	0.00218786	0.00343572	0.0089293	0.00221814	0.0016349	0.00191276
1.2	0.16014	0.519679	0.507164	0.0501135	0.101291	0.0314554	0.0381676	0.0876203	0.209814	0.0171282	0.0289962	0.0436496
0.6	0.611735	1.15944	0.984917	0.44167	0.449416	0.404037	0.136215	0.729676	0.577285	0.264772	0.188579	0.196133
0.3	1.10893	1.27108	1.08937	0.754199	0.862903	0.803141	0.340296	0.899079	0.856713	0.506693	0.507526	0.505416
0.15	1.1123	1.25904	1.10256	0.97458	1.03985	1.06674	0.678052	1.10573	1.04964	1.12311	0.855646	0.533814
0.075	1.13195	1.22851	1.1184	0.917385	0.963947	1.20135	1.14801	1.16099	1.04062	1.52412	1.06835	1.04985
0.0375	1.19736	1.16386	1.0675	1.01634	0.878558	1.15592	0.941176	1.03965	1.05867	1.49316	1.14726	0.70431
0	1	1	1	1	1	1	1	1	1	1	1	1

## Sheet: SF8e
Supplementary Figure 8e			Additive sensitivity of eHAP iCas9 double KO cells for EXO1 and ZRSR2 to veliparib (n=3, mean and error with SD).
veliparib / μM	WT + sgNT			EXO1 KO + sgNT			WT + sgZRSR2			EXO1 KO + sgZRSR2
20	0.00251768	0.00656013	0.00567824	0.00202654	0.00259275	0.00207885	0.0027031	0.00312973	0.00290704	0.00208293	0.00301685	0.00209754
6.66667	0.258841	0.667326	0.851497	0.110275	0.128842	0.11546	0.0511233	0.205988	0.193653	0.0357192	0.0383034	0.0301066
2.22222	0.802983	1.26859	1.14052	0.659029	0.984541	0.678414	0.533774	0.949807	0.877633	0.386053	0.462051	0.399899
0.740741	0.995189	1.28639	1.21317	0.924002	1.07198	0.869604	0.896124	1.17104	1.03776	0.479596	0.584695	0.771775
0.246914	0.878037	1.22864	1.18643	0.959165	1.11836	0.95859	0.985271	1.1529	1.11184	0.578324	0.797769	0.777599
0.0823045	0.971374	1.21677	1.16128	1.04378	0.98744	1.05374	1.34341	1.13668	1.11728	0.986836	0.964419	0.7651
0.0274348	1.03248	1.09415	1.13613	1.00703	1.15652	0.892511	1.24806	1.09305	1.09622	0.733216	1.3015	0.990984
0	1	1	1	1	1	1	1	1	1	1	1	1

## Sheet: SF8f
Supplementary Figure 8f			Additive sensitivity of eHAP iCas9 double KO cells for EXO1 and ZRSR2 to camptothecin (n=3, mean and error with SD).
camptothecin / μM	WT + NT sgRNA			EXO1 KO + NT sgRNA			WT + ZRSR2 sgRNA			EXO1 KO + ZRSR2 sgRNA
0.01	0.00134887	0.0022406	0.00233308	0.00123067	0.00127799	0.00127467	0.00100698	0.00164979	0.00200394	0.00160312	0.00154261	0.00127095
0.005	0.0026177	0.00966769	0.0723099	0.00219393	0.00528123	0.00422298	0.00259709	0.0052431	0.0139081	0.00237922	0.00255566	0.00291527
0.0025	0.225504	0.704144	0.96136	0.195066	0.26461	0.261317	0.10262	0.216084	0.361863	0.0487049	0.0656734	0.140206
0.00125	0.830744	1.23523	1.17002	0.597608	0.725798	0.723238	0.455032	0.990795	0.956213	0.300563	0.416534	0.389993
0.000625	0.921375	1.18764	1.12442	0.844084	0.873986	0.833943	0.844186	1.10586	1.12505	0.844156	0.805264	0.708385
0.0003125	0.944915	1.20491	1.08385	0.907732	1.07626	0.971802	0.956395	1.21172	1.17199	0.918442	0.926595	1.11359
0.00015625	0.91596	1.08135	1.07998	0.824434	1.08437	0.961358	0.65407	1.22469	1.11834	0.788571	1.03107	0.982309
0	1	1	1	1	1	1	1	1	1	1	1	1

## Sheet: SF8g
Supplementary Figure 8g			Additive sensitivity of HeLa Kyoto iCas9 double KO cells for EXO1 and FANCG to olaparib (n=3, mean and error with SD).
olaparib / μM	WT + sgNT			EXO1 KO + sgNT			WT + sgFANCG			EXO1 KO + sgFANCG
20	0.0553399	0.0537517	0.0360974	0.0690551	0.0602696	0.0646527	0.0379465	0.0285467	0.0261246	0.095215	0.049967	0.0671509
10	0.124803	0.137566	0.053206	0.0513809	0.0797887	0.0658639	0.0468005	0.0399463	0.0352817	0.0692482	0.0511758	0.0471756
5	0.44282	0.413253	0.174848	0.233648	0.135877	0.142117	0.145893	0.162501	0.0749695	0.0735141	0.0779702	0.0644415
2.5	0.864431	0.801597	0.506798	0.506043	0.313383	0.363445	0.398087	0.414307	0.33941	0.145128	0.150438	0.0921478
1.25	0.913918	1.03569	0.8355	0.761603	0.424515	0.568396	0.757037	0.643756	0.503812	0.273248	0.268439	0.226885
0.625	0.991042	1.02962	0.957717	0.903134	0.591847	0.881107	0.848162	0.774279	0.724561	0.396594	0.387205	0.309589
0.3125	0.94284	0.972136	0.875542	0.935502	0.545046	0.860183	0.861597	0.791407	0.701028	0.38627	0.37759	0.387714
0	1	1	1	1	1	1	1	1	1	1	1	1

## Sheet: SF8h
Supplementary Figure 8h			Additive sensitivity of HeLa Kyoto iCas9 double KO cells for EXO1 and FANCG to ionising radiation (n=3, mean and error with SD).
IR (Gy)	WT + sgNT			EXO1 KO + sgNT			WT + sgFANCG			EXO1 KO + sgFANCG
0	1	1	1	1	1	1	1	1	1	1	1	1
0.5	0.92602	0.79085	0.968927	0.885906	0.622222	0.748428	0.77918	0.814035	0.786207	0.622642	0.745223	0.53
1	0.897959	0.816993	0.884181	0.791946	0.56	0.600629	0.709779	0.533333	0.714943	0.471698	0.312102	0.51
2	0.760204	0.588235	0.745763	0.506711	0.244444	0.292453	0.485804	0.294737	0.533333	0.169811	0.133758	0.11
3	0.497449	0.316993	0.564972	0.271812	0.115556	0.132075	0.233438	0.136842	0.303448	0.0691824	0.0573248	0.075
5	0.244898	0.0457516	0.175141	0.0402685	0.0133333	0.0188679	0.0504732	0.0175439	0.0528736	0.00628931	0.00636943	0

## Sheet: SF8i
Supplementary Figure 8i			Additive sensitivity of HeLa Kyoto iCas9 double KO cells for EXO1 and ZRSR2 to olaparib (n=3, mean and error with SD).
olaparib / μM	WT + sgNT			EXO1 KO + sgNT			WT + sgZRSR2			EXO1 KO + sgZRSR2
20	0.105569	0.0645739	0.046356	0.12613	0.0560777	0.0641355	0.0345338	0.0346456	0.0453857	0.0548683	0.0448453	0.0566015
10	0.275347	0.192383	0.122747	0.243679	0.109565	0.0880137	0.0693986	0.0809592	0.0719863	0.069369	0.0739697	0.0610557
5	0.698861	0.566508	0.383549	0.530696	0.248371	0.27804	0.263448	0.185728	0.154387	0.190526	0.104882	0.0970571
2.5	1.28232	1.23847	0.939452	0.970604	0.61299	0.555223	0.4893	0.777363	0.567289	0.35936	0.150647	0.314868
1.25	1.46211	1.46953	1.22252	1.15841	0.956384	1.00521	0.913585	1.07371	1.18243	0.660921	0.315086	0.282312
0.625	1.47697	1.44091	1.19013	1.31355	1.10626	1.18893	1.05177	0.961631	1.17137	1.11854	0.5913	0.489781
0.3125	1.30064	1.24801	1.07443	1.19978	1.06661	1.20195	1.06831	1.2552	1.57959	0.965185	0.959289	0.554814
0	1	1	1	1	1	1	1	1	1	1	1	1

## Sheet: SF8j
Supplementary Figure 8j			Additive sensitivity of HeLa Kyoto iCas9 double KO cells for EXO1 and ZRSR2 to ionising radiation (n=3, mean and error with SD).
IR (Gy)	WT + sgNT			EXO1 KO + sgNT			WT + sgZRSR2			EXO1 KO + sgZRSR2
0	1	1	1	1	1	1	1	1	1	1	1	1
0.5	0.92602	0.79085	0.968927	0.885906	0.622222	0.748428	0.696429	0.813725	0.845	0.3	0.666667	0.590909
1	0.897959	0.816993	0.884181	0.791946	0.56	0.600629	0.955357	0.637255	0.615	0.58	0.333333	0.409091
2	0.760204	0.588235	0.745763	0.506711	0.244444	0.292453	0.598214	0.323529	0.405	0.16	0.142857	0.363636
3	0.497449	0.316993	0.564972	0.271812	0.115556	0.132075	0.375	0.147059	0.26	0.04	0	0.136364
5	0.244898	0.0457516	0.175141	0.0402685	0.0133333	0.0188679	0.116071	0.0882353	0.085	0.04	0	0
