# Supplementary material for: EXO1 as a therapeutic target for Fanconi Anaemia, ZRSR2 and BRCA1-A complex deficient cancers
Source: Nat Commun. 2025 Sep 26;16:8476. doi: 10.1038/s41467-025-63349-7 (PMC12475092; doi:10.1038/s41467-025-63349-7)
Supplement: Supplementary file 13 — Source data [file 41467_2025_63349_MOESM13_ESM.zip › Maric et al - Source Data/source data file - Maric et al Figure 4.xlsx]

## Sheet: Fig.4a
Figure 4a		Immunoblotting for EXO1 protein levels after complementation with either empty vector, vector constitutively expressing wild type EXO1 (EXO1-WT) or vector constitutively expressing catalytic dead mutant of EXO1 (EXO1-CD) (alpha-tubulin as control for equal loading).

## Sheet: Fig.4b
Figure 4b	Quantification of clonogenic assay for the complementation experiment for EXO1 and FANCG synthetic lethal interaction (n=3, mean with SD) with ordinary one-way ANOVA statistical analysis (F=41.71).
WT + NT sgRNA + empty piggyBac			EXO1 KO + NT sgRNA + empty piggyBac			WT + FANCG sgRNA + empty piggyBac			EXO1 KO + FANCG sgRNA + empty piggyBac			WT + NT sgRNA + piggyBac-EXO1-WT			EXO1 KO + NT sgRNA + piggyBac-EXO1-WT			WT + FANCG sgRNA + piggyBac-EXO1-WT			EXO1 KO + FANCG sgRNA + piggyBac-EXO1-WT			WT + NT sgRNA + piggyBac-EXO1-CD			EXO1 KO + NT sgRNA + piggyBac-EXO1-CD			WT + FANCG sgRNA + piggyBac-EXO1-CD			EXO1 KO + FANCG sgRNA + piggyBac-EXO1-CD
1	1	1	0.796562	0.857558	0.623881	0.724928	0.706395	0.573134	0.26361	0.287791	0.155224	1.04011	1.06105	0.979104	1	1.13081	1.08955	0.719198	0.872093	0.725373	0.567335	0.674419	0.740299	1.00286	1.00872	1.0597	0.836676	0.790698	0.773134	0.830946	0.633721	0.749254	0.352436	0.264535	0.331343

## Sheet: Fig.4c
Figure 4c	Quantification of clonogenic assay for the complementation experiment for EXO1 and ZRSR2 synthetic lethal interaction (n=3, mean with SD) with ordinary one-way ANOVA statistical analysis (F=17.95).
WT + NT sgRNA + empty piggyBac			EXO1 KO + NT sgRNA + empty piggyBac			WT + ZRSR2 sgRNA + empty piggyBac			EXO1 KO + ZRSR2 sgRNA + empty piggyBac			WT + NT sgRNA + piggyBac-EXO1-WT			EXO1 KO + NT sgRNA + piggyBac-EXO1-WT			WT + ZRSR2 sgRNA + piggyBac-EXO1-WT			EXO1 KO + ZRSR2 sgRNA + piggyBac-EXO1-WT			WT + NT sgRNA + piggyBac-EXO1-CD			EXO1 KO + NT sgRNA + piggyBac-EXO1-CD			WT + ZRSR2 sgRNA + piggyBac-EXO1-CD			EXO1 KO + ZRSR2 sgRNA + piggyBac-EXO1-CD
1	1	1	0.796562	0.857558	0.623881	0.73639	0.906977	0.719403	0.484241	0.537791	0.185075	1.04011	1.06105	0.979104	1	1.13081	1.08955	0.868195	0.811047	0.850746	0.716332	0.773256	0.797015	1.00286	1.00872	1.0597	0.836676	0.790698	0.773134	0.825215	0.723837	0.701493	0.467049	0.281977	0.540299

## Sheet: Fig.4d
Figure 4d	Heatmap of log fold change of IC50 values for survival of ‘EXO1 KO + sgNT’, ‘WT + sgFANCG’ and ‘EXO1 KO + sgFANCG’ in comparison to ‘WT + sgNT’ in eHAP iCas9 background after treatment with DNA damaging agents and inhibitors of DDR factors. IC50 values were calculated from sigmoidal curve fits and change was calculated with ‘WT + sgNT’ value as reference (n=3).
	EXO1 KO + sgNT	WT + sgFANCG	EXO1 KO + sgFANCG
ATMi	-0.522948	-0.52599	-0.814168
camptothecin	-1.12981	-1.10885	-2.03846
cisplatin	-1.29114	-2.71256	-3.44992
MMS	-0.590345	-0.311223	-1.10731
olaparib	-1.63163	-0.85819	-3.48601
talazoparib	-0.320802	-0.006775	-1.66518
veliparib	-1.17215	-1.21508	-2.03259

## Sheet: Fig.4e
Figure 4e	Additive sensitivity of eHAP iCas9 double KO cells for EXO1 and FANCG to olaparib (n=3, mean and error with SD). Example of an experiment that was used to generate the heatmap in (d).
olaparib / μM	WT + sgNT			EXO1 KO + sgNT			WT + sgFANCG			EXO1 KO + sgFANCG
2	0.00219929	0.00338578	0.00376952	0.00180208	0.00225923	0.00218631	0.00173338	0.0015531	0.00200039	0.00210582	0.00227456	0.00230957
0.666667	0.0996502	0.346568	0.394424	0.0632187	0.0560451	0.0258923	0.0410237	0.0798315	0.0929144	0.0319262	0.0532988	0.0204736
0.222222	0.704723	1.03832	1.0803	0.394662	0.392073	0.357008	0.41717	0.569992	0.737569	0.0988302	0.147148	0.163408
0.0740741	0.829502	1.16175	1.12528	0.759565	0.737768	0.569095	0.780715	0.757039	0.974743	0.332441	0.317875	0.398918
0.0246914	0.818136	1.12638	1.16357	0.935758	0.851502	0.946137	0.793807	0.863636	1.13023	0.357163	0.680909	0.76889
0.00823045	1.04067	1.05158	1.08327	0.893009	1.12232	0.969095	0.983132	0.91432	1.17009	0.971288	1.27493	0.851037
0.00274348	1.06441	1.05085	1.09368	1.06259	0.958798	0.963355	0.946123	0.877715	1.13062	0.714085	0.915109	1.03778
0	1	1	1	1	1	1	1	1	1	1	1	1

## Sheet: Fig.4f
Figure 4f	Heatmap of log fold change of IC50 values for survival of ‘EXO1 KO + sgNT’, ‘WT + sgZRSR2’ and ‘EXO1 KO + sgZRSR2’ in comparison to ‘WT + sgNT’ in eHAP iCas9 background after treatment with DNA damaging agents and inhibitors of DDR factors; as in (d) (n=3).
	EXO1 KO + sgNT	WT + sgZRSR2	EXO1 KO + sgZRSR2
ATMi	-0.589249	-0.190287	-0.489307
camptothecin	-0.609823	-0.598168	-1.31865
cisplatin	-0.944075	-0.99829	-1.96396
MMS	-0.469031	-0.756553	-1.33346
olaparib	-1.63163	-1.53946	-2.99103
talazoparib	-0.320802	-0.0090404	-1.28394
veliparib	-1.17215	-1.25208	-2.12881

## Sheet: Fig.4g
Figure 4g	Additive sensitivity of eHAP iCas9 double KO cells for EXO1 and ZRSR2 to olaparib (n=3, mean and error with SD). Example of an experiment that was used to generate the heatmap in (f).
olaparib / μM	WT + sgNT			EXO1 KO + sgNT			WT + sgZRSR2			EXO1 KO + sgZRSR2
2	0.00219929	0.00338578	0.00376952	0.00180208	0.00225923	0.00218631	0.00173406	0.00225155	0.00238895	0.00244815	0.00294574	0.00263453
0.666667	0.0996502	0.346568	0.394424	0.0632187	0.0560451	0.0258923	0.0113735	0.0609365	0.0749899	0.034648	0.0115554	0.0251794
0.222222	0.704723	1.03832	1.0803	0.394662	0.392073	0.357008	0.214939	0.597523	0.39679	0.392357	0.222931	0.266442
0.0740741	0.829502	1.16175	1.12528	0.759565	0.737768	0.569095	0.462335	0.98065	0.927585	0.594304	0.36338	0.338407
0.0246914	0.818136	1.12638	1.16357	0.935758	0.851502	0.946137	0.84868	1.15519	0.989175	0.754433	0.798794	0.662262
0.00823045	1.04067	1.05158	1.08327	0.893009	1.12232	0.969095	0.939472	1.14667	1.12729	0.864589	0.90731	0.83456
0.00274348	1.06441	1.05085	1.09368	1.06259	0.958798	0.963355	0.905988	1.13003	1.06682	1.18538	0.775433	1.16345
0	1	1	1	1	1	1	1	1	1	1	1	1

## Sheet: Fig.4h
Figure 4h	Additive sensitivity of eHAP iCas9 double KO cells for EXO1 and FANCG to ionising radiation (n=3, mean and error with SD).
IR (Gy)	WT + sgNT			EXO1 KO + sgNT			WT + sgFANCG			EXO1 KO + sgFANCG
0	1	1	1	1	1	1	1	1	1	1	1	1
0.5	0.947507	1.14013	0.931034	0.665179	0.790274	0.781132	0.663265	0.953642	0.935976	0.306122	0.398649	0.376147
1	0.800525	0.996815	0.867374	0.3125	0.486322	0.407547	0.340136	0.639073	0.606707	0.183673	0.175676	0.174312
2	0.377953	0.656051	0.437666	0.0580357	0.112462	0.113208	0.0578231	0.188742	0.192073	0.0612245	0.0135135	0.0275229
3	0.170604	0.242038	0.156499	0.0178571	0.0212766	0.0188679	0.0204082	0.0496689	0.0182927	0.0204082	0.00675676	0.0183486

## Sheet: Fig.4i
Figure 4i	Additive sensitivity of eHAP iCas9 double KO cells for EXO1 and ZRSR2 to ionising radiation (n=3, mean and error with SD).
IR (Gy)	WT + sgNT			EXO1 KO + sgNT			WT + sgZRSR2			EXO1 KO + sgZRSR2
0	1	1	1	1	1	1	1	1	1	1	1	1
0.5	0.947507	1.14013	0.931034	0.665179	0.790274	0.781132	0.72541	0.835913	0.882353	0.277778	0.386503	0.579618
1	0.800525	0.996815	0.867374	0.3125	0.486322	0.407547	0.508197	0.637771	0.658824	0.111111	0.116564	0.197452
2	0.377953	0.656051	0.437666	0.0580357	0.112462	0.113208	0.143443	0.266254	0.258824	0.0111111	0.0245399	0.0127388
3	0.170604	0.242038	0.156499	0.0178571	0.0212766	0.0188679	0.0532787	0.0773994	0.0794118	0	0	0.0127388

## Sheet: Fig.4l
Figure 4l	Rescue of ‘EXO1 KO + sgFANCG’ and ‘EXO1 KO + sgZRSR2’ sensitivity to TYMS inhibitor Pemetrexed (clonogenic assay) in comparison to ‘WT + sgNT’, ‘EXO1 KO + sgNT’, ‘WT + sgFANCG’ and ‘WT + sgZRSR2’ (n=3, mean and error with SD).
Pemetrexed / uM	WT + sgNT			EXO1 KO + sgNT			WT +sgFANCG			EXO1 KO + sgFANCG			WT +sgZRSR2			EXO1 KO + sgZRSR2
2	0.0159236	0.00330033	0.143443	0.204698	0.128289	0.476596	0.301818	0.356401	0.585	1.17105	0.834356	0.919192	0.365019	0.238255	0.663594	0.79661	0.914634	0.849057
1	0.0509554	0.00330033	0.0409836	0.197987	0.0888158	0.408511	0.327273	0.16955	0.56	0.947368	0.736196	0.949495	0.467681	0.298658	0.617512	0.872881	0.695122	0.622642
0.5	0.0764331	0	0.0122951	0.372483	0.0953947	0.612766	0.465455	0.200692	0.535	0.894737	0.90184	0.959596	0.539924	0.187919	0.705069	0.898305	0.865854	0.962264
0.25	0.0923567	0.00660066	0.0491803	0.342282	0.144737	0.378723	0.469091	0.304498	0.67	1.03947	0.834356	1.17172	0.429658	0.248322	0.672811	0.694915	0.847561	1.00943
0.125	0.101911	0.0165016	0.057377	0.288591	0.167763	0.510638	0.243636	0.307958	0.755	0.921053	0.803681	1.16162	0.463878	0.345638	0.728111	0.838983	0.835366	0.735849
0.0625	0.292994	0.029703	0.0532787	0.57047	0.266447	0.544681	0.661818	0.294118	0.675	1.19737	0.865031	1.24242	0.692015	0.369128	0.668203	0.957627	0.902439	0.877358
0.03125	0.238853	0.191419	0.217213	0.563758	0.365132	0.489362	0.683636	0.456747	0.89	1.43421	0.877301	1.22222	0.676806	0.516779	0.746544	0.847458	0.871951	0.783019
0.015625	0.745223	0.825083	0.565574	0.912752	0.851974	0.982979	0.956364	0.99308	0.995	0.986842	0.877301	0.969697	0.851711	0.872483	0.967742	0.838983	1	0.849057
0	1	1	1	1	1	1	1	1	1	1	1	1	1	1	1	1	1	1
