# Supplementary material for: EXO1 as a therapeutic target for Fanconi Anaemia, ZRSR2 and BRCA1-A complex deficient cancers
Source: Nat Commun. 2025 Sep 26;16:8476. doi: 10.1038/s41467-025-63349-7 (PMC12475092; doi:10.1038/s41467-025-63349-7)
Supplement: Supplementary file 13 — Source data [file 41467_2025_63349_MOESM13_ESM.zip › Maric et al - Source Data/source data file - Maric et al Supplementary Figure 4.xlsx]

## Sheet: SF4d
Supplementary Figure 4d			Quantification of clonogenic assay (n=3, mean with SD) in (a) with ordinary one-way ANOVA statistical analysis (F=335.7).
WT + sgNT	WT + sgFANCG	EXO1 KO + sgNT	EXO1 KO + sgFANCG
1	0.808102	0.460554	0.157783
1	0.798265	0.483731	0.199566
1	0.833787	0.577657	0.182561

## Sheet: SF4e
Supplementary Figure 4e			Quantification of clonogenic assay (n=3, mean with SD) in (b) with ordinary one-way ANOVA statistical analysis (F=141.7).
WT + sgNT	WT + sgFAAP24	EXO1 KO + sgNT	EXO1 KO + sgFAAP24
1	0.458422	0.460554	0.0682303
1	0.626898	0.483731	0.0889371
1	0.580381	0.577657	0.106267

## Sheet: SF4f
Supplementary Figure 4f			Quantification of clonogenic assay (n=3, mean with SD) in (c) with ordinary one-way ANOVA statistical analysis (F=41.15).
WT + sgNT sgRNA	WT + sgAPITD1	EXO1 KO + sgNT	EXO1 KO + sgAPITD1
1	0.568421	0.708772	0.108772
1	0.403423	0.444988	0.0488998
1	0.549654	0.443418	0.205543

## Sheet: SF4m
Supplementary Figure 4m			Representative experiment for cell proliferation assay for PL11 + empty vector + lentiCRISPR sgNT, PL11 + empty vector + lentiCRISPR sgEXO1, PL11 + pB-FANCC + lentiCRISPR sgNT, PL11 + pB-FANCC + lentiCRISPR sgEXO1 (n=3).
hours elapsed	empty vector +sgNT	empty vector +sgEXO1	FANCC +sgNT	FANCC +sgEXO1
3	4.03646	4.49271	4.44021	4.71339
6	4.17439	4.69202	4.49216	4.85793
9	4.49172	4.82539	4.78784	5.00996
12	4.63043	4.92962	4.98786	5.1603
15	4.84194	5.1106	5.25242	5.43208
18	5.13573	5.34576	5.53808	5.65241
21	5.38558	5.58233	5.87106	5.97116
24	5.58203	5.77836	6.06297	6.13761
27	5.82593	6.04467	6.4036	6.42062
30	6.02764	6.18398	6.66028	6.5668
33	6.39006	6.33233	6.96892	6.92961
36	6.59886	6.61625	7.34923	7.202
39	6.86159	6.80866	7.72557	7.49397
42	7.20244	7.09533	8.02954	7.80475
45	7.60438	7.35915	8.60618	8.18094
48	7.92857	7.65966	9.11577	8.58143
51	8.232	8.01972	9.62824	9.00384
54	8.66171	8.25907	10.2475	9.35521
57	9.2568	8.75643	10.951	9.87698
60	9.65501	9.26354	11.7936	10.3186
63	10.3564	9.61075	12.5838	11.1363
66	11.0286	10.1463	13.774	12.0342
69	11.707	10.8524	14.768	12.5618
72	12.609	11.3345	16.1365	13.3789
75	13.3476	12.2289	17.3932	14.2667
78	14.3287	12.759	19.2813	15.4854
81	15.4671	13.6018	20.8713	16.6742
84	16.5004	14.3657	22.7786	17.8709
87	18.0047	15.3395	25.4145	19.1141
90	19.4786	16.163	28.1385	20.5117
93	21.286	17.2939	30.8356	22.6147
96	23.1818	18.4119	33.9765	24.6217
99	25.0629	19.7351	37.6661	27.2565
102	27.0261	20.983	41.6026	30.0445
105	29.4786	22.5094	46.3646	32.9215
108	32.2313	24.0505	50.8845	36.1983
111	35.1217	26.162	55.5251	40.0642
114	38.4244	28.4887	60.5294	43.6327
117	41.7909	30.9085	65.5528	47.9213
120	45.3646	33.6981	71.0476	52.1829
123	49.2366	36.5448	76.2178	56.7806
126	53.7616	39.4845	80.8235	62.1988
129	57.7297	42.9303	85.1557	67.5087
132	61.9767	46.6761	89.1053	72.6235
135	67.1322	50.6251	92.6612	77.6053
138	71.9619	54.8897	95.2205	82.1325
141	77.0924	58.8442	96.8161	85.9728
144	81.6231	63.2695	98.0155	89.1746
147	86.0098	67.3683	98.8624	91.7478
150	89.3983	71.4466	99.5349	93.8614
153	92.1043	75.5193	99.8642	95.6974
156	94.518	78.9184	99.985	97.1584
159	96.439	82.135	99.9988	98.1606
162	97.8913	84.8603	99.999	98.9004
165	98.7192	87.4797	99.9997	99.4323
168	99.3348	89.5513	99.9906	99.805
171	99.8154	91.1075	99.9945	99.9563
174	99.9843	92.3675	99.9445	99.9413
177	99.9998	93.4313	99.9992	99.9973
180	99.9997	94.4571	99.9951	99.9947
183	99.9937	95.4347	99.9714	99.993
186	99.9961	96.1645	99.9726	99.9995
189	99.9971	96.8803	99.9607	99.9863
192	99.9975	97.4921	99.9427	99.9937
195	99.9868	98.1529	99.9458	99.9783
198	99.9689	98.7895	99.9386	99.9761
201	99.9257	99.226	99.8991	99.9546
204	99.9627	99.5928	99.9337	99.9556
207	99.9065	99.8214	99.8819	99.974
210	99.7901	99.9329	99.9514	99.9557

## Sheet: SF4n
Supplementary Figure 4n			Slope of exponential curve fit for transduced PL11 cells (n=3, mean with SD) with two-tailed paired t-test statistical analysis.
PL11 + empty vector + lentiCRISPR sgNT			PL11 + empty vector + lentiCRISPR sgEXO1			PL11 + pB-FANCC + lentiCRISPR sgNT			PL11 + pB-FANCC + lentiCRISPR sgEXO1
0.009795	0.008703	0.009238	0.008467	0.00797	0.007771	0.009974	0.009303	0.009746	0.009287	0.00924	0.009328
