# Supplementary material for: EXO1 as a therapeutic target for Fanconi Anaemia, ZRSR2 and BRCA1-A complex deficient cancers
Source: Nat Commun. 2025 Sep 26;16:8476. doi: 10.1038/s41467-025-63349-7 (PMC12475092; doi:10.1038/s41467-025-63349-7)
Supplement: Supplementary file 13 — Source data [file 41467_2025_63349_MOESM13_ESM.zip › Maric et al - Source Data/source data file - Maric et al Supplementary Figure 5.xlsx]

## Sheet: SF5a
Supplementary Figure 5a			Cell proliferation assay for ‘WT + sgNT’, ‘WT + sgFANCG’, ‘EXO1 KO + sgNT’ and ‘EXO1 KO + sgFANCG’ eHAP iCas9 cells (representative biological repeat, n=3).
time in hours	WT + sgNT			EXO1 KO + sgNT			WT + sgFANCG			EXO1 KO + sgFANCG
0	5.33379	5.74676	5.60441	4.65127	3.95945	4.80353	6.07847	5.40432	4.44333	3.75371	4.77396	4.34345
3	6.47142	6.60887	5.98167	5.17652	4.60364	5.1003	6.79812	6.14273	5.02045	4.22925	5.48828	4.68668
6	6.86395	7.63421	6.58288	5.7707	4.9483	5.71878	7.69005	7.26917	5.59891	4.61194	6.14454	5.04548
9	7.89136	8.15853	7.41347	6.38971	5.42149	6.45349	8.82643	7.98504	6.23467	4.77292	6.50599	5.25793
12	8.84156	9.11249	8.18714	7.04428	5.9719	6.9053	10.135	9.03404	7.00694	5.08589	6.98425	5.6397
15	10.0189	10.2028	9.46219	7.60933	6.76111	7.75078	11.412	9.92398	7.63006	5.78842	7.48235	5.97955
18	11.1654	11.8289	10.3179	8.47243	7.56252	8.49095	12.7878	11.4067	8.62426	6.00444	8.47335	6.32449
21	12.9344	9.64571	11.9013	9.42427	8.23351	9.34342	14.9226	12.6984	10.249	6.72751	9.05501	6.74576
24	14.7742	15.3225	13.7801	10.7845	8.96469	10.6954	16.8339	14.3691	11.2826	7.01346	10.0247	7.2873
27	14.5025		15.8604	12.4912	10.2585	11.9388	18.8899	16.3675	12.56	7.5219	10.6958	7.39928
30	20.1437	20.0901	17.6534	13.8923	11.5935	13.3836	21.7746	18.6052	14.0484	7.77072	11.2557	7.71397
33	23.1474	23.2011	20.6263	15.4838	12.9715	14.9433	24.6094	20.807	16.1388	8.66261	12.2225	8.27747
36	25.735		23.4067	17.5476	14.1174	16.6784	27.3931	22.6724	17.7584	9.5185	13.0384	8.5824
39	29.9711	30.4947	27.1439	19.7667	15.7738	18.7014	30.5149	26.3828	20.3679	9.84478	14.0989	9.0087
42	34.0105	34.6767	30.615	21.5561	17.918	20.8818	34.1959	28.7587	22.1119	10.4518	14.8926	9.58619
45	38.7953	38.6344	34.7039	24.3615	19.8675	22.7534	38.1213	31.9834	24.6572	11.5159	15.8119	10.0956
48	43.1815	43.6622	39.1945	26.8994	21.9007	25.2538	41.6431	34.5317	27.7404	12.4461	16.6006	10.8228
51	48.5061	48.9004	44.351	29.6048	24.0091	28.198	44.5718	38.0372	30.6597	12.7968	17.5634	11.3918
54	53.7614	54.3812	49.3029	32.545	26.5567	30.5016	48.1821	41.042	33.519	13.6333	18.4983	11.9352
57	59.5638	59.5912	54.8136	35.9495	29.1996	34.0979	51.5729	44.5327	36.2918	14.7428	19.5814	12.3663
60	63.6193	65.1051	60.4351	38.9583	31.8207	36.5938	55.542	47.7899	39.4971	15.6734	20.6494	12.7836
63	68.6932	69.8886	65.4378	42.0677	34.5303	39.0561	57.8328	50.7322	42.9228	16.9231	21.6294	13.3752
66	73.469	74.5992	70.5012	45.5872	37.082	41.87	61.3558	54.2646	46.3432	17.5852	23.0041	13.5308
69	77.6289	79.2077	74.9689	48.7823	40.3521	44.523	64.1501	56.6122	49.406	18.4828	23.666	14.1764
72	81.0621	82.6794	79.4816	53.0579	43.088	48.2299	64.1453	58.6137	52.9282	20.5399	25.0817	16.0609
75	83.4944	84.888	81.9111	55.9685	45.2357	50.4488	65.5803	60.937	55.2008	21.9889	25.4415	16.4723
78	84.9589	87.1331	83.1551	58.6161	48.3816	52.212	66.0582	62.6923	57.8992	23.0776	27.3437	17.3156
81	84.9453	87.6623	84.0982	60.8871	50.5465	54.4367	66.375	64.2651	59.3681	24.4375	28.4275	17.7518
84	85.1175	88.2166	84.7027	63.3422	52.8411	56.1591	67.169	65.1238	60.4017	25.7027	29.2036	18.2108
87	84.6068	88.4247	85.1534	65.3398	55.5007	57.215	66.7744	65.2371	61.5748	27.1528	30.195	18.8926
90	83.2421	88.6486	85.1389	65.9891	57.4428	57.732	67.0932	65.5007	61.8833	27.8761	31.4571	19.0596
93	80.7349	88.4146	84.4155	66.1713	58.1593	58.7457	66.6326	65.1118	62.2871	28.8527	32.8739	19.6677
96	79.3789	87.942	84.6098	66.3016	58.3278	58.6811	65.4958	65.2971	62.1743	30.6793	34.0653	20.3774

## Sheet: SF5b
Supplementary Figure 5b			Plot of slope of semilog line fits for cell proliferation curves as shown in (a) (n=3, line representing mean, ordinary one-way ANOVA analysis, F=238.4).
WT + sgNT			EXO1 KO + sgNT			WT + sgFANCG			EXO1 KO + sgFANCG
0.01376	0.0134	0.01367	0.01124	0.01146	0.01183	0.01172	0.01156	0.01208	0.008283	0.008105	0.008546

## Sheet: SF5c
Supplementary Figure 5c			Apoptosis of EXO1 and FAAP24 double KO cells (n=3, representative biological repeat).
time in hours	WT + sgNT	EXO1 KO + sgNT	WT + sgFAAP24	EXO1 KO + sgFAAP24
0	0.12627	0.195067	0.10623	0.142308
3	0.135508		0.100402	0.176365
6	0.118088		0.0971364	0.181102
9	0.09	0.211896	0.0876623	0.193975
12	0.0779298	0.221698	0.0778491	0.19474
15	0.0722142	0.188494	0.071453	0.223776
18	0.0680693	0.181626	0.0741187	0.24973
21	0.0544894	0.177858	0.0718783	0.274432
24	0.0567859	0.174772	0.0708913	0.298487
27	0.045933	0.158142	0.0779613	0.321459
30	0.0473167	0.13997	0.0863724	0.358563
33	0.0430371	0.137623	0.0890632	0.374477
36	0.0413274	0.133152	0.0940547	0.371465
39	0.0396593	0.127864	0.0937614	0.364789
42	0.0438617	0.130799	0.0977147	0.392223
45	0.0426707	0.129041	0.099334	0.370389
48	0.0420051	0.13398	0.0993584	0.387942
51	0.0423003	0.136946	0.102272	0.382527
54	0.0439366	0.142504	0.110504	0.379267
57	0.0481913	0.146488	0.113126	0.367732
60	0.0458557	0.143149	0.12188	0.381129
63	0.0497292	0.153352	0.131106	0.387392
66	0.0500838	0.159294	0.140226	0.382248
69	0.0557003	0.172304	0.14796	0.400031
72	0.0645031	0.179277	0.161995	0.396825
75	0.0824159	0.187306	0.175113	0.402244
78	0.120194	0.188534	0.19594	0.412092

## Sheet: SF5d
Supplementary Figure 5d			Apoptosis of EXO1 and APITD1 double KO cells (n=3, representative biological repeat).
time in hours	WT + sgNT	EXO1 KO + sgNT	WT + sgAPITD1	EXO1 KO + sgAPITD1
0	0.14939	0.105291	0.120453	0.229665
3	0.12741	0.0915063	0.110644	0.239748
6	0.108418	0.0959533	0.101474	0.226205
9	0.0957504	0.098003	0.0792507	0.216097
12	0.0755138	0.104857
15	0.0739623	0.102671	0.0700036	0.214349
18	0.0660256	0.0966617	0.0657116	0.229309
21	0.051701	0.0999345	0.0653362	0.239973
24	0.0515346	0.103952	0.0600375	0.262335
27	0.0498228	0.0977545	0.0610122	0.262929
30	0.042707	0.0985412	0.0555171	0.263209
33	0.0389757	0.0999225	0.0558406	0.306858
36	0.036762	0.105547	0.0613097	0.309063
39	0.0348164	0.10937	0.0589881	0.285665
42	0.0318801	0.105904	0.063787	0.281514
45	0.0306561	0.112057	0.0673768	0.281055
48	0.0319019	0.11372	0.0682523	0.296277
51	0.0333413	0.112128	0.0686342	0.289462
54	0.0337614	0.112301	0.0752069	0.295921
57	0.0346931	0.115713	0.0818192	0.298931
60	0.0351089	0.120764	0.0808805	0.290135
63	0.0371557	0.127858	0.0823034	0.297737
66	0.0393729	0.128973	0.0880189	0.294811
69	0.0427454	0.134554	0.0929629	0.293536
72	0.0497073	0.151	0.0997596	0.294872
75	0.0574341	0.170683	0.104485	0.307393
78	0.074149	0.198391	0.118962	0.325451

## Sheet: SF5e
Supplementary Figure 5e			Apoptosis of EXO1 and FAM175A double KO cells (n=3, representative biological repeat).
time in hours	WT + sgNT	EXO1 KO + sgNT	WT + sgFAM175A	EXO1 KO + sgFAM175A
0	0.14939	0.105291	0.106963	0.165038
3	0.12741	0.0915063	0.0909871	0.178782
6	0.108418	0.0959533	0.0845738	0.173016
9	0.0957504	0.098003	0.0701468	0.158219
12	0.0755138	0.104857	0.0651974	0.166163
15	0.0739623	0.102671	0.0576019	0.135584
18	0.0660256	0.0966617	0.0465574	0.156221
21	0.051701	0.0999345	0.0510055	0.155223
24	0.0515346	0.103952	0.0495318	0.161959
27	0.0498228	0.0977545	0.0476292	0.171165
30	0.042707	0.0985412	0.0473198	0.192197
33	0.0389757	0.0999225	0.0494558	0.201819
36	0.036762	0.105547	0.0549357	0.198841
39	0.0348164	0.10937	0.053436	0.19097
42	0.0318801	0.105904	0.0564389	0.208454
45	0.0306561	0.112057	0.058146	0.224832
48	0.0319019	0.11372	0.0609637	0.233529
51	0.0333413	0.112128	0.0588022	0.227898
54	0.0337614	0.112301	0.0637144	0.231148
57	0.0346931	0.115713	0.0660924	0.238987
60	0.0351089	0.120764	0.0662457	0.241329
63	0.0371557	0.127858	0.0718438	0.234006
66	0.0393729	0.128973	0.0750123	0.2411
69	0.0427454	0.134554	0.0792788	0.246185
72	0.0497073	0.151	0.0825559	0.244323
75	0.0574341	0.170683	0.0866476	0.255189
78	0.074149	0.198391	0.0983566	0.263753

## Sheet: SF5h
Supplementary Figure 5h			Timecourse of micronuclei increase in double KO cells (day 5 of the timecourse shown in Fig. 2g). For each cell line (nuclei number > 2182, n=3) ratio was calculated by normalisation to ‘WT + sgNT’ cell line.
days post Cas9 expression induction	WT + sgNT			EXO1 KO + sgNT			WT + sgFAAP24			EXO1 KO + sgFAAP24			WT + sgFANCG			EXO1 KO + sgFANCG			WT + sgAPITD1			EXO1 KO +sgAPITD1			WT + sgFAM175A			EXO1 KO + sgFAM175A			WT + sgBRCC3			EXO1 KO + sgBRCC3
3	1	1	1	1.53216	1.30604	1.71252	1.38255	1.25142	1.45709	2.04058	1.85499	2.60712	1.49485	1.31401	1.84702	2.28731	1.9433	2.80996	1.31409	1.22401	1.42638	1.98204	1.70377	2.3173	1.31719	1.34471	1.59587	2.04116	1.62637	2.50788	1.63948	1.41941	1.87181	1.99815	1.74388	3.06099
5	1	1	1	1.50972	1.27082	1.49081	1.76963	1.67118	1.71103	2.6716	2.17636	2.71699	1.8741	1.56834	1.87386	3.11545	2.36594	3.33037	1.67363	1.31067	1.31718	2.52559	1.9474	2.49182	1.70053	1.3982	1.52765	2.41928	1.85717	2.33054	1.82583	1.20316	1.58367	2.00587	1.34189	2.31572
