# Supplementary material for: EXO1 as a therapeutic target for Fanconi Anaemia, ZRSR2 and BRCA1-A complex deficient cancers
Source: Nat Commun. 2025 Sep 26;16:8476. doi: 10.1038/s41467-025-63349-7 (PMC12475092; doi:10.1038/s41467-025-63349-7)
Supplement: Supplementary file 13 — Source data [file 41467_2025_63349_MOESM13_ESM.zip › Maric et al - Source Data/source data file - Maric et al Figure 5.xlsx]

## Sheet: Fig.5b
Figure 5b	Quantification of replication fork speed from DNA fibers experiment shown in (a). Measurements of a minimum of 300 fibers per condition per biological repeat (n =3). Red dots represent mean from each biological repeat with red lines representing the mean of those, which are also noted below X-axis in the numerical value. Ordinary one-way ANOVA statistical analysis was performed on the means of bi…
mean	WT + sgNT	WT +sgFANCG	EXO1 KO + sgNT	EXO1 KO + sgFANCG
R1	0.511291	0.50435	0.513137	0.643356
R2	0.539631	0.50253	0.509865	0.639641
R3	0.533645	0.632224	0.545926	0.742889
average	0.528189	0.546368	0.522976	0.675295
standard deviation	0.0149369	0.074359	0.0199424	0.0585672

## Sheet: Fig.5d
Figure 5d	Quantification of fork reversal in ‘WT + sgNT’, ‘WT + sgFANCG’, ‘EXO1 KO + sgNT’, ‘EXO1 KO + sgFANCG’ after 5 days of Cas9 induction, with and without HU treatment following induction (n=3); percentage of fork reversal plotted. Error bars representative of mean with standard deviation from two independent experiments. Two-way ANOVA statistical analysis with Dunnett’s tests was performed for untre…
	Untreated		HU-treated
WT + sgNT	2.89855	3.8	13.0435	17.0213
WT + sgFANCG	4.47761	4.62	4.34783	8.10811
EXO1 KO + sgNT	4.61538	7.89	8.57143	10
EXO1 KO + sgFANCG	1.44928	3.8	2.94118	4.34

## Sheet: Fig.5f
Figure 5f	Quantification of ssDNA gaps in ‘WT + sgNT’, ‘WT + sgFANCG’, ‘EXO1 KO + sgNT’, ‘EXO1 KO + sgFANCG’ after 5 days of Cas9 induction, with and without HU treatment following induction. Gaps observed per fork are quantified as 0, 1, 2 and more than 2. Error bars representative of mean with standard deviation from two independent experiments. Two-way ANOVA statistical analysis with Dunnett’s tests was…
percentage of molecules (%)
		0		1		2		> 2
untreated	WT + sgNT	69	79	0	0	0	0	0	0
	WT + sgFANCG	67	67	0	0	0	0	0	0
	EXO1 KO + sgNT	60	65	4	4	1	0	0	0
	EXO1 KO + sgFANCG	42	58	18	17	8	6	1	2
HU-treated	WT + sgNT	68	89	1	3	0	0	0	0
	WT + sgFANCG	61	64	4	7	3	3	1	1
	EXO1 KO + sgNT	53	57	12	17	4	4	1	2
	EXO1 KO + sgFANCG	29	26	17	19	10	9	12	15

## Sheet: Fig.5h
Figure 5h	Quantification of replication fork speed from DNA fiber experiment without and with TYMS inhibitor Pemetrexed. Measurements of a minimum of 300 fibers per condition per biological repeat (n =3). Red dots represent mean from each biological repeat with red lines representing the mean of those, which are also noted below X-axis in the numerical value. Two-way ANOVA statistical analysis was performe…
mean	WT NT unt	WT NT TYMSi	WT FG unt	WT FG TYMSi	EXO1 KO NT unt	EXO1 KO NT TYMSi	EXO1 KO FG unt	EXO1 KO FG TYMSi
R1	0.718547	0.754624	0.713	0.733125	0.733712	0.740042	0.787013	0.691214
R2	0.683338	0.713964	0.731526	0.672849	0.683234	0.726822	0.781267	0.65045
R3	0.657955	0.685698	0.690732	0.684831	0.663599	0.735086	0.77119	0.706718
average	0.686613	0.718095	0.711753	0.696935	0.693515	0.733983	0.779823	0.682794
standard deviation	0.0304284	0.0346484	0.0204257	0.031909	0.0361697	0.00667858	0.0080097	0.029064
