# Supplementary material for: EXO1 as a therapeutic target for Fanconi Anaemia, ZRSR2 and BRCA1-A complex deficient cancers
Source: Nat Commun. 2025 Sep 26;16:8476. doi: 10.1038/s41467-025-63349-7 (PMC12475092; doi:10.1038/s41467-025-63349-7)
Supplement: Supplementary file 13 — Source data [file 41467_2025_63349_MOESM13_ESM.zip › Maric et al - Source Data/source data file - Maric et al Supplementary Figure 9.xlsx]

## Sheet: Sheet1
Supplementary Figure 9		Quantification of replication fork speed from DNA fibers experiment without and with PARP inhibitor olaparib. Measurements of a minimum of 300 fibers per condition per biological repeat (n =3). Red dots represent mean from each biological repeat with red lines representing the mean of those, which are also noted below X-axis in the numerical value. Two-way ANOVA statistical analysis was performed…
mean	WT sgNT untr	WT sgNT Olaparib	WT sgFANCG untr	WT sgFANCG Olaparib	EXO1 KO sgNT untr	EXO1 KO sgNT Olaparib	EXO1 KO sgFANCG untr	EXO1 KO sgFANCG Olaparib
R1	0.772047	0.837054	0.801867	0.86828	0.802212	0.80447	0.875017	0.895741
R2	0.774237	0.848715	0.799933	0.885196	0.791603	0.863333	0.85025	0.894547
R3	0.76013	0.902344	0.78479	0.897384	0.792766	0.844551	0.881008	0.957588
average	0.768805	0.862704	0.79553	0.88362	0.795527	0.837451	0.868759	0.915959
standard deviation	0.00759174	0.0348202	0.00935109	0.0146159	0.00581828	0.0300671	0.0163064	0.0360573
