# Supplementary material for: EXO1 as a therapeutic target for Fanconi Anaemia, ZRSR2 and BRCA1-A complex deficient cancers
Source: Nat Commun. 2025 Sep 26;16:8476. doi: 10.1038/s41467-025-63349-7 (PMC12475092; doi:10.1038/s41467-025-63349-7)
Supplement: Supplementary file 13 — Source data [file 41467_2025_63349_MOESM13_ESM.zip › Maric et al - Source Data/source data file - Maric et al Supplementary Figure 2.xlsx]

## Sheet: SF2a
Supplementary Figure 2a			Validation of EXO1 and FEN1 synthetic lethal interaction through sensitivity of eHAP iCas9 EXO1 KO clones to FEN1 inhibitor in CellTitre-Glo assay (n=3, mean and error with SD).
FEN LI (uM)	eHAP iCas9 wt 3.22			eHAP iCas9 EXO1 KO 11			eHAP iCas9 EXO1 KO 21			eHAP iCas9 EXO1 KO 22
3	0.0721611	0.0250201	0.122543	0.0128369	0.00743132	0.0165326	0.0238705	0.0450395	0.031275	0.0229097	0.0136373	0.021152
2.1	0.339502	0.169735	0.325031	0.070032	0.0879168	0.131187	0.0664819	0.172408	0.168992	0.0896434	0.0912548	0.0812634
1.47	0.677106	0.479567	0.755372	0.219542	0.299935	0.353588	0.285538	0.275927	0.398977	0.225653	0.222693	0.24244
1.029	1.03084	0.729955	1.00905	0.444337	0.528674	0.61898	0.487725	0.673906	0.643679	0.361875	0.402119	0.51215
0.7203	1.06904	0.920199	1.17095	0.689593	0.573164	0.941203	0.590945	0.784117	0.828096	0.475139	0.618855	0.655225
0.50421	1.08826	1.03257	1.15816	0.610163	0.832954	0.997498	0.936382	0.975365	0.950585	0.625204	0.849594	0.918308
0.352947	1.07046	0.973695	1.09689	0.885008	0.884588	1.01546	0.769009	1.05186	1.1213	0.682041	0.739095	0.875969
0	1	1	1	1	1	1	1	1	1	1	1	1

## Sheet: SF2d
Supplementary Figure 2d			Quantification of clonogenic assay (n=3, mean with SD) in (c) with ordinary one-way ANOVA statistical analysis (F=39.77).
WT + sgNT	WT + sgRMI2	EXO1 KO + sgNT	EXO1 KO + sgRMI2
1	0.889831	0.728814	0.279661
1	1.0678	0.641243	0.319209
1	0.767016	0.575916	0.196335

## Sheet: SF2e
Supplementary Figure 2e			Validation of EXO1 and RMI2 synthetic lethal interaction in eHAP iCas9 cells by CellTitre-Glo viability assay (n=3, mean with SD) with ordinary one-way ANOVA statistical analysis (F=24.34).
WT + sgNT	WT + sgRMI2	EXO1 KO + sgNT	EXO1 KO + sgRMI2
1	0.951618	0.770519	0.352496
1	0.982436	0.851347	0.0340876
1	0.866707	0.670228	0.417724

## Sheet: SF2g
Supplementary Figure 2g			Validation of EXO1 and ATM synthetic lethal interaction through sensitivity of eHAP iCas9 EXO1 KO clones to ATM inhibitor KU55933 in CellTitre-Glo assay (n=3, mean and error with SD).
ATMi (uM)	wt cl 3.22			EXO1 KO cl 11			EXO1 KO cl 21			EXO1 KO cl 22
30	0.0010603	0.00183539	0.00258555	0.00069507	0.00081356	0.0007066	0.00067206	0.00078091	0.00063426	0.00095059	0.00100556	0.0006735
21	0.0350335	0.0654356	0.0811298	0.00212816	0.00325988	0.00531359	0.00277105	0.00568129	0.0036403	0.00256361	0.0026223	0.00161541
14.7	0.157148	0.216053	0.196757	0.0161611	0.0251983	0.0176431	0.0235195	0.0356152	0.0202808	0.019007	0.0201175	0.00259837
10.29	0.336939	0.487119	0.528942	0.078233	0.0876726	0.0936475	0.0713391	0.123416	0.0995642	0.0854417	0.0772206	0.0303513
7.203	0.691423	0.854206	0.86493	0.288314	0.344074	0.427182	0.272721	0.368582	0.334427	0.347783	0.261349	0.211675
5.0421	0.926351	0.986915	0.98323	0.714404	0.748296	0.796457	0.658736	0.757907	0.687769	0.695921	0.683982	0.490157
3.52947	0.824893	0.934019	0.974499	0.852958	1.03945	0.859074	0.889213	0.855757	1.00832	1.00671	0.851337	0.828984
0	1	1	1	1	1	1	1	1	1	1	1	1
