# Supplementary material for: EXO1 as a therapeutic target for Fanconi Anaemia, ZRSR2 and BRCA1-A complex deficient cancers
Source: Nat Commun. 2025 Sep 26;16:8476. doi: 10.1038/s41467-025-63349-7 (PMC12475092; doi:10.1038/s41467-025-63349-7)
Supplement: Supplementary file 13 — Source data [file 41467_2025_63349_MOESM13_ESM.zip › Maric et al - Source Data/source data file - Maric et al Figure 2.xlsx]

## Sheet: Fig.2b
Figure 2b	Quantification of clonogenic assay (n=3, mean with SD) in (a) with ordinary one-way ANOVA statistical analysis (F=158.8).
WT + sgNT	WT + sgFANCG	EXO1 KO + sgNT	EXO1 KO + sgFANCG
1	0.833333	0.728814	0.223164
1	0.830508	0.641243	0.225989
1	0.840314	0.575916	0.301047

## Sheet: Fig.2c
Figure 2c	Validation of EXO1 and FANCG synthetic lethal interaction in eHAP iCas9 cells by CellTitre-Glo viability assay (n=3, mean with SD) with ordinary one-way ANOVA statistical analysis (F=132.5).
WT + sgNT	WT + sgFANCG	EXO1 KO + sgNT	EXO1 KO + sgFANCG
1	0.99156	0.770519	0.293879
1	0.948126	0.851347	0.228007
1	0.929833	0.670228	0.267314

## Sheet: Fig.2d
Figure 2d	Apoptosis of EXO1 and FANCG double KO cells (n=3).
hours elapsed	WT + sgNT	EXO1 KO + sgNT	WT + sgFANCG	EXO1 KO + sgFANCG
0	0.14939	0.105291	0.116972	0.178168
3	0.12741	0.0915063	0.10054	0.158487
6	0.108418	0.0959533	0.0963785	0.147708
9	0.0957504	0.098003	0.0901804	0.155725
12	0.0755138	0.104857	0.0839071	0.1777
15	0.0739623	0.102671	0.0856721	0.17209
18	0.0660256	0.0966617	0.0766494	0.215512
21	0.051701	0.0999345	0.0798176	0.217606
24	0.0515346	0.103952	0.0863415	0.252676
27	0.0498228	0.0977545	0.0893528	0.275862
30	0.042707	0.0985412	0.0842854	0.275522
33	0.0389757	0.0999225	0.0883851	0.290189
36	0.036762	0.105547	0.094267	0.303609
39	0.0348164	0.10937	0.105356	0.323201
42	0.0318801	0.105904	0.100412	0.327201
45	0.0306561	0.112057	0.104647	0.329326
48	0.0319019	0.11372	0.118054	0.346943
51	0.0333413	0.112128	0.119025	0.349078
54	0.0337614	0.112301	0.127803	0.372171
57	0.0346931	0.115713	0.137729	0.37132
60	0.0351089	0.120764	0.145881	0.374777
63	0.0371557	0.127858	0.152461	0.382739
66	0.0393729	0.128973	0.169383	0.373778
69	0.0427454	0.134554	0.176433	0.372481
72	0.0497073	0.151	0.19119	0.383607
75	0.0574341	0.170683	0.207618	0.384119
78	0.074149	0.198391	0.233934	0.383917

## Sheet: Fig.2e
Figure 2e	Quantification of cell cycle phases (n=4, based on gating shown in Extended Data Fig.5g, mean with SD).
	sub-G1				G1				S-EdU+				G2				>4N
WT + sgNT	0.15018	0.270704	0.120192	0.120156	8.86063	8.95328	7.61218	8.52108	72.6872	72.1877	74.1186	74.2966	17.0204	16.3425	16.4263	15.1197	1.28154	2.24584	1.72276	1.94253
WT + sgFANCG	0.180234	0.552875	0.220441	0.240698	8.13057	9.84117	7.61523	7.54187	66.4864	65.6413	67.1343	66.6934	23.831	22.7181	21.8437	23.3678	1.37178	1.24648	3.18637	2.15625
EXO1 KO +sgNT	0.451037	0.311026	0.0430676	0.380609	10.3237	9.88261	8.45327	8.82412	66.2524	65.7169	68.9082	66.0056	20.447	21.7718	20.8327	20.8333	2.52581	2.31765	1.76277	3.95633
EXO1 KO + sgFANCG	0.552542	0.523297	0.461384	0.34116	8.15752	8.47338	6.8004	7.12422	57.8662	60.5817	59.679	59.9037	31.1433	28.6807	30.2909	30.002	2.28049	1.74097	2.7683	2.62894

## Sheet: Fig.2f
Figure 2f	Micronuclei increase in double KO cells. Paired t-test analyses were performed for each of the double KO cell line in comparison to ‘EXO1 KO + sgNT’ cell line (n=3, mean with SD, with each percentage calculated on the basis of >2181 nuclei; two-tailed P values).
WT + sgNT	EXO1 KO + sgNT	WT + sgFAAP24	EXO1 KO + sgFAAP24	WT + sgFANCG	EXO1 KO + sgFANCG	WT + sgAPITD1	EXO1 KO +sgAPITD1	WT + sgFAM175A	EXO1 KO + sgFAM175A	WT + sgBRCC3	EXO1 KO + sgBRCC3
5.77299	8.7156	10.2161	15.4231	10.8192	17.9855	9.66184	14.5802	9.81716	13.9665	10.5405	11.5799
8.8497	11.2463	14.7895	19.2601	13.8793	20.9379	11.5991	17.2339	12.3737	16.4354	10.6476	11.8753
6.1328	9.14286	10.4934	16.6628	11.492	20.4245	8.07799	15.2818	9.36875	14.2928	9.71233	14.2019

## Sheet: Fig.2g
Figure 2g	Increase in phosphorylated RPA at serine 33 (RPA-pS33) foci in double KO cells. Dots in orange, blue and green represent mean of a biological repeat, with red line as their mean. Paired t-test analyses were performed on the means of biological repeat for each of the double KO cell line in comparison to ‘EXO1 KO + sgNT’ cell line (n=3, mean with SD, with each percentage calculated on the basis of …
WT + sgNT	EXO1 KO + sgNT	WT + sgFAAP24	EXO1 KO + sgFAAP24	WT + sgFANCG	EXO1 KO + sgFANCG	WT + sgAPITD1/MHF1	EXO1 KO + sgAPITD1/MHF1	WT + sgFAM175A/Abraxas1	EXO1 KO + sgFAM175A/Abraxas1	WT + sgBRCC36/BRCC3	EXO1 KO + sgBRCC36/BRCC3
0.4142	1.115	0.9994	1.946	0.7846	2.038	0.7147	1.931	0.9941	1.632	0.8751	1.414
0.4584	1.002	1.773	2.403	1.004	2.482	0.8509	2.268	1.225	1.509	1.229	1.517
1.23	2.156	2.277	3.179	1.894	3.45	2.012	3.543	2.31	2.695	2.208	2.971

## Sheet: Fig.2h
Figure 2h		Immunoblotting of total cell extracts and chromatin for ‘WT + sgNT’, ‘WT + sgFANCG’, ‘EXO1 KO + sgNT’ and ‘EXO1 KO + sgFANCG’ eHAP iCas9 cells at day 5 post Cas9 expression induction. Samples were probed for phosphorylated levels of KAP1, p53, CHK2 and H2AX with controls, and EXO1, alpha-tubulin and histone H3 to control for sample identity and equal loading (representative experiment, n=3).
