# Supplementary material for: EXO1 as a therapeutic target for Fanconi Anaemia, ZRSR2 and BRCA1-A complex deficient cancers
Source: Nat Commun. 2025 Sep 26;16:8476. doi: 10.1038/s41467-025-63349-7 (PMC12475092; doi:10.1038/s41467-025-63349-7)
Supplement: Supplementary file 13 — Source data [file 41467_2025_63349_MOESM13_ESM.zip › Maric et al - Source Data/source data file - Maric et al Figure 3.xlsx]

## Sheet: Fig.3b
Figure 3b	Quantification of clonogenic assay (n=5, mean with SD) in (a) with ordinary one-way ANOVA statistical analysis (F=21.92).
WT + sgNT	WT + sgZRSR2	EXO1 KO + sgNT	EXO1 KO + sgZRSR2
1	0.621262	0.521595	0.119601
1	0.753501	0.537815	0.22409
1	0.90678	1.07062	0.449153
1	0.686007	0.860068	0.259386
1	0.524476	0.77972	0.202797

## Sheet: Fig.3c
Figure 3c	Validation of EXO1 and ZRSR2 synthetic lethal interaction in eHAP iCas9 cells by CellTitre-Glo viability assay (n=5, mean with SD) with ordinary one-way ANOVA statistical analysis (F=17.84).
WT + sgNT	WT + sgZRSR2	EXO1 KO + sgNT	EXO1 KO + sgZRSR2
1	0.765969	0.66343	0.169467
1	0.905434	0.726083	0.367895
1	0.95512	1.0206	0.541319
1	0.838955	0.912166	0.404778
1	0.439047	0.717896	0.183139

## Sheet: Fig.3e
Figure 3e		Immunoblotting of total cell extracts and chromatin samples for eHAP iCas9 WT and ZRSR2 KO. Samples were probed for phosphorylated levels of RPA (pS33), CHK2 (pT68) with controls, as well as alpha-tubulin and histone H3 as control for equal loading (representative experiment, n=2).

## Sheet: Fig.3f
Figure 3f	Increase of RPA-pS33 foci in ZRSR2 KO cells in comparison to wild type cells. Dots in orange, blue and green represent mean of a biological repeat, with red line as their mean (n=3, two-tailed paired t-test analysis on the mean of each biological repeat, each mean was calculated on the basis of >711 nuclei).
WT 3.22			ZRSR2 KO B11
1.76	2.108	1.99	4.939	5.003	6.226

## Sheet: Fig.3g
Figure 3g	Increase of H2AX-pS139 signal in ZRSR2 KO cells in comparison to wild type cells. Dots in orange, blue and green represent mean of a biological repeat, with red line as their mean (n=3, two-tailed paired t-test analysis on the mean of each biological repeat, each mean was calculated on the basis of >2060 nuclei).
WT 3.22			ZRSR2 KO B11
640	677.8	681.9	873.2	868.7	914.8

## Sheet: Fig.3h
Figure 3h		Immunoblotting analysis of total cell extracts and chromatin samples for eHAP iCas9 WT and ZRSR2 KO without and with cisplatin treatment. Samples were probed for FANCD2, phosphorylated levels of KAP1 (pS824) and CHK2 (pT68) with controls, as well as histone H3 as control for equal loading (representative experiment, n=3).

## Sheet: Fig.3j
Figure 3j	Quantification of phenotypes observed in metaphase spreads for eHAP iCas9 ‘WT + MMC’, ‘FANCG KO + MMC’ and ‘ZRSR2 KO + MMC’, quantification based on >100 metaphases per repeat and per condition (n=3, mean with SD).
	normal			1 break			2 breaks			3 breaks			4 breaks			5 breaks			radial chromosomes
wild type	98.3	99.2	97.5	1.7	0.8	1.7	0	0	0.8	0	0	0	0	0	0	0	0	0	0	0	0
wild type + MMC	93.3	95	94.2	5.8	4.2	4.2	0.8	0.8	0	0	0	0	0	0	0	0	0	0	0	0	1.7
FANCG KO	86.7	93.3	92.5	10.8	6.7	6.7	0.8	0	0.8	0	0	0	0	0	0	0	0	0	1.7	0	0
FANCG + MMC	45	59.2	71.5	22.5	15.8	13	10	7.5	4.1	4.2	2.5	2.4	3.3	1.7	1.6	5	3.3	3.3	10	10	4.1
ZRSR2 KO	92.5	95.8	95.8	7.5	4.2	4.2	0	0	0	0	0	0	0	0	0	0	0	0	0	0	0
ZRSR2 KO + MMC	71.3	80.8	84.2	15.8	11.7	11.7	3.3	3.3	2.5	2.5	0.8	0.8	0.8	0	0	0	0.8	0	4.9	2.5	0.8

## Sheet: Fig.3k
Figure 3k	Sensitivity of eHAP iCas9 ZRSR2 KO clones to cisplatin (n=3, mean and error with SD).
cisplatin (uM)	eHAP iCas9 wt 3.22			eHAP iCas9 ZRSR2 KO B2			eHAP iCas9 ZRSR2 KO B11			eHAP iCas9 ZRSR2 KO C11
2.4	0.00151036	0.00177568	0.00153344	0.00090064	0.00128375	0.00092488	0.00064298	0.00102502	0.00073829	0.00079632	0.00099283	0.00074878
1.2	0.00668048	0.00451628	0.0127101	0.00180925	0.00522142	0.0015748	0.00184843	0.00192497	0.00260481	0.00185359	0.00195918	0.00246254
0.6	0.379793	0.810322	0.695703	0.0168546	0.130977	0.0436089	0.0232823	0.0609096	0.0368524	0.0156405	0.162895	0.148747
0.3	0.829668	1.10213	1.02228	0.172809	0.488885	0.31125	0.0925844	0.313827	0.315088	0.272697	0.601496	0.459118
0.15	1.0213	1.1002	1.08004	0.240213	0.798774	0.370826	0.236724	0.481069	0.347596	0.7426	0.991562	0.799072
0.075	0.981498	1.08256	1.09833	0.340136	0.985112	0.723066	0.487388	0.921165	0.836932	0.996217	1.07517	1.23025
0.0375	1.00503	1.12683	1.03696	0.640529	0.951186	0.805721	0.6093	0.955576	0.926923	1.20483	1.05786	1.14347
0	1	1	1	1	1	1	1	1	1	1	1	1

## Sheet: Fig.3l
Figure 3l	Sensitivity of eHAP iCas9 ZRSR2 KO clones to olaparib (n=3, mean and error with SD).
olaparib (uM)	eHAP iCas9 wt 3.22			eHAP iCas9 ZRSR2 KO B2			eHAP iCas9 ZRSR2 KO B11			eHAP iCas9 ZRSR2 KO C11
2	0.00116427	0.00206298	0.00120523	0.00087284	0.00134588	0.00108206	0.00072019	0.00113975	0.0006681	0.00052946	0.0009902	0.00079044
0.666667	0.00738207	0.109157	0.0667329	0.00336469	0.0205307	0.00943614	0.00368616	0.00532238	0.00298696	0.00151913	0.0229486	0.0305121
0.222222	0.600339	1.1479	0.926062	0.0569445	0.461388	0.13102	0.0452077	0.215578	0.0877251	0.0881193	0.424216	0.254372
0.0740741	0.965944	1.21588	1.10697	0.173673	0.842491	0.338286	0.128187	0.421851	0.38381	0.261808	0.912973	0.579678
0.0246914	1.06927	1.19145	1.12959	0.329792	1.01587	0.518362	0.403649	0.798658	0.444135	0.56644	0.914967	0.83548
0.00823045	0.973367	1.22276	1.11798	0.496618	1.1473	0.752404	0.775053	1.06271	0.687899	0.692233	1.10854	0.825603
0.00274348	0.982019	1.21193	1.13523	0.632196	1.13917	0.632766	0.859885	1.14936	0.725022	0.784163	1.07007	1.05465
0	1	1	1	1	1	1	1	1	1	1	1	1
