# Supplementary material for: EXO1 as a therapeutic target for Fanconi Anaemia, ZRSR2 and BRCA1-A complex deficient cancers
Source: Nat Commun. 2025 Sep 26;16:8476. doi: 10.1038/s41467-025-63349-7 (PMC12475092; doi:10.1038/s41467-025-63349-7)
Supplement: Supplementary file 13 — Source data [file 41467_2025_63349_MOESM13_ESM.zip › Maric et al - Source Data/source data file - Maric et al Supplementary Figure 3.xlsx]

## Sheet: SF3e
Supplementary Figure 3e			Quantification of clonogenic assay (n=3, mean with SD) in (a) with ordinary one-way ANOVA statistical analysis (F=158.2).
WT + sgNT	WT + sgFAAP24	EXO1 KO + sgNT	EXO1 KO + sgFAAP24
1	0.892655	0.728814	0.228814
1	0.824859	0.641243	0.189266
1	0.832461	0.575916	0.133508

## Sheet: SF3f
Supplementary Figure 3f			Quantification of clonogenic assay (n=3, mean with SD) in (b) with ordinary one-way ANOVA statistical analysis (F=65.50).
WT + sgNT	WT + sgAPITD1	EXO1 KO + sgNT	EXO1 KO + sgAPITD1
1	0.875706	0.728814	0.149718
1	0.870057	0.641243	0.141243
1	0.636126	0.575916	0.120419

## Sheet: SF3g
Supplementary Figure 3g			Quantification of clonogenic assay (n=3, mean with SD) in (c) with ordinary one-way ANOVA statistical analysis (F=94.86).
WT + sgNT	WT + sgFAM175A	EXO1 KO + sgNT	EXO1 KO + sgFAM175A
1	0.957627	0.728814	0.316384
1	0.997175	0.641243	0.353107
1	1.0445	0.575916	0.439791

## Sheet: SF3h
Supplementary Figure 3h			Quantification of clonogenic assay (n=3, mean with SD) in (d) with ordinary one-way ANOVA statistical analysis (F=94.90).
WT + sgNT	WT + sgBRCC3	EXO1 KO + sgNT	EXO1 KO + sgBRCC3
1	0.788136	0.728814	0.40678
1	0.878531	0.641243	0.336158
1	0.832461	0.575916	0.342932

## Sheet: SF3i
Supplementary Figure 3i			Validation of EXO1 and FAAP24 synthetic lethal interaction in eHAP iCas9 cells by CellTitre-Glo viability assay (n=3, mean with SD) with ordinary one-way ANOVA statistical analysis (F=33.23).
WT + sgNT	WT + sgFAAP24	EXO1 KO + sgNT	EXO1 KO + sgFAAP24
1	0.848674	0.770519	0.193715
1	1.08852	0.851347	0.425761
1	0.951806	0.670228	0.194673

## Sheet: SF3j
Supplementary Figure 3j			Validation of EXO1 and APITD1/MHF1 synthetic lethal interaction in eHAP iCas9 cells by CellTitre-Glo viability assay (n=3, mean with SD) with ordinary one-way ANOVA statistical analysis (F=44.08).
WT + sgNT	WT + sgAPITD1	EXO1 KO + sgNT	EXO1 KO + sgAPITD1
1	0.899781	0.770519	0.192927
1	0.928571	0.851347	0.20553
1	0.642792	0.670228	0.185643

## Sheet: SF3k
Supplementary Figure 3k			Validation of EXO1 and FAM175A/ABRAXAS1 synthetic lethal interaction in eHAP iCas9 cells by CellTitre-Glo viability assay (n=3, mean with SD) with ordinary one-way ANOVA statistical analysis (F=41.43).
WT + sgNT	WT + sgFAM175A	EXO1 KO + sgNT	EXO1 KO + sgFAM175A
1	1.01562	0.770519	0.365588
1	0.978396	0.851347	0.357553
1	0.98434	0.670228	0.554659

## Sheet: SF3l
Supplementary Figure 3l			Validation of EXO1 and BRCC3/BRCC36 synthetic lethal interaction in eHAP iCas9 cells by CellTitre-Glo viability assay (n=3, mean with SD) with ordinary one-way ANOVA statistical analysis (F=61.37).
WT + sgNT	WT + sgBRCC3	EXO1 KO + sgNT	EXO1 KO + sgBRCC3
1	0.977537	0.770519	0.360271
1	1.03208	0.851347	0.410422
1	0.874355	0.670228	0.324067
