# Supplementary material for: EXO1 as a therapeutic target for Fanconi Anaemia, ZRSR2 and BRCA1-A complex deficient cancers
Source: Nat Commun. 2025 Sep 26;16:8476. doi: 10.1038/s41467-025-63349-7 (PMC12475092; doi:10.1038/s41467-025-63349-7)
Supplement: Supplementary file 13 — Source data [file 41467_2025_63349_MOESM13_ESM.zip › Maric et al - Source Data/source data file - Maric et al Figure 1.xlsx]

## Sheet: Fig.1a
Figure 1a		Immunoblotting for EXO1 protein levels in eHAP iCas9 EXO1 KO clones (alpha-tubulin as control for equal loading; n=2; MW – molecular weight).

## Sheet: Fig.1b
Figure 1b	Viability of eHAP iCas9 EXO1 KO clones based on CellTitre-Glo assay (n=4), mean with standard deviation (SD).
WT cl 3.22	EXO1 KO cl 11	EXO1 KO cl 21	EXO1 KO cl 22
1	0.491036	0.538881	0.541961
1	0.974771	0.976544	1.03988
1	0.917847	0.897917	0.842665
1	0.966545	1.08949	0.960585

## Sheet: Fig.1c
Figure 1c	Sensitivity of eHAP iCas9 EXO1 KO clones to olaparib (n=3, mean and error with SD).
olaparib/uM	wt cl 3.22			EXO1 KO cl 11			EXO1 KO cl 21			EXO1 KO cl 22
2	0.00156279	0.00200481	0.00356926	0.00111418	0.00154973	0.0021463	0.00143371	0.00137011	0.00226658	0.00133542	0.00092765	0.00179881
0.666667	0.0589804	0.13734	0.0627279	0.0135828	0.022799	0.00669659	0.0162726	0.030719	0.00978649	0.00519923	0.00894014	0.00324799
0.222222	0.526099	1.07155	1.12311	0.279036	0.448217	0.351541	0.260325	0.408294	0.338019	0.161643	0.214916	0.107773
0.0740741	1.04872	1.23591	1.14009	0.573488	0.674739	0.592482	0.602269	0.72753	0.84133	0.365894	0.404698	0.527046
0.0246914	1.03384	1.19777	1.207	0.836851	0.980073	0.896431	0.701135	0.856047	0.894348	0.650209	0.545437	0.631802
0.00823045	1.17027	1.15422	1.16466	1.08852	1.0353	1.08545	0.848947	0.986482	0.968957	0.778667	0.840346	0.770842
0.00274348	1.19591	1.07499	1.10559	1.04696	1.01465	1.00324	1.09887	1.00731	0.935371	0.922651	0.908088	0.940629
0	1	1	1	1	1	1	1	1	1	1	1	1

## Sheet: Fig.1d
Figure 1d	Sensitivity of eHAP iCas9 EXO1 KO clones to cisplatin (n=3, mean and error with SD).
cisplatin/uM	wt cl 3.22			EXO1 KO cl 11			EXO1 KO cl 21			EXO1 KO cl 22
0.01	0.00230368	0.00218702	0.00278553	0.0009184	0.00160583	0.00192503	0.00132171	0.00169238	0.00196145	0.00102592	0.00150102	0.0016004
0.00333333	0.00910316	0.0106261	0.0110685	0.00199206	0.00279438	0.00326244	0.00254719	0.00379935	0.00455069	0.00172596	0.00241423	0.00261827
0.00111111	0.516011	0.455193	0.568128	0.0124136	0.0944993	0.0849428	0.0156101	0.141593	0.194298	0.0151574	0.0315275	0.035308
0.00037037	0.931012	0.789782	1.14807	0.135673	0.352017	0.4895	0.299664	0.519611	0.683138	0.183293	0.259495	0.276884
0.00012346	1.10939	1.10981	1.15004	0.422952	0.742352	0.841748	0.412057	0.789627	0.940994	0.368901	0.698304	0.569672
4.1152e-05	1.09327	1.2741	1.13847	0.69546	1.00766	1.13904	0.746391	1.01135	1.03745	0.653418	0.927826	0.800928
1.3717e-05	1	1.13482	1.12592	0.679213	1.058	1.10124	0.877164	1.06288	1.01772	0.706575	0.855682	0.926775
0	1	1	1	1	1	1	1	1	1	1	1	1

## Sheet: Fig.1e
Figure 1e	Sensitivity of eHAP iCas9 EXO1 KO clones to ionising radiation (n=3, mean and error with SD).
IR (Gy)	wt cl 3.22			EXO1 KO cl 11			EXO1 KO cl 21			EXO1 KO cl 22
0	1	1	1	1	1	1	1	1	1	1	1	1
0.5	0.9967	0.951705	0.99705	0.788288	0.744681	0.711111	0.641148	0.840467	0.832432	0.676647	0.655367	0.727941
1	0.861386	0.869318	0.873156	0.509009	0.370213	0.381481	0.301435	0.361868	0.394595	0.335329	0.248588	0.147059
2	0.541254	0.582386	0.533923	0.0675676	0.0851064	0.0925926	0.0669856	0.108949	0.0864865	0.0538922	0.0169491	0.0735294
3	0.260726	0.221591	0.138643	0.0225225	0.00851064	0.0037037	0.00956938	0.0077821	0.0108108	0	0.00564972	0.0147059
