# Supplementary material for: EXO1 as a therapeutic target for Fanconi Anaemia, ZRSR2 and BRCA1-A complex deficient cancers
Source: Nat Commun. 2025 Sep 26;16:8476. doi: 10.1038/s41467-025-63349-7 (PMC12475092; doi:10.1038/s41467-025-63349-7)
Supplement: Supplementary file 13 — Source data [file 41467_2025_63349_MOESM13_ESM.zip › Maric et al - Source Data/source data file - Maric et al Supplementary Figure 1.xlsx]

## Sheet: SF1b
Supplementary Figure 1b			Viability of HeLa Kyoto iCas9 EXO1 KO clones based on CellTitre-Glo assay (n=3, mean with SD); normalised against wild type levels.
WT cl 13			EXO1 KO cl 1.2			EXO1 KO cl 2.19
1	1	1	0.875112	0.735792	0.850088	0.910629	0.813955	0.707288

## Sheet: SF1d
Supplementary Figure 1d			Quantification of clonogenic assay for eHAP iCas9 EXO1 KO clone (n=3, mean with SD); normalised against wild type levels.
WT cl 3.22	EXO1 KO cl 11
1	0.76455
1	0.647343
1	0.774194

## Sheet: SF1f
Supplementary Figure 1f			Sensitivity of eHAP iCas9 EXO1 KO clones to DNA crosslinker mitomycin C (n=3, mean and error with SD).
mitomycin C / uM	WT cl 3.22			EXO1 KO cl 11			EXO1 KO cl 21			EXO1 KO cl 22
0.171	0.00031415	0.00056366	0.00036216	0.00041996	0.0004498	0.00047975	0.00053534	0.00056688	0.00033106	0.00053489	0.00054836	0.00046757
0.114	0.00099455	0.00125253	0.00134143	0.00071798	0.00073138	0.00077451	0.00066097	0.00061629	0.00051376	0.00072686	0.00075238	0.00081135
0.0759	0.0206114	0.0641865	0.0219127	0.00178763	0.001952	0.00145011	0.00142701	0.00234574	0.00187233	0.00182367	0.00150409	0.00149245
0.0506	0.270944	0.515189	0.468503	0.0087402	0.00491915	0.0129214	0.011998	0.0192444	0.00951918	0.00954947	0.0040893	0.00662608
0.0338	0.738151	0.774348	0.747421	0.0432473	0.0395336	0.0682151	0.0642374	0.0979789	0.0712066	0.0237083	0.0197256	0.020667
0.0225	0.851708	0.935759	0.929248	0.1718	0.136209	0.17445	0.186966	0.267453	0.161686	0.0872393	0.0859224	0.0231006
0.015	0.831334	0.94201	0.897223	0.290404	0.327619	0.353054	0.386371	0.516785	0.285614	0.182697	0.17395	0.151511
0	1	1	1	1	1	1	1	1	1	1	1	1

## Sheet: SF1g
Supplementary Figure 1g			Sensitivity of eHAP iCas9 EXO1 KO clones to oxidating agent potassium bromate (n=3, mean and error with SD).
KBrO3	wt cl 3.22			EXO1 KO cl 11			EXO1 KO cl 21			EXO1 KO cl 22
0.42328	0.0201946	0.0111095	0.0139874	0.00693835	0.00613626	0.00723608	0.00977012	0.00913874	0.00737477	0.0125429	0.00696661	0.00571862
0.28219	0.137085	0.0364651	0.0810093	0.0139652	0.0109632	0.0120391	0.0204902	0.0140272	0.0136726	0.0190219	0.0153012	0.0113622
0.18812	0.49745	0.191735	0.457652	0.0218115	0.0274508	0.0430559	0.0325258	0.0410324	0.0748435	0.0343662	0.0297002	0.0207625
0.12542	0.771678	0.57738	0.800153	0.0762628	0.101776	0.180968	0.149398	0.200218	0.334582	0.0688044	0.0950285	0.0810888
0.083611	0.893612	0.800544	0.89316	0.153004	0.337403	0.344473	0.181322	0.34846	0.414048	0.226966	0.241109	0.300457
0	1	1	1	1	1	1	1	1	1	1	1	1

## Sheet: SF1h
Supplementary Figure 1h			Sensitivity of eHAP iCas9 EXO1 KO clones to DNA-protein crosslinker formaldehyde (n=3, mean and error with SD).
formaldehyde (uM)	wt cl 3.22			EXO1 KO cl 11			EXO1 KO cl 21			EXO1 KO cl 22
60	0.00295581	0.00404704	0.00290708	0.0010046	0.00165844	0.0017674	0.00136653	0.0018094	0.00177978	0.00109912	0.00295607	0.00137381
42	0.114287	0.26407	0.165485	0.00902518	0.0419783	0.0420174	0.00217543	0.0515763	0.0305678	0.020642	0.0432961	0.0197557
29.4	0.923828	0.887911	0.815408	0.125915	0.364681	0.377446	0.136813	0.467099	0.495707	0.150002	0.316581	0.241507
20.58	1.11694	0.96135	1.10083	0.516743	1.00344	1.04548	0.554345	0.971799	0.978261	0.469006	0.673952	0.824287
14.406	1.09448	1.10664	1.11411	0.890423	1.03819	1.12644	1.01287	1.03112	1.13802	0.781403	0.953396	0.835383
10.0842	1.13525	1.11614	1.04374	0.9342	1.07456	1.12805	1.09142	1.04668	1.09828	0.906117	1.11108	0.983421
7.05894	1.12671	1.15381	1.02529	0.984295	1.13431	1.1822	1.01082	1.04992	1.13062	0.969905	1.06633	0.999189
0	1	1	1	1	1	1	1	1	1	1	1	1

## Sheet: SF1i
Supplementary Figure 1i			Sensitivity of eHAP iCas9 EXO1 KO clones to ribonucleotide reductase inhibitor hydroxyurea (n=3, mean and error with SD).
HU (uM)	wt cl 3.22			EXO1 KO cl 11			EXO1 KO cl 21			EXO1 KO cl 22
200	0.0398057	0.00814884	0.0157154	0.00184042	0.00101513	0.00118863	0.00422503	0.00142885	0.00194748	0.00243867	0.00118109	0.00098284
140	0.267585	0.0941911	0.141969	0.0110886	0.0110018	0.0040168	0.0180894	0.006541	0.00930992	0.00800008	0.0101769	0.00693972
98	0.547221	0.338071	0.509076	0.0983572	0.0744272	0.0623188	0.0828832	0.125545	0.0721439	0.0540869	0.0691629	0.0591422
68.6	0.779636	0.451078	0.823774	0.235792	0.299451	0.347422	0.301224	0.234017	0.326909	0.170047	0.202305	0.23668
48.02	0.895721	0.735653	1.02307	0.413255	0.566019	0.499687	0.45606	0.468071	0.586134	0.426071	0.448084	0.354768
33.614	0.892769	0.850875	1.06933	0.526221	0.548483	0.740953	0.553522	0.719935	0.804256	0.495175	0.519619	0.551277
23.5298	1.0391	1.01295	1.12297	0.74736	0.732286	0.869627	0.687174	0.760454	0.982097	0.675908	0.700435	0.709243
0	1	1	1	1	1	1	1	1	1	1	1	1

## Sheet: SF1j
Supplementary Figure 1j			Sensitivity of eHAP iCas9 EXO1 KO clones to inhibitor of checkpoint kinase ATR (n=3, mean and error with SD).
ATRi (AZ)	wt cl 3.22			EXO1 KO cl 11			EXO1 KO cl 21			EXO1 KO cl 22
1	0.00413551	0.00296572	0.00773703	0.00128531	0.00240274	0.00202448	0.00110334	0.00400713	0.00252046	0.00298086	0.00369395	0.00148886
0.5	0.0913928	0.053802	0.153991	0.00894169	0.0244541	0.035296	0.0166715	0.0353277	0.0428574	0.0251321	0.0373002	0.041895
0.25	0.362959	0.333006	0.657444	0.0684182	0.200677	0.222661	0.145356	0.22875	0.294574	0.143647	0.3248	0.286904
0.125	0.842125	0.796429	1.07967	0.306955	0.566344	0.743901	0.414936	0.734846	0.684235	0.490268	0.657819	0.659021
0.0625	0.992355	1.05441	1.17784	0.55375	0.769955	0.959164	0.644405	0.730308	0.910029	0.710664	1.05963	0.817571
0.03125	1.03861	1.0579	1.13158	0.918404	0.952458	1.00232	0.9956	0.918314	0.96456	0.885672	1.04198	1.04153
0.015625	1.05237	1.15349	1.16037	0.927882	1.04241	1.02243	0.972571	1.06451	0.957709	0.988714	0.975008	1.01174
0	1	1	1	1	1	1	1	1	1	1	1	1

## Sheet: SF1k
Supplementary Figure 1k			Sensitivity of eHAP iCas9 EXO1 KO clones to alkylating agent methyl methanesulfonate (MMS) (n=3, mean and error with SD).
MMS (%)	wt cl 3.22			EXO1 KO cl 11			EXO1 KO cl 21			EXO1 KO cl 22
0.00204	0.00283593	0.00390185	0.00737742	0.00194129	0.00230891	0.00306842	0.00211799	0.00249991	0.00328327	0.00184987	0.00206232	0.00217376
0.00102	0.00933525	0.249248	0.69655	0.00378418	0.051812	0.209793	0.00405446	0.104482	0.193853	0.0033238	0.0766569	0.103383
0.00051	0.351366	0.971158	1.07763	0.123668	0.865874	0.923472	0.122593	0.874132	0.766001	0.0391949	0.527625	0.777101
0.000255	1.03447	1.14561	1.11291	0.672534	1.07792	1.106	0.795138	1.06266	0.963199	0.53423	0.896117	0.934099
0.0001275	1.06708	1.11953	1.1529	1.02617	1.11196	1.10195	0.929335	1.15473	0.960321	0.843506	0.932907	0.909882
6.375e-05	1.15254	1.10919	1.11605	1.0856	1.1763	1.12926	1.09303	1.115	0.992467	0.947916	1.04357	1.02335
3.1875e-05	1.03099	1.09467	1.17146	1.23531	1.11679	1.05246	1.07358	1.0876	0.897467	0.948525	1.02459	1.00267
0	1	1	1	1	1	1	1	1	1	1	1	1

## Sheet: SF1l
Supplementary Figure 1l			Sensitivity of HeLa Kyoto iCas9 EXO1 KO clones to olaparib (n=3, mean and error with SD).
olaparib (uM)	WT cl13			EXO1 KO cl 1.2			EXO1 KO cl 2.19
20	0.0457921	0.0441685	0.0369196	0.0406302	0.056157	0.0570665	0.0456362	0.0560453	0.0505522
10	0.0692716	0.0546061	0.0626944	0.0541619	0.0665855	0.0737637	0.0341935	0.0559323	0.0645534
5	0.508105	0.224779	0.475718	0.153172	0.169407	0.253344	0.139046	0.161414	0.268787
2.5	1.12207	0.90343	1.10818	0.531371	0.532046	0.893047	0.348896	0.623484	0.803883
1.25	1.1131	1.19292	1.22012	0.919812	0.872749	1.25839	0.785879	1.04545	1.09137
0.625	1.25117	1.25873	1.05828	1.14656	1.17592	1.31494	1.00375	1.1608	1.22549
0.3125	1.17458	1.12428	1.00994	1.18461	1.15665	1.20939	0.969045	1.04517	1.23491
0	1	1	1	1	1	1	1	1	1

## Sheet: SF1m
Supplementary Figure 1m			Sensitivity of HeLa Kyoto iCas9 EXO1 KO clones to MMS (n=3, mean and error with SD).
MMS (%)	HeLa Kyoto iCas9 wt cl.13			HeLa Kyoto iCas9 EXO1 KO cl 1.2			HeLa Kyoto iCas9 EXO1 KO cl 2.19
0.00204	0.14837	0.124246	0.138403	0.0834317	0.114383	0.101798	0.0681707	0.0929882	0.116893
0.00102	0.0724321	0.0669443	0.0726192	0.0746215	0.0953562	0.121042	0.051575	0.0651158	0.0847767
0.00051	0.361792	0.273869	0.329027	0.185724	0.233283	0.307258	0.138922	0.163401	0.253667
0.000255	1.33558	0.974079	1.24503	0.735617	0.606899	1.01202	0.475747	0.569095	0.956088
0.0001275	1.3642	1.20934	1.18412	1.11571	1.0896	1.3259	1.01064	0.968678	1.41416
6.375e-05	1.26798	1.20907	1.13602	1.46137	1.32425	1.36107	1.29196	1.22375	1.45793
3.1875e-05	1.20809	1.17836	1.02122	1.34776	1.136	1.32801	1.16536	1.18789	1.42294
0	1	1	1	1	1	1	1	1	1
