# Supplementary material for: EXO1 as a therapeutic target for Fanconi Anaemia, ZRSR2 and BRCA1-A complex deficient cancers
Source: Nat Commun. 2025 Sep 26;16:8476. doi: 10.1038/s41467-025-63349-7 (PMC12475092; doi:10.1038/s41467-025-63349-7)
Supplement: Supplementary file 13 — Source data [file 41467_2025_63349_MOESM13_ESM.zip › Maric et al - Source Data/source data file - Maric et al Supplementary Figure 6.xlsx]

## Sheet: SF6e
Supplementary Figure 6e			Quantification of clonogenic assay (n=4, mean and error with SD) in (a) with ordinary one-way ANOVA statistical analysis (F=13.11).
WT + sgNT	WT + sgCDK11B	EXO1 KO + sgNT	EXO1 KO + sgCDK11B
1	0.894022	0.497283	0.554348
1	1.08219	0.934932	0.335616
1	0.65404	0.459596	0.257576
1	0.802778	0.583333	0.258333

## Sheet: SF6f
Supplementary Figure 6f			Quantification of clonogenic assay (n=4, mean and error with SD) in (b) with ordinary one-way ANOVA statistical analysis (F=19.55).
WT + sgNT	WT + sgCYBA	EXO1 KO + sgNT	EXO1 KO + sgCYBA
1	0.934783	0.497283	0.369565
1	1.17466	0.934932	0.482877
1	0.896739	0.600543	0.353261
1	0.941748	0.825243	0.478964

## Sheet: SF6g
Supplementary Figure 6g			Quantification of clonogenic assay (n=4, mean and error with SD) in (c) with ordinary one-way ANOVA statistical analysis (F=15.69).
WT + sgNT	WT + sgEFNA5	EXO1 KO + sgNT	EXO1 KO + sgEFNA5
1	0.932065	0.497283	0.355978
1	1.11301	0.934932	0.441781
1	0.752717	0.600543	0.288043
1	0.957929	0.825243	0.537217

## Sheet: SF6h
Supplementary Figure 6h			Quantification of clonogenic assay (n=4, mean and error with SD) in (d) with ordinary one-way ANOVA statistical analysis (F=19.75).
WT + sgNT	WT + sgLY6G6D	EXO1 KO + sgNT	EXO1 KO + sgLY6G6D
1	0.82337	0.497283	0.413043
1	0.94863	0.934932	0.335616
1	0.711957	0.600543	0.236413
1	0.87055	0.825243	0.459547

## Sheet: SF6l
Supplementary Figure 6l			Quantification of clonogenic assay (n=5, mean and error with SD) in (k) with ordinary one-way ANOVA statistical analysis (F=131.4).
WT + sgNT	WT + sgZRSR2	EXO1 KO + sgNT	EXO1 KO + sgZRSR2
1	0.294737	0.708772	0.101754
1	0.264059	0.444988	0.0342298
1	0.207852	0.443418	0.0808314
1	0.280576	0.719424	0.176259
1	0.337292	0.629454	0.11639

## Sheet: SF6n
Supplementary Figure 6n			Quantification of clonogenic assay (n=3, mean and error with SD) in (m) with ordinary one-way ANOVA statistical analysis (F=129.9).
WT + sgNT	WT + sgCDK11B	EXO1 KO +sgNT	EXO1 KO + sgCDK11B
1	0.490405	0.460554	0.0533049
1	0.4859	0.483731	0.186551
1	0.594005	0.577657	0.0980926
