# Supplementary material for: EXO1 as a therapeutic target for Fanconi Anaemia, ZRSR2 and BRCA1-A complex deficient cancers
Source: Nat Commun. 2025 Sep 26;16:8476. doi: 10.1038/s41467-025-63349-7 (PMC12475092; doi:10.1038/s41467-025-63349-7)
Supplement: Supplementary file 13 — Source data [file 41467_2025_63349_MOESM13_ESM.zip › Maric et al - Source Data/source data file - Maric et al Supplementary Figure 7.xlsx]

## Sheet: SF7b
Supplementary Figure 7b			Viability of eHAP iCas9 ZRSR2 KO clones based on CellTitre-Glo assay (n=3, (n=4, mean and error with SD).
wt 3.22			ZRSR2 KO B2			ZRSR2 KO B11			ZRSR2 KO C11
1	1	1	0.357424	0.716068	0.727823	0.356856	0.714341	0.648159	0.356234	0.576342	0.78708

## Sheet: SF7e
Supplementary Figure 7e			Viability of eHAP iCas9 FANCG KO clones based on CellTitre-Glo assay (n=3, (n=4, mean and error with SD).
WT cl 3.22			FANCG KO cl A10			FANCG KO cl C6			FANCG KO cl C11
1	1	1	0.476236	0.538585	0.546977	0.47963	0.598755	0.576055	0.273127	0.398294	0.561228

## Sheet: SF7f
Supplementary Figure 7f			Sensitivity of eHAP iCas9 FANCG KO clones to cisplatin (n=3, mean and error with SD).
cisplatin (uM)	WT 3.22			FANCG KO A10			FANCG KO C6			FANCG KO C11
2.4	0.00151036	0.00177568	0.00153344	0.00208369	0.00211449	0.00172266	0.00128394	0.00125817	0.00112989	0.00076344	0.00114439	0.00084296
1.2	0.00668048	0.00451628	0.0127101	0.00302901	0.00290742	0.0025358	0.00188785	0.00196124	0.00186	0.00127415	0.00174701	0.00134173
0.6	0.379793	0.810322	0.695703	0.00464232	0.0046198	0.00404693	0.00333323	0.00345029	0.00310719	0.00221678	0.00264603	0.002242
0.3	0.829668	1.10213	1.02228	0.0099531	0.0223366	0.0277818	0.0124132	0.0281822	0.0286425	0.00595519	0.0084465	0.0116108
0.15	1.0213	1.1002	1.08004	0.0698069	0.17364	0.112639	0.107417	0.312142	0.187994	0.0371611	0.112245	0.0872569
0.075	0.981498	1.08256	1.09833	0.222881	0.447768	0.273185	0.298395	0.644949	0.463278	0.164602	0.288512	0.201094
0.0375	1.00503	1.12683	1.03696	0.557828	0.770148	0.621852	0.449969	0.850621	0.600441	0.559061	0.569253	0.626636
0	1	1	1	1	1	1	1	1	1	1	1	1

## Sheet: SF7g
Supplementary Figure 7g			Sensitivity of eHAP iCas9 FANCG KO clones to olaparib (n=3, mean and error with SD).
olaparib (uM)	WT 3.22			FANCG KO A10			FANCG KO C6			FANCG KO C11
2	0.00116427	0.00206298	0.00120523	0.00300095	0.00221758	0.00289253	0.00182803	0.00138499	0.00153725	0.00068625	0.00101636	0.00062399
0.666667	0.00738207	0.109157	0.0667329	0.0100556	0.0205209	0.0403243	0.010202	0.0275926	0.012526	0.00293791	0.0196764	0.005782
0.222222	0.600339	1.1479	0.926062	0.113464	0.170807	0.164905	0.0899274	0.22773	0.161106	0.0134751	0.157695	0.106367
0.0740741	0.965944	1.21588	1.10697	0.278464	0.370234	0.416661	0.426643	0.536865	0.349827	0.126387	0.437955	0.21328
0.0246914	1.06927	1.19145	1.12959	0.580002	0.750395	0.668086	0.593748	0.861226	0.605036	0.240731	0.621574	0.582289
0.00823045	0.973367	1.22276	1.11798	0.720483	0.82053	1.09647	0.962457	0.826134	0.8926	0.366211	0.858956	0.669755
0.00274348	0.982019	1.21193	1.13523	1.13683	0.829043	1.10967	0.836617	1.16121	1.05432	0.738887	0.839871	0.870489
0	1	1	1	1	1	1	1	1	1	1	1	1

## Sheet: SF7h
Supplementary Figure 7h			Ratios of viability derived from clonogenic assays between ‘sgEXO1’ and ‘sgNT’ cell lines (n=3; mean with SD, ordinary one-way ANOVA, F=5.558)
WT sgEXO1/sgNT	WT +sgFAAP24 sgEXO1/sgNT	ZRSR2 KO sgEXO1/sgNT	ZRSR2 KO +sgFAAP24 sgEXO1/sgNT
0.842391	0.60241	0.541322	0.767442
0.897368	0.607407	0.532872	0.693333
0.943243	0.607547	0.672269	0.4

## Sheet: SF7j
Supplementary Figure 7j			Sensitivity of ‘WT + sgNT’, ‘WT + sgFAAP24’, ‘ZRSR2 KO + sgNT’ and ‘ZRSR2 KO + sgFAAP24’ to cisplatin (n=3, mean and error with SD).
cisplatin (uM)	WT +sgNT			WT +sgFAAP24			ZRSR2 KO +sgNT			ZRSR2 KO +sgFAAP24
2.4	0.00523527	0.0360784	0.0056638	0.00135847	0.00577559	0.00279862	0.00073178	0.00099909	0.00080912	0.00158481	0.0244891	0.00185161
1.2	0.37798	0.995943	0.418559	0.0583235	0.141314	0.113378	0.0238784	0.0428964	0.0170731	0.0114343	0.0719751	0.095571
0.6	2.34598	1.51424	0.765488	0.260822	0.422401	0.223685	0.243748	0.386288	0.214103	0.192484	0.184873	0.211304
0.3	1.95848	1.28266	0.975457	0.607132	0.68501	0.691068	0.463697	0.892457	0.62334	0.566947	0.550708	0.675712
0.15	1.34337	1.37265	1.00037	0.77642	0.895504	0.724882	0.607031	0.729141	0.711703	0.991639	1.10024	0.990931
0.075	1.44619	1.16973	1.02039	0.929496	1.13894	0.933181	0.904604	1.29298	0.682842	0.993428	1.27389	1.09712
0.0375	1.39528	1.13949	0.984	1.14153	1.16105	0.821463	0.81344	1.18525	0.825987	1.04106	1.78089	1.22053
0	1	1	1	1	1	1	1	1	1	1	1	1
